# Supplementary material for: The rapid developmental rise of somatic inhibition disengages hippocampal dynamics from self-motion
Source: eLife. 2022 Jul 20;11:e78116. doi: 10.7554/eLife.78116 (PMC9363116; doi:10.7554/eLife.78116)
Supplement: Figure 1—source data 1. — (A) Field of views and the Calcium Imaging Complete Automated Data Analysis (CICADA) configuration files necessary to plot the contours map and raster plots used for the illustration. (B) Numerical data used to plot the evolution of the transient in synchronous calcium event (SCE) and the CICADA configuration file necessary to reproduce the analysis. (C) Numerical data used to plot the evolution of the transient per minute and the CICADA configuration file necessary to reproduce the analysis. [file elife-78116-fig1-data1.zip › Figure1 - Source Data 1/1A/Raster_2022_01_31.17-43-56.yaml]

CICADA_VERSION: 1.0.6
activity_sum_plot_color:
  _final_value: !!python/tuple
  - 0.27450980392156865
  - 0.27450980392156865
  - 0.27450980392156865
  - 1.0
  arg_name: activity_sum_plot_color
  default_value: !!python/tuple
  - 1
  - 1
  - 1
  - 1.0
  family_widget: raster_config
  long_description: null
  order_index: 22
  short_description: Activity sum plot color
  value_type: color_with_alpha
activity_sum_specified_y_lim:
  _final_value: true
  arg_name: activity_sum_specified_y_lim
  default_value: false
  family_widget: raster_config
  long_description: null
  order_index: 36
  short_description: Manually set y-axis limit on activity sum plot
  value_type: bool
activity_sum_yaxis_lim:
  _final_value: 20
  arg_name: activity_sum_yaxis_lim
  default_value: 20
  family_widget: raster_config
  long_description: null
  max_value: 40
  min_value: 5
  order_index: 37
  short_description: Max value on activity sum plot
  value_type: int
analysis_description:
  _final_value: 'Display neuronal data


    Save plots of neuronal data as a cells by times raster of discrete (like spikes)
    or continuous data (like fluorescence signal).


    It is possible to specify epochs that will be colored accordingly.'
  arg_name: analysis_description
  default_value: <p align="center"><b>Display neuronal data</b></p><br>Save plots
    of neuronal data as a cells by times raster of discrete (like spikes) or continuous
    data (like fluorescence signal).<br><br>It is possible to specify epochs that
    will be colored accordingly.
  mandatory: true
  order_index: 0
  read_only: true
  short_description: Analysis description
  value_type: text
axes_label_color:
  _final_value: !!python/tuple
  - 0.27450980392156865
  - 0.27450980392156865
  - 0.27450980392156865
  - 1.0
  arg_name: axes_label_color
  default_value: !!python/tuple
  - 1
  - 1
  - 1
  - 1.0
  family_widget: raster_config
  long_description: null
  order_index: 27
  short_description: Axes label color
  value_type: color_with_alpha
background_color:
  _final_value: !!python/tuple
  - 1.0
  - 1.0
  - 1.0
  - 1.0
  arg_name: background_color
  default_value: !!python/tuple
  - 0
  - 0
  - 0
  - 1.0
  family_widget: raster_config
  long_description: null
  order_index: 21
  short_description: background color
  value_type: color_with_alpha
bin_size_ms_for_spikes_sum:
  _final_value: 150
  arg_name: bin_size_ms_for_spikes_sum
  default_value: 150
  family_widget: raster_config
  long_description: null
  max_value: 500
  min_value: 10
  order_index: 30
  short_description: Bin size in ms for activity sum
  value_type: int
cells_groups:
  _final_value: {}
  add_custom_group_field: true
  arg_name: cells_groups
  choices_for_groups:
  - pyramidal
  - interneuron
  - red_ins
  custom_group_processor_fct: null
  custom_group_validation_fct: !!python/name:cicada.utils.misc.validate_indices_in_string_format ''
  family_widget: cell_type
  long_description: Select cells's groups you want to color in the raster
  mandatory: false
  order_index: 5
  short_description: Groups of cells
  with_color: true
display_dashed_line_with_traces:
  _final_value: false
  arg_name: display_dashed_line_with_traces
  default_value: false
  family_widget: traces
  long_description: Display a dashline representing the mean value of each cell fluoresence'
    signal
  order_index: 20
  short_description: Dashlines with traces
  value_type: bool
dpi:
  _final_value: 500
  arg_name: dpi
  default_value: 200
  family_widget: image_format
  long_description: Dots per inches (dpi) determines how many pixels the figure comprises
  max_value: 800
  min_value: 50
  order_index: 39
  short_description: Dpi (Dots per inches)
  value_type: int
first_frame:
  _final_value: 0
  arg_name: first_frame
  default_value: 0
  family_widget: frames_to_plot_frames
  long_description: null
  max_value: 50000
  min_value: 0
  order_index: 12
  short_description: First CI frame to plot
  value_type: int
height_fig:
  _final_value: 9
  arg_name: height_fig
  default_value: 8
  family_widget: image_format
  long_description: null
  max_value: 50
  min_value: 5
  order_index: 41
  short_description: Height figure
  value_type: int
hide_raster_y_ticks_labels:
  _final_value: true
  arg_name: hide_raster_y_ticks_labels
  default_value: true
  family_widget: raster_config
  long_description: null
  order_index: 32
  short_description: Hide raster y ticks labels
  value_type: bool
hide_x_ticks_labels:
  _final_value: false
  arg_name: hide_x_ticks_labels
  default_value: false
  family_widget: raster_config
  long_description: null
  order_index: 31
  short_description: Hide x ticks labels
  value_type: bool
interval_names:
  _final_value: {}
  add_custom_group_field: false
  arg_name: interval_names
  choices_for_groups:
  - !!python/object/apply:numpy.core.multiarray.scalar
    - !!python/object/apply:numpy.dtype
      args:
      - U19
      - 0
      - 1
      state: !!python/tuple
      - 3
      - <
      - null
      - null
      - null
      - 76
      - 4
      - 8
    - !!binary |
      WAAAAGMAAABvAAAAbQAAAHAAAABsAAAAZQAAAHgAAABlAAAAXwAAAG0AAABvAAAAdgAAAGUAAABt
      AAAAZQAAAG4AAAB0AAAAcwAAAA==
  - !!python/object/apply:numpy.core.multiarray.scalar
    - !!python/object/apply:numpy.dtype
      args:
      - U9
      - 0
      - 1
      state: !!python/tuple
      - 3
      - <
      - null
      - null
      - null
      - 36
      - 4
      - 8
    - !!binary |
      WAAAAGMAAABwAAAAbAAAAHgAAABfAAAAbQAAAHYAAAB0AAAA
  - !!python/object/apply:numpy.core.multiarray.scalar
    - !!python/object/apply:numpy.dtype
      args:
      - U6
      - 0
      - 1
      state: !!python/tuple
      - 3
      - <
      - null
      - null
      - null
      - 24
      - 4
      - 8
    - !!binary |
      WAAAAG0AAABvAAAAdQAAAHQAAABoAAAA
  - !!python/object/apply:numpy.core.multiarray.scalar
    - !!python/object/apply:numpy.dtype
      args:
      - U4
      - 0
      - 1
      state: !!python/tuple
      - 3
      - <
      - null
      - null
      - null
      - 16
      - 4
      - 8
    - !!binary |
      WAAAAHIAAAB1AAAAbgAAAA==
  - !!python/object/apply:numpy.core.multiarray.scalar
    - !!python/object/apply:numpy.dtype
      args:
      - U9
      - 0
      - 1
      state: !!python/tuple
      - 3
      - <
      - null
      - null
      - null
      - 36
      - 4
      - 8
    - !!binary |
      WAAAAHIAAAB1AAAAbgAAAF8AAAB3AAAAYQAAAGwAAABrAAAA
  - !!python/object/apply:numpy.core.multiarray.scalar
    - !!python/object/apply:numpy.dtype
      args:
      - U8
      - 0
      - 1
      state: !!python/tuple
      - 3
      - <
      - null
      - null
      - null
      - 32
      - 4
      - 8
    - !!binary |
      WAAAAHMAAAB0AAAAYQAAAHIAAAB0AAAAbAAAAGUAAAA=
  - !!python/object/apply:numpy.core.multiarray.scalar
    - !!python/object/apply:numpy.dtype
      args:
      - U9
      - 0
      - 1
      state: !!python/tuple
      - 3
      - <
      - null
      - null
      - null
      - 36
      - 4
      - 8
    - !!binary |
      WAAAAHMAAAB0AAAAYQAAAHIAAAB0AAAAbAAAAGUAAABzAAAA
  - !!python/object/apply:numpy.core.multiarray.scalar
    - !!python/object/apply:numpy.dtype
      args:
      - U7
      - 0
      - 1
      state: !!python/tuple
      - 3
      - <
      - null
      - null
      - null
      - 28
      - 4
      - 8
    - !!binary |
      WAAAAHQAAAB3AAAAaQAAAHQAAABjAAAAaAAAAA==
  - !!python/object/apply:numpy.core.multiarray.scalar
    - !!python/object/apply:numpy.dtype
      args:
      - U9
      - 0
      - 1
      state: !!python/tuple
      - 3
      - <
      - null
      - null
      - null
      - 36
      - 4
      - 8
    - !!binary |
      WAAAAHQAAAB3AAAAaQAAAHQAAABjAAAAaAAAAGUAAABzAAAA
  - !!python/object/apply:numpy.core.multiarray.scalar
    - !!python/object/apply:numpy.dtype
      args:
      - U21
      - 0
      - 1
      state: !!python/tuple
      - 3
      - <
      - null
      - null
      - null
      - 84
      - 4
      - 8
    - !!binary |
      YwAAAGkAAABfAAAAcgAAAGUAAABjAAAAbwAAAHIAAABkAAAAaQAAAG4AAABnAAAAXwAAAG8AAABu
      AAAAXwAAAHAAAABhAAAAdQAAAHMAAABlAAAA
  - !!python/object/apply:numpy.core.multiarray.scalar
    - !!python/object/apply:numpy.dtype
      args:
      - U13
      - 0
      - 1
      state: !!python/tuple
      - 3
      - <
      - null
      - null
      - null
      - 52
      - 4
      - 8
    - !!binary |
      aQAAAG4AAAB2AAAAYQAAAGwAAABpAAAAZAAAAF8AAAB0AAAAaQAAAG0AAABlAAAAcwAAAA==
  custom_group_processor_fct: null
  custom_group_validation_fct: null
  family_widget: epochs
  long_description: Select epochs you want to color in the raster
  mandatory: false
  order_index: 2
  short_description: Epochs
  with_color: true
intervals_alpha_color:
  _final_value: 50
  arg_name: intervals_alpha_color
  default_value: 50
  family_widget: epochs
  long_description: null
  max_value: 100
  min_value: 1
  order_index: 3
  short_description: Transparency of color bands
  value_type: int
last_frame:
  _final_value: 2500
  arg_name: last_frame
  default_value: 0
  family_widget: frames_to_plot_frames
  long_description: null
  max_value: 100000
  min_value: 0
  order_index: 13
  short_description: Last CI frame to plot
  value_type: int
n_frames:
  _final_value: 5000
  arg_name: n_frames
  default_value: 5000
  family_widget: frames_to_plot_block
  long_description: null
  max_value: 15000
  min_value: 10
  order_index: 11
  short_description: Size of the block to pick in frames
  value_type: int
n_rnd_cells:
  _final_value: 300
  arg_name: n_rnd_cells
  default_value: 5
  family_widget: cells_to_plot
  long_description: null
  max_value: 500
  min_value: 1
  order_index: 8
  short_description: Number of random cells to plot
  value_type: int
pick_n_random_cells:
  _final_value: true
  arg_name: pick_n_random_cells
  default_value: false
  family_widget: cells_to_plot
  long_description: null
  order_index: 7
  short_description: Plot only 'n' random cells
  value_type: bool
raster_y_axis_label:
  _final_value: CELL (#)
  arg_name: raster_y_axis_label
  default_value: ''
  family_widget: raster_config
  long_description: null
  order_index: 25
  short_description: Raster y axis label
  value_type: str
raster_y_axis_label_size:
  _final_value: 10
  arg_name: raster_y_axis_label_size
  default_value: 10
  family_widget: raster_config
  long_description: null
  max_value: 100
  min_value: 1
  order_index: 26
  short_description: Raster y axis label size
  value_type: int
results_path:
  _final_value: //169.254.242.249/PicardoTeam/ROBIN_HNE_paper/HNE_paper_eLife_submission/results_cicada
  arg_name: results_path
  default_value: D:/Robin/data_hne/results_cicada
  mandatory: false
  order_index: 1000
  short_description: Directory to save the results
  value_type: dir
roi_response_series:
  _final_value:
    p10_190921_191001_191001_a000:
    - ophys
    - fluorescence_all_cells
    - raster dur v26_5_v37_6
    p12_191122_191204_191204_a001:
    - ophys
    - fluorescence_all_cells
    - raster dur v26_5_v37_6
    p5_191205_191210_0_191210_a000:
    - ophys
    - fluorescence_all_cells
    - raster dur v26_5_v37_6
    p7_200103_200110_0_200110_a001:
    - ophys
    - fluorescence_all_cells
    - raster dur v26_5_v37_6
  arg_name: roi_response_series
  choices:
    p10_190921_191001_191001_a000:
      ophys:
        fluorescence_all_cells:
        - raster dur v26_5_v37_6
        - raw_traces
        - raw_traces_wo
    p12_191122_191204_191204_a001:
      ophys:
        fluorescence_all_cells:
        - raster dur v26_5_v37_6
        - raw_traces
        - raw_traces_wo
    p5_191205_191210_0_191210_a000:
      ophys:
        fluorescence_all_cells:
        - raster dur v26_5_v37_6
        - raw_traces
        - raw_traces_wo
    p7_200103_200110_0_200110_a001:
      ophys:
        fluorescence_all_cells:
        - raster dur v26_5_v37_6
        - raw_traces
        - raw_traces_wo
  family_widget: null
  mandatory: false
  multiple_choices: false
  order_index: 1
  short_description: Neural activity to use
sample_frames_selection:
  _final_value: define_first_last
  arg_name: sample_frames_selection
  choices:
  - block
  - define_first_last
  default_value: block
  family_widget: frames_to_plot
  long_description: null
  multiple_choices: false
  order_index: 10
  short_description: Method to sample CI frames
save_formats:
  _final_value:
  - pdf
  - png
  - tiff
  - eps
  arg_name: save_formats
  choices:
  - pdf
  - png
  - tiff
  - eps
  default_value: pdf
  family_widget: image_format
  multiple_choices: true
  order_index: 38
  short_description: Formats in which to save the figures
session_identifiers:
- p10_190921_191001_191001_a000
- p12_191122_191204_191204_a001
- p5_191205_191210_0_191210_a000
- p7_200103_200110_0_200110_a001
sort_raster_by_cell_type:
  _final_value: false
  arg_name: sort_raster_by_cell_type
  default_value: false
  family_widget: cell_type
  long_description: null
  order_index: 6
  short_description: 'Sort raster cells'' groups '
  value_type: bool
span_area_only_on_raster:
  _final_value: false
  arg_name: span_area_only_on_raster
  default_value: false
  family_widget: epochs
  long_description: If checked, means the span will also be displayed in the sum of
    activity plot if existing
  order_index: 4
  short_description: Span only on raster
  value_type: bool
spike_shape:
  _final_value: '|'
  arg_name: spike_shape
  choices:
  - '|'
  - o
  - .
  - '*'
  default_value: '|'
  family_widget: spikes
  long_description: null
  multiple_choices: false
  order_index: 14
  short_description: Spikes shape
spike_size:
  _final_value: 75
  arg_name: spike_size
  default_value: 5
  family_widget: spikes
  long_description: null
  max_value: 500
  min_value: 5
  order_index: 15
  short_description: Spike size
  value_type: int
spikes_color:
  _final_value: !!python/tuple
  - 0.0
  - 0.0
  - 0.0
  - 1.0
  arg_name: spikes_color
  default_value: !!python/tuple
  - 1
  - 1
  - 1
  - 1.0
  family_widget: spikes
  long_description: null
  order_index: 16
  short_description: spikes color
  value_type: color_with_alpha
subplot_frames:
  _final_value: true
  arg_name: subplot_frames
  default_value: false
  family_widget: frames_to_plot
  long_description: null
  order_index: 9
  short_description: Plot sample of frames
  value_type: bool
sum_as_percentage:
  _final_value: true
  arg_name: sum_as_percentage
  default_value: true
  family_widget: raster_config
  long_description: null
  order_index: 35
  short_description: Show sum of active cell as percentage
  value_type: bool
trace_normalization:
  _final_value: df/f
  arg_name: trace_normalization
  choices:
  - z-score
  - df/f
  - raw
  default_value: df/f
  family_widget: traces
  long_description: null
  multiple_choices: false
  order_index: 17
  short_description: Traces normalization method
traces_lw:
  _final_value: 30
  arg_name: traces_lw
  default_value: 30
  family_widget: traces
  long_description: null
  max_value: 500
  min_value: 1
  order_index: 18
  short_description: Traces line width
  value_type: int
use_brewer_colors_for_traces:
  _final_value: true
  arg_name: use_brewer_colors_for_traces
  default_value: true
  family_widget: traces
  long_description: If False, will use spikes color
  order_index: 19
  short_description: Use brewer colors for traces
  value_type: bool
verbose:
  _final_value: true
  arg_name: verbose
  default_value: true
  long_description: If selected, some information might be printed during the analysis.
  order_index: 43
  short_description: Verbose
  value_type: bool
width_fig:
  _final_value: 5
  arg_name: width_fig
  default_value: 15
  family_widget: image_format
  long_description: null
  max_value: 50
  min_value: 5
  order_index: 40
  short_description: Width figure
  value_type: int
with_activity_sum:
  _final_value: true
  arg_name: with_activity_sum
  default_value: true
  family_widget: raster_config
  long_description: null
  order_index: 34
  short_description: With activity sum plot
  value_type: bool
with_ticks:
  _final_value: false
  arg_name: with_ticks
  default_value: false
  family_widget: raster_config
  long_description: null
  order_index: 33
  short_description: Ticks on plots
  value_type: bool
with_timestamp_in_file_name:
  _final_value: true
  arg_name: with_timestamp_in_file_name
  default_value: true
  long_description: If selected, a timestamp will be added to filename to identify
    it.
  order_index: 44
  short_description: Timestamp in filename
  value_type: bool
x_axis_ticks_label_size:
  _final_value: 10
  arg_name: x_axis_ticks_label_size
  default_value: 8
  family_widget: raster_config
  long_description: null
  max_value: 50
  min_value: 1
  order_index: 28
  short_description: X axis ticks label size
  value_type: int
x_ticks_labels_color:
  _final_value: !!python/tuple
  - 0.27450980392156865
  - 0.27450980392156865
  - 0.27450980392156865
  - 1.0
  arg_name: x_ticks_labels_color
  default_value: !!python/tuple
  - 1
  - 1
  - 1
  - 1.0
  family_widget: raster_config
  long_description: null
  order_index: 24
  short_description: X axis ticks labels color
  value_type: color_with_alpha
xkcd_mode:
  _final_value: false
  arg_name: xkcd_mode
  default_value: false
  family_widget: image_format
  long_description: 'For best results, the ''Humor Sans'' font should be installed:
    it is not included with matplotlib.'
  order_index: 42
  short_description: Turn on xkcd sketch-style drawing mode
  value_type: bool
y_axis_ticks_label_size:
  _final_value: 10
  arg_name: y_axis_ticks_label_size
  default_value: 8
  family_widget: raster_config
  long_description: null
  max_value: 50
  min_value: 1
  order_index: 29
  short_description: Y axis ticks label size
  value_type: int
y_ticks_labels_color:
  _final_value: !!python/tuple
  - 0.27450980392156865
  - 0.27450980392156865
  - 0.27450980392156865
  - 1.0
  arg_name: y_ticks_labels_color
  default_value: !!python/tuple
  - 1
  - 1
  - 1
  - 1.0
  family_widget: raster_config
  long_description: null
  order_index: 23
  short_description: Y axis ticks labels color
  value_type: color_with_alpha
