# Supplementary material for: The rapid developmental rise of somatic inhibition disengages hippocampal dynamics from self-motion
Source: eLife. 2022 Jul 20;11:e78116. doi: 10.7554/eLife.78116 (PMC9363116; doi:10.7554/eLife.78116)
Supplement: Figure 1—source data 1. — (A) Field of views and the Calcium Imaging Complete Automated Data Analysis (CICADA) configuration files necessary to plot the contours map and raster plots used for the illustration. (B) Numerical data used to plot the evolution of the transient in synchronous calcium event (SCE) and the CICADA configuration file necessary to reproduce the analysis. (C) Numerical data used to plot the evolution of the transient per minute and the CICADA configuration file necessary to reproduce the analysis. [file elife-78116-fig1-data1.zip › Figure1 - Source Data 1/1B/inSCE_spikes_ratio_table_animal.xlsx]

## Sheet: Sheet1
	Age	N_Cells	Weight	Mean_N_spikes	Mean_N_spikes_in_SCE	In_SCE_spike_ratio_description
	mean	size	mean	mean	mean	mean	std	min	median	max
SubjectID
171029_171110	12	1058	7	35.0983	12.587	0.392771	0.197769	0	0.394737	1
171211_171220	9	372	5.05	31.6317	16.2473	0.505931	0.16573	0	0.51788	1
180201_180207	6	971	4.35	25.794	15.2822	0.578242	0.221119	0	0.57634	1
180201_180208	7	2725	3.85	24.5479	13.6029	0.560524	0.201879	0	0.565217	1
181009_181017	8	1215	6	23.4658	12.6568	0.51007	0.214575	0	0.5	1
181016_181024	8	565	6.4	26.9593	13.3628	0.496376	0.193798	0	0.5	1
190211_190220_0	9	2930	5.2	16.3365	6.61297	0.397291	0.231997	0	0.380952	1
190211_190221_0	10	1535	6.55	16.7003	7.30619	0.444946	0.252532	0	0.433333	1
190211_190222	11	606	7.95	17.8977	6.76898	0.427394	0.257662	0	0.416667	1
190226_190305	7	410	7	11.1341	6.28049	0.503381	0.288211	0	0.5	1
190226_190308	10	1142	8.6	12.0368	4.26357	0.3478	0.273917	0	0.3125	1
190305_190314	9	943	5.75	20.6903	9.03499	0.435491	0.207762	0	0.4375	1
190313_190322	9	1540	7.1	14.5195	5.97597	0.446454	0.253841	0	0.44	1
190320_190325	5	1552	3.75	8.91753	4.75515	0.541876	0.327129	0	0.547727	1
190320_190327	7	2157	4.85	12.2364	5.50487	0.445053	0.254742	0	0.4375	1
190828_190909	12	826	9.2	52.6005	16.0993	0.334803	0.171589	0	0.333333	1
190911_190923	12	413	5.75	60.3535	17.2518	0.29817	0.145692	0	0.283951	1
190921_190927_1	6	240	3.75	38.9583	21.4917	0.548669	0.166238	0.125	0.55102	1
190921_190929_1	8	698	5.6	37.3567	15.8524	0.436167	0.167467	0	0.428571	1
190921_190930	9	1899	6.3	30.3728	11.9458	0.398653	0.177049	0	0.384615	1
190921_191001	10	486	5.9	34.4753	14.3827	0.416687	0.161665	0	0.416667	1
190921_191002	11	567	5.75	45.2099	15.2099	0.328737	0.133495	0	0.325	1
190921_191003	12	294	6.15	46.0544	12.6939	0.27546	0.141405	0	0.25	1
191122_191204	12	1432	6.8	42.7556	14.8673	0.378301	0.194596	0	0.358209	1
191205_191210_0	5	444	3.55	59.7748	31.7973	0.558645	0.206937	0	0.54717	1
191205_191210_1	5	629	3.95	33.5819	17.0541	0.522554	0.211284	0	0.5	1
191205_191211_1	6	961	4.45	31.9594	16.4006	0.543562	0.198202	0	0.533333	1
191205_191213	8	1009	4.6	38.9029	17.6432	0.443866	0.169944	0	0.440339	1
191212_191220	8	1157	5.25	57.7658	28.5428	0.488451	0.146846	0	0.492754	1
200103_200110_0	7	939	5.15	39.8147	18.9052	0.485229	0.192956	0	0.470588	1
200206_200213	7	933	6.25	41.8864	24.0772	0.565834	0.202717	0	0.560303	1
200306_200311	5	660	3.8	40.9955	24.9409	0.6264	0.199681	0	0.645161	1
