# Supplementary material for: The rapid developmental rise of somatic inhibition disengages hippocampal dynamics from self-motion
Source: eLife. 2022 Jul 20;11:e78116. doi: 10.7554/eLife.78116 (PMC9363116; doi:10.7554/eLife.78116)
Supplement: Figure 1—source data 1. — (A) Field of views and the Calcium Imaging Complete Automated Data Analysis (CICADA) configuration files necessary to plot the contours map and raster plots used for the illustration. (B) Numerical data used to plot the evolution of the transient in synchronous calcium event (SCE) and the CICADA configuration file necessary to reproduce the analysis. (C) Numerical data used to plot the evolution of the transient per minute and the CICADA configuration file necessary to reproduce the analysis. [file elife-78116-fig1-data1.zip › Figure1 - Source Data 1/1B/SCE description_2022_01_29.17-01-53.yaml]

CICADA_VERSION: 1.0.6
analysis_description:
  _final_value: "Describe Synchronous Calcium Events (SCEs)\n\nFirst detect SCEs using\
    \ the raster. SCEs are defined as frames with more co-active cells than expected\
    \ by chance (same as Modol 2020).\n\nSCE definition: \n\n- Peak method: SCE are\
    \ defined as a single frame (peak of synchrony)\n\n- All frame method: SCE are\
    \ defined as all continuous frame periods with more active cells than the statistical\
    \ threshold. \n\nReturn: \n\n- a cell table (each line is a cell) containing information\
    \ on the cell and the ratio of its event in SCE over total events.\n\n- a SCE\
    \ table (each line is a SCE) containing information on the SCE: the proportion\
    \ of cell recruited.\n\n- a SCE table (each line is a SCE) containing information\
    \ on the SCE: the mean calcium event amplitude of the cells involved.\n\nData\
    \ are saved in several csv and xlxs files. Customized categorical plots can be\
    \ done"
  arg_name: analysis_description
  default_value: '<p align="center"><b>Describe Synchronous Calcium Events (SCEs)</b></p><br>First
    detect SCEs using the raster. SCEs are defined as frames with more co-active cells
    than expected by chance (same as Modol 2020).<br><br>SCE definition: <br><br>
    - Peak method: SCE are defined as a single frame (peak of synchrony)<br><br> -
    All frame method: SCE are defined as all continuous frame periods with more active
    cells than the statistical threshold. <br><br>Return: <br><br>- a cell table (each
    line is a cell) containing information on the cell and the ratio of its event
    in SCE over total events.<br><br>- a SCE table (each line is a SCE) containing
    information on the SCE: the proportion of cell recruited.<br><br>- a SCE table
    (each line is a SCE) containing information on the SCE: the mean calcium event
    amplitude of the cells involved.<br><br>Data are saved in several csv and xlxs
    files. Customized categorical plots can be done'
  mandatory: true
  order_index: 0
  read_only: true
  short_description: Analysis description
  value_type: text
arbitrary_numb_threshold:
  _final_value: 25
  arg_name: arbitrary_numb_threshold
  default_value: 25
  family_widget: figure_config_thr_method_to_use
  long_description: null
  max_value: 1500
  min_value: 1
  order_index: 4
  short_description: Arbitrary threshold (in absolute number of cell) in SCE
  value_type: int
arbitrary_perc_threshold:
  _final_value: 50
  arg_name: arbitrary_perc_threshold
  default_value: 50
  family_widget: figure_config_thr_method_to_use
  long_description: null
  max_value: 200
  min_value: 10
  order_index: 3
  short_description: Arbitrary threshold (in proportion of cell) in SCE (in 1/1000)
  value_type: int
axes_label_color:
  _final_value: !!python/tuple
  - 0.5294117647058824
  - 0.5294117647058824
  - 0.5294117647058824
  - 1.0
  arg_name: axes_label_color
  default_value: !!python/tuple
  - 1
  - 1
  - 1
  - 1.0
  family_widget: figure_config_color
  long_description: null
  order_index: 40
  short_description: Axes label color
  value_type: color_with_alpha
axis_color:
  _final_value: !!python/tuple
  - 0.5294117647058824
  - 0.5294117647058824
  - 0.5294117647058824
  - 1.0
  arg_name: axis_color
  default_value: !!python/tuple
  - 1
  - 1
  - 1
  - 1.0
  family_widget: figure_config_color
  long_description: null
  order_index: 39
  short_description: Axes color
  value_type: color_with_alpha
axis_label_size:
  _final_value: 18
  arg_name: axis_label_size
  default_value: 18
  family_widget: figure_config_label
  long_description: null
  max_value: 100
  min_value: 1
  order_index: 43
  short_description: Font size
  value_type: int
background_color:
  _final_value: !!python/tuple
  - 0.0
  - 0.0
  - 0.0
  - 1.0
  arg_name: background_color
  default_value: !!python/tuple
  - 0
  - 0
  - 0
  - 1.0
  family_widget: figure_config_color
  long_description: null
  order_index: 37
  short_description: background color
  value_type: color_with_alpha
cell_to_use:
  _final_value: all_cells
  arg_name: cell_to_use
  choices:
  - all_cells
  - !!python/object/apply:numpy.core.multiarray.scalar
    - !!python/object/apply:numpy.dtype
      args:
      - U11
      - 0
      - 1
      state: !!python/tuple
      - 3
      - <
      - null
      - null
      - null
      - 44
      - 4
      - 8
    - !!binary |
      aQAAAG4AAAB0AAAAZQAAAHIAAABuAAAAZQAAAHUAAAByAAAAbwAAAG4AAAA=
  - !!python/object/apply:numpy.core.multiarray.scalar
    - !!python/object/apply:numpy.dtype
      args:
      - U9
      - 0
      - 1
      state: !!python/tuple
      - 3
      - <
      - null
      - null
      - null
      - 36
      - 4
      - 8
    - !!binary |
      cAAAAHkAAAByAAAAYQAAAG0AAABpAAAAZAAAAGEAAABsAAAA
  - !!python/object/apply:numpy.core.multiarray.scalar
    - !!python/object/apply:numpy.dtype
      args:
      - U7
      - 0
      - 1
      state: !!python/tuple
      - 3
      - <
      - null
      - null
      - null
      - 28
      - 4
      - 8
    - !!binary |
      cgAAAGUAAABkAAAAXwAAAGkAAABuAAAAcwAAAA==
  default_value: all_cells
  family_widget: figure_ratio_config_representation
  long_description: null
  multiple_choices: false
  order_index: 18
  short_description: Cell type to plots on 'in-SCE spike ratio' figure
do_not_show_unclassified:
  _final_value: false
  arg_name: do_not_show_unclassified
  default_value: false
  family_widget: figure_ratio_config_representation
  long_description: null
  order_index: 19
  short_description: Do not include 'Unclassified' as a cell-type
  value_type: bool
do_single_epoch_analysis:
  _final_value: false
  arg_name: do_single_epoch_analysis
  default_value: false
  family_widget: epochs_for_stats
  long_description: null
  order_index: 10
  short_description: Do (spikes in sce / total spikes) epoch by epoch
  value_type: bool
do_stats:
  _final_value: false
  arg_name: do_stats
  default_value: false
  family_widget: figure_config_stats
  long_description: null
  order_index: 14
  short_description: Try statistical tests
  value_type: bool
dpi:
  _final_value: 200
  arg_name: dpi
  default_value: 200
  family_widget: image_format
  long_description: Dots per inches (dpi) determines how many pixels the figure comprises
  max_value: 800
  min_value: 50
  order_index: 33
  short_description: Dpi (Dots per inches)
  value_type: int
epochs_names:
  _final_value: {}
  add_custom_group_field: false
  arg_name: epochs_names
  choices_for_groups: &id001
  - !!python/object/apply:numpy.core.multiarray.scalar
    - !!python/object/apply:numpy.dtype
      args:
      - U15
      - 0
      - 1
      state: !!python/tuple
      - 3
      - <
      - null
      - null
      - null
      - 60
      - 4
      - 8
    - !!binary |
      QwAAAG0AAABwAAAAbAAAAHgAAABfAAAAbQAAAG8AAAB2AAAAZQAAAG0AAABlAAAAbgAAAHQAAABz
      AAAA
  - !!python/object/apply:numpy.core.multiarray.scalar
    - !!python/object/apply:numpy.dtype
      args:
      - U10
      - 0
      - 1
      state: !!python/tuple
      - 3
      - <
      - null
      - null
      - null
      - 40
      - 4
      - 8
    - !!binary |
      QwAAAG0AAABwAAAAbAAAAHgAAABfAAAAbQAAAHYAAAB0AAAAcwAAAA==
  - !!python/object/apply:numpy.core.multiarray.scalar
    - !!python/object/apply:numpy.dtype
      args:
      - U7
      - 0
      - 1
      state: !!python/tuple
      - 3
      - <
      - null
      - null
      - null
      - 28
      - 4
      - 8
    - !!binary |
      UwAAAHQAAABhAAAAcgAAAHQAAABsAAAAZQAAAA==
  - !!python/object/apply:numpy.core.multiarray.scalar
    - !!python/object/apply:numpy.dtype
      args:
      - U8
      - 0
      - 1
      state: !!python/tuple
      - 3
      - <
      - null
      - null
      - null
      - 32
      - 4
      - 8
    - !!binary |
      VAAAAHcAAABpAAAAdAAAAGMAAABoAAAAZQAAAHMAAAA=
  - !!python/object/apply:numpy.core.multiarray.scalar
    - !!python/object/apply:numpy.dtype
      args:
      - U8
      - 0
      - 1
      state: !!python/tuple
      - 3
      - <
      - null
      - null
      - null
      - 32
      - 4
      - 8
    - !!binary |
      VwAAAGEAAABsAAAAawAAAC0AAABSAAAAdQAAAG4AAAA=
  - !!python/object/apply:numpy.core.multiarray.scalar
    - !!python/object/apply:numpy.dtype
      args:
      - U19
      - 0
      - 1
      state: !!python/tuple
      - 3
      - <
      - null
      - null
      - null
      - 76
      - 4
      - 8
    - !!binary |
      WAAAAGMAAABvAAAAbQAAAHAAAABsAAAAZQAAAHgAAABlAAAAXwAAAG0AAABvAAAAdgAAAGUAAABt
      AAAAZQAAAG4AAAB0AAAAcwAAAA==
  - !!python/object/apply:numpy.core.multiarray.scalar
    - !!python/object/apply:numpy.dtype
      args:
      - U9
      - 0
      - 1
      state: !!python/tuple
      - 3
      - <
      - null
      - null
      - null
      - 36
      - 4
      - 8
    - !!binary |
      WAAAAGMAAABwAAAAbAAAAHgAAABfAAAAbQAAAHYAAAB0AAAA
  - !!python/object/apply:numpy.core.multiarray.scalar
    - !!python/object/apply:numpy.dtype
      args:
      - U6
      - 0
      - 1
      state: !!python/tuple
      - 3
      - <
      - null
      - null
      - null
      - 24
      - 4
      - 8
    - !!binary |
      WAAAAG0AAABvAAAAdQAAAHQAAABoAAAA
  - !!python/object/apply:numpy.core.multiarray.scalar
    - !!python/object/apply:numpy.dtype
      args:
      - U4
      - 0
      - 1
      state: !!python/tuple
      - 3
      - <
      - null
      - null
      - null
      - 16
      - 4
      - 8
    - !!binary |
      WAAAAHIAAAB1AAAAbgAAAA==
  - !!python/object/apply:numpy.core.multiarray.scalar
    - !!python/object/apply:numpy.dtype
      args:
      - U9
      - 0
      - 1
      state: !!python/tuple
      - 3
      - <
      - null
      - null
      - null
      - 36
      - 4
      - 8
    - !!binary |
      WAAAAHIAAAB1AAAAbgAAAF8AAAB3AAAAYQAAAGwAAABrAAAA
  - !!python/object/apply:numpy.core.multiarray.scalar
    - !!python/object/apply:numpy.dtype
      args:
      - U8
      - 0
      - 1
      state: !!python/tuple
      - 3
      - <
      - null
      - null
      - null
      - 32
      - 4
      - 8
    - !!binary |
      WAAAAHMAAAB0AAAAYQAAAHIAAAB0AAAAbAAAAGUAAAA=
  - !!python/object/apply:numpy.core.multiarray.scalar
    - !!python/object/apply:numpy.dtype
      args:
      - U9
      - 0
      - 1
      state: !!python/tuple
      - 3
      - <
      - null
      - null
      - null
      - 36
      - 4
      - 8
    - !!binary |
      WAAAAHMAAAB0AAAAYQAAAHIAAAB0AAAAbAAAAGUAAABzAAAA
  - !!python/object/apply:numpy.core.multiarray.scalar
    - !!python/object/apply:numpy.dtype
      args:
      - U7
      - 0
      - 1
      state: !!python/tuple
      - 3
      - <
      - null
      - null
      - null
      - 28
      - 4
      - 8
    - !!binary |
      WAAAAHQAAAB3AAAAaQAAAHQAAABjAAAAaAAAAA==
  - !!python/object/apply:numpy.core.multiarray.scalar
    - !!python/object/apply:numpy.dtype
      args:
      - U9
      - 0
      - 1
      state: !!python/tuple
      - 3
      - <
      - null
      - null
      - null
      - 36
      - 4
      - 8
    - !!binary |
      WAAAAHQAAAB3AAAAaQAAAHQAAABjAAAAaAAAAGUAAABzAAAA
  - !!python/object/apply:numpy.core.multiarray.scalar
    - !!python/object/apply:numpy.dtype
      args:
      - U8
      - 0
      - 1
      state: !!python/tuple
      - 3
      - <
      - null
      - null
      - null
      - 32
      - 4
      - 8
    - !!binary |
      YgAAAHUAAAB0AAAAdAAAAF8AAABtAAAAdgAAAHQAAAA=
  - !!python/object/apply:numpy.core.multiarray.scalar
    - !!python/object/apply:numpy.dtype
      args:
      - U11
      - 0
      - 1
      state: !!python/tuple
      - 3
      - <
      - null
      - null
      - null
      - 44
      - 4
      - 8
    - !!binary |
      YwAAAG8AAABtAAAAcAAAAGwAAABlAAAAeAAAAF8AAABtAAAAdgAAAHQAAAA=
  - !!python/object/apply:numpy.core.multiarray.scalar
    - !!python/object/apply:numpy.dtype
      args:
      - U13
      - 0
      - 1
      state: !!python/tuple
      - 3
      - <
      - null
      - null
      - null
      - 52
      - 4
      - 8
    - !!binary |
      bAAAAG8AAABuAAAAZwAAAF8AAABtAAAAbwAAAHYAAABlAAAAbQAAAGUAAABuAAAAdAAAAA==
  - !!python/object/apply:numpy.core.multiarray.scalar
    - !!python/object/apply:numpy.dtype
      args:
      - U17
      - 0
      - 1
      state: !!python/tuple
      - 3
      - <
      - null
      - null
      - null
      - 68
      - 4
      - 8
    - !!binary |
      bQAAAHYAAAB0AAAAXwAAAGYAAABvAAAAcgAAAGUAAABsAAAAaQAAAG0AAABiAAAAXwAAAGwAAABl
      AAAAZgAAAHQAAAA=
  - !!python/object/apply:numpy.core.multiarray.scalar
    - !!python/object/apply:numpy.dtype
      args:
      - U18
      - 0
      - 1
      state: !!python/tuple
      - 3
      - <
      - null
      - null
      - null
      - 72
      - 4
      - 8
    - !!binary |
      bQAAAHYAAAB0AAAAXwAAAGYAAABvAAAAcgAAAGUAAABsAAAAaQAAAG0AAABiAAAAXwAAAHIAAABp
      AAAAZwAAAGgAAAB0AAAA
  - !!python/object/apply:numpy.core.multiarray.scalar
    - !!python/object/apply:numpy.dtype
      args:
      - U17
      - 0
      - 1
      state: !!python/tuple
      - 3
      - <
      - null
      - null
      - null
      - 68
      - 4
      - 8
    - !!binary |
      bQAAAHYAAAB0AAAAXwAAAGgAAABpAAAAbgAAAGQAAABsAAAAaQAAAG0AAABiAAAAXwAAAGwAAABl
      AAAAZgAAAHQAAAA=
  - !!python/object/apply:numpy.core.multiarray.scalar
    - !!python/object/apply:numpy.dtype
      args:
      - U18
      - 0
      - 1
      state: !!python/tuple
      - 3
      - <
      - null
      - null
      - null
      - 72
      - 4
      - 8
    - !!binary |
      bQAAAHYAAAB0AAAAXwAAAGgAAABpAAAAbgAAAGQAAABsAAAAaQAAAG0AAABiAAAAXwAAAHIAAABp
      AAAAZwAAAGgAAAB0AAAA
  - !!python/object/apply:numpy.core.multiarray.scalar
    - !!python/object/apply:numpy.dtype
      args:
      - U9
      - 0
      - 1
      state: !!python/tuple
      - 3
      - <
      - null
      - null
      - null
      - 36
      - 4
      - 8
    - !!binary |
      cgAAAGUAAABtAAAAIAAAAHMAAABsAAAAZQAAAGUAAABwAAAA
  - !!python/object/apply:numpy.core.multiarray.scalar
    - !!python/object/apply:numpy.dtype
      args:
      - U7
      - 0
      - 1
      state: !!python/tuple
      - 3
      - <
      - null
      - null
      - null
      - 28
      - 4
      - 8
    - !!binary |
      cwAAAHQAAABhAAAAcgAAAHQAAABsAAAAZQAAAA==
  - !!python/object/apply:numpy.core.multiarray.scalar
    - !!python/object/apply:numpy.dtype
      args:
      - U8
      - 0
      - 1
      state: !!python/tuple
      - 3
      - <
      - null
      - null
      - null
      - 32
      - 4
      - 8
    - !!binary |
      dAAAAGEAAABpAAAAbAAAAF8AAABtAAAAdgAAAHQAAAA=
  - !!python/object/apply:numpy.core.multiarray.scalar
    - !!python/object/apply:numpy.dtype
      args:
      - U20
      - 0
      - 1
      state: !!python/tuple
      - 3
      - <
      - null
      - null
      - null
      - 80
      - 4
      - 8
    - !!binary |
      dAAAAHcAAABpAAAAdAAAAGMAAABoAAAAXwAAAGYAAABvAAAAcgAAAGUAAABsAAAAaQAAAG0AAABi
      AAAAXwAAAGwAAABlAAAAZgAAAHQAAAA=
  - !!python/object/apply:numpy.core.multiarray.scalar
    - !!python/object/apply:numpy.dtype
      args:
      - U21
      - 0
      - 1
      state: !!python/tuple
      - 3
      - <
      - null
      - null
      - null
      - 84
      - 4
      - 8
    - !!binary |
      dAAAAHcAAABpAAAAdAAAAGMAAABoAAAAXwAAAGYAAABvAAAAcgAAAGUAAABsAAAAaQAAAG0AAABi
      AAAAXwAAAHIAAABpAAAAZwAAAGgAAAB0AAAA
  - !!python/object/apply:numpy.core.multiarray.scalar
    - !!python/object/apply:numpy.dtype
      args:
      - U20
      - 0
      - 1
      state: !!python/tuple
      - 3
      - <
      - null
      - null
      - null
      - 80
      - 4
      - 8
    - !!binary |
      dAAAAHcAAABpAAAAdAAAAGMAAABoAAAAXwAAAGgAAABpAAAAbgAAAGQAAABsAAAAaQAAAG0AAABi
      AAAAXwAAAGwAAABlAAAAZgAAAHQAAAA=
  - !!python/object/apply:numpy.core.multiarray.scalar
    - !!python/object/apply:numpy.dtype
      args:
      - U21
      - 0
      - 1
      state: !!python/tuple
      - 3
      - <
      - null
      - null
      - null
      - 84
      - 4
      - 8
    - !!binary |
      dAAAAHcAAABpAAAAdAAAAGMAAABoAAAAXwAAAGgAAABpAAAAbgAAAGQAAABsAAAAaQAAAG0AAABi
      AAAAXwAAAHIAAABpAAAAZwAAAGgAAAB0AAAA
  - !!python/object/apply:numpy.core.multiarray.scalar
    - !!python/object/apply:numpy.dtype
      args:
      - U11
      - 0
      - 1
      state: !!python/tuple
      - 3
      - <
      - null
      - null
      - null
      - 44
      - 4
      - 8
    - !!binary |
      dAAAAHcAAABpAAAAdAAAAGMAAABoAAAAXwAAAHQAAABhAAAAaQAAAGwAAAA=
  - !!python/object/apply:numpy.core.multiarray.scalar
    - !!python/object/apply:numpy.dtype
      args:
      - U8
      - 0
      - 1
      state: !!python/tuple
      - 3
      - <
      - null
      - null
      - null
      - 32
      - 4
      - 8
    - !!binary |
      dAAAAHcAAABpAAAAdAAAAGMAAABoAAAAZQAAAHMAAAA=
  - !!python/object/apply:numpy.core.multiarray.scalar
    - !!python/object/apply:numpy.dtype
      args:
      - U17
      - 0
      - 1
      state: !!python/tuple
      - 3
      - <
      - null
      - null
      - null
      - 68
      - 4
      - 8
    - !!binary |
      dAAAAHcAAABpAAAAdAAAAGMAAABoAAAAZQAAAHMAAABfAAAAYgAAAGwAAAB1AAAAbQAAAGIAAABl
      AAAAcgAAAGcAAAA=
  - !!python/object/apply:numpy.core.multiarray.scalar
    - !!python/object/apply:numpy.dtype
      args:
      - U21
      - 0
      - 1
      state: !!python/tuple
      - 3
      - <
      - null
      - null
      - null
      - 84
      - 4
      - 8
    - !!binary |
      dQAAAG4AAABjAAAAbAAAAGEAAABzAAAAcwAAAGkAAABmAAAAaQAAAGUAAABkAAAAXwAAAG0AAABv
      AAAAdgAAAGUAAABtAAAAZQAAAG4AAAB0AAAA
  - !!python/object/apply:numpy.core.multiarray.scalar
    - !!python/object/apply:numpy.dtype
      args:
      - U4
      - 0
      - 1
      state: !!python/tuple
      - 3
      - <
      - null
      - null
      - null
      - 16
      - 4
      - 8
    - !!binary |
      dwAAAGEAAABrAAAAZQAAAA==
  - !!python/object/apply:numpy.core.multiarray.scalar
    - !!python/object/apply:numpy.dtype
      args:
      - U21
      - 0
      - 1
      state: !!python/tuple
      - 3
      - <
      - null
      - null
      - null
      - 84
      - 4
      - 8
    - !!binary |
      dwAAAGEAAABrAAAAZQAAAC0AAABzAAAAbAAAAGUAAABlAAAAcAAAAC0AAAB0AAAAcgAAAGEAAABu
      AAAAcwAAAGkAAAB0AAAAaQAAAG8AAABuAAAA
  custom_group_processor_fct: null
  custom_group_validation_fct: null
  family_widget: epochs_for_stats
  long_description: Define epoch name and composition
  mandatory: false
  order_index: 9
  short_description: Define epochs to see to which epochs belong SCEs
  with_color: false
epochs_names_sce_threshold:
  _final_value: {}
  add_custom_group_field: false
  arg_name: epochs_names_sce_threshold
  choices_for_groups: *id001
  custom_group_processor_fct: null
  custom_group_validation_fct: null
  family_widget: epochs_for_sce_threshold
  long_description: Define 1 epoch to restrict SCE threshold determination from surrogates
  mandatory: false
  order_index: 8
  short_description: Define 1 epoch to compute SCE threshold
  with_color: false
epochs_to_use:
  _final_value: full_recording
  arg_name: epochs_to_use
  choices:
  - full_recording
  - Use_epoch
  default_value: full_recording
  family_widget: epochs_for_sce_threshold
  long_description: null
  multiple_choices: false
  order_index: 7
  short_description: Use the full recording or a specific epoch to compute SCE threshold
    from surrogates
fig_facecolor:
  _final_value: !!python/tuple
  - 0.1450980392156863
  - 0.3803921568627451
  - 0.5843137254901961
  - 1.0
  arg_name: fig_facecolor
  default_value: !!python/tuple
  - 1
  - 1
  - 1
  - 1.0
  family_widget: figure_config_color
  long_description: Useless if a 'hue' is specified, in that case use 'palette'
  order_index: 38
  short_description: Figure face color
  value_type: color_with_alpha
font_type:
  _final_value: Arial
  arg_name: font_type
  choices:
  - Arial
  - Cambria
  - Rosa
  - Times
  - Calibri
  default_value: Arial
  family_widget: figure_config_label
  long_description: null
  multiple_choices: false
  order_index: 41
  short_description: Font type
fontweight:
  _final_value: normal
  arg_name: fontweight
  choices:
  - light
  - normal
  - bold
  - extra bold
  default_value: normal
  family_widget: figure_config_label
  long_description: null
  multiple_choices: false
  order_index: 42
  short_description: Font Weight
height_fig:
  _final_value: 8
  arg_name: height_fig
  default_value: 8
  family_widget: image_format
  long_description: null
  max_value: 50
  min_value: 5
  order_index: 35
  short_description: Height figure
  value_type: int
hue_amplitude:
  _final_value: None
  arg_name: hue_amplitude
  choices:
  - Age
  - SubjectID
  - Session
  - SCE_epoch
  - None
  default_value: None
  family_widget: figure_amplitude_config_representation
  long_description: null
  multiple_choices: false
  order_index: 30
  short_description: Variable to use for x axis sub-groups
hue_ratio:
  _final_value: None
  arg_name: hue_ratio
  choices:
  - Age
  - SubjectID
  - Session
  - Celltype
  - None
  default_value: None
  family_widget: figure_ratio_config_representation
  long_description: null
  multiple_choices: false
  order_index: 22
  short_description: Variable to use for x axis sub-groups
hue_recruitment:
  _final_value: None
  arg_name: hue_recruitment
  choices:
  - Age
  - SubjectID
  - Session
  - SCE_epoch
  - None
  default_value: None
  family_widget: figure_recruitment_config_representation
  long_description: null
  multiple_choices: false
  order_index: 26
  short_description: Variable to use for x axis sub-groups
method:
  _final_value: Peaks
  arg_name: method
  choices:
  - Peaks
  - All frames
  default_value: peaks
  family_widget: figure_config_method_to_use
  long_description: 'If ''Peaks'': find SCEs using find-peaks with parameters below,
    SCE will be define by a single frame (the ''peak'' of synchrony). If ''All frames'':
    define SCEs as all continuous frame periods with more active cells than the statistical
    threshold.'
  multiple_choices: false
  order_index: 11
  short_description: Method used to detect SCEs
min_sce_distance:
  _final_value: 5
  arg_name: min_sce_distance
  default_value: 5
  family_widget: figure_config_findpeaks
  long_description: null
  max_value: 10
  min_value: 1
  order_index: 12
  short_description: Minimal number of frames between 2 SCEs
  value_type: int
n_surrogates:
  _final_value: 300
  arg_name: n_surrogates
  default_value: 100
  family_widget: figure_config_thr_method_to_use
  long_description: null
  max_value: 10000
  min_value: 10
  order_index: 5
  short_description: Number of surrogates raster to compute SCE threshold
  value_type: int
palettes_amplitude:
  _final_value: muted
  arg_name: palettes_amplitude
  choices:
  - muted
  - deep
  - pastel
  - Blues
  default_value: muted
  family_widget: figure_amplitude_config_representation
  long_description: In that case figure facecolor and figure edgecolor are useless
  multiple_choices: false
  order_index: 31
  short_description: Color palette for subgroups
palettes_ratio:
  _final_value: muted
  arg_name: palettes_ratio
  choices:
  - muted
  - deep
  - pastel
  - Blues
  default_value: muted
  family_widget: figure_ratio_config_representation
  long_description: In that case figure facecolor and figure edgecolor are useless
  multiple_choices: false
  order_index: 23
  short_description: Color palette for subgroups
palettes_recruitment:
  _final_value: muted
  arg_name: palettes_recruitment
  choices:
  - muted
  - deep
  - pastel
  - Blues
  default_value: muted
  family_widget: figure_recruitment_config_representation
  long_description: In that case figure facecolor and figure edgecolor are useless
  multiple_choices: false
  order_index: 27
  short_description: Color palette for subgroups
percentile:
  _final_value: 99
  arg_name: percentile
  default_value: 99
  family_widget: figure_config_thr_method_to_use
  long_description: null
  max_value: 100
  min_value: 95
  order_index: 6
  short_description: Percentile of surrogate distribution to compute SCE threshold
  value_type: int
pvalue:
  _final_value: 5
  arg_name: pvalue
  default_value: 5
  family_widget: figure_config_stats
  long_description: null
  max_value: 5
  min_value: 1
  order_index: 15
  short_description: p-value (%) for statistical test
  value_type: int
representation_amplitude:
  _final_value: box
  arg_name: representation_amplitude
  choices:
  - strip
  - swarm
  - violin
  - box
  - bar
  - boxen
  default_value: box
  family_widget: figure_amplitude_config_representation
  long_description: null
  multiple_choices: false
  order_index: 28
  short_description: Plot to use for 'SCE transient amplitude' figure
representation_ratio:
  _final_value: box
  arg_name: representation_ratio
  choices:
  - strip
  - swarm
  - violin
  - box
  - bar
  - boxen
  default_value: box
  family_widget: figure_ratio_config_representation
  long_description: null
  multiple_choices: false
  order_index: 20
  short_description: Plot to use for 'in-SCE spike ratio' figure
representation_recruitment:
  _final_value: box
  arg_name: representation_recruitment
  choices:
  - strip
  - swarm
  - violin
  - box
  - bar
  - boxen
  default_value: box
  family_widget: figure_recruitment_config_representation
  long_description: null
  multiple_choices: false
  order_index: 24
  short_description: Plot to use for 'SCE recruitment' figure
results_path:
  _final_value: //169.254.242.249/PicardoTeam/ROBIN_HNE_paper/HNE_paper_eLife_submission/results_cicada
  arg_name: results_path
  default_value: D:/Robin/data_hne/results_cicada
  mandatory: false
  order_index: 1000
  short_description: Directory to save the results
  value_type: dir
roi_response_series:
  _final_value:
    p10_190211_190221_0_190221_a003:
    - ophys
    - fluorescence_all_cells
    - raster dur v26_5_v37_6
    p10_190211_190221_0_190221_a005:
    - ophys
    - fluorescence_all_cells
    - raster dur v26_5_v37_6
    p10_190226_190308_190308_a000:
    - ophys
    - fluorescence_all_cells
    - raster dur v26_5_v37_6
    p10_190226_190308_190308_a001:
    - ophys
    - fluorescence_all_cells
    - raster dur v26_5_v37_6
    p10_190921_191001_191001_a000:
    - ophys
    - fluorescence_all_cells
    - raster dur v26_5_v37_6
    p11_190211_190222_190222_a000:
    - ophys
    - fluorescence_all_cells
    - raster dur v26_5_v37_6
    p11_190921_191002_191002_a001:
    - ophys
    - fluorescence_all_cells
    - raster dur v26_5_v37_6
    p12_171029_171110_171110_a000:
    - ophys
    - fluorescence_all_cells
    - raster dur v26_5_v37_6
    p12_171029_171110_171110_a002:
    - ophys
    - fluorescence_all_cells
    - raster dur v26_5_v37_6
    p12_190828_190909_190909_a000:
    - ophys
    - fluorescence_all_cells
    - raster dur v26_5_v37_6
    p12_190828_190909_190909_a001:
    - ophys
    - fluorescence_all_cells
    - raster dur v26_5_v37_6
    p12_190911_190923_190923_a001:
    - ophys
    - fluorescence_all_cells
    - raster dur v26_5_v37_6
    p12_190921_191003_191003_a001:
    - ophys
    - fluorescence_all_cells
    - raster dur v26_5_v37_6
    p12_191122_191204_191204_a000:
    - ophys
    - fluorescence_all_cells
    - raster dur v26_5_v37_6
    p12_191122_191204_191204_a001:
    - ophys
    - fluorescence_all_cells
    - raster dur v26_5_v37_6
    p5_190320_190325_190325_a000:
    - ophys
    - fluorescence_all_cells
    - raster dur v26_5_v37_6
    p5_190320_190325_190325_a001:
    - ophys
    - fluorescence_all_cells
    - raster dur v26_5_v37_6
    p5_191205_191210_0_191210_a000:
    - ophys
    - fluorescence_all_cells
    - raster dur v26_5_v37_6
    p5_191205_191210_0_191210_a001:
    - ophys
    - fluorescence_all_cells
    - raster dur v26_5_v37_6
    p5_191205_191210_1_191210_a000:
    - ophys
    - fluorescence_all_cells
    - raster dur v26_5_v37_6
    p5_191205_191210_1_191210_a001:
    - ophys
    - fluorescence_all_cells
    - raster dur v26_5_v37_6
    p5_200306_200311_200311_a000:
    - ophys
    - fluorescence_all_cells
    - raster dur v26_5_v37_6
    p5_200306_200311_200311_a001:
    - ophys
    - fluorescence_all_cells
    - raster dur v26_5_v37_6
    p6_180201_180207_180207_a001:
    - ophys
    - fluorescence_all_cells
    - raster dur v26_5_v37_6
    p6_180201_180207_180207_a002:
    - ophys
    - fluorescence_all_cells
    - raster dur v26_5_v37_6
    p6_190921_190927_1_190927_a000:
    - ophys
    - fluorescence_all_cells
    - raster dur v26_5_v37_6
    p6_191205_191211_1_191211_a000:
    - ophys
    - fluorescence_all_cells
    - raster dur v26_5_v37_6
    p6_191205_191211_1_191211_a001:
    - ophys
    - fluorescence_all_cells
    - raster dur v26_5_v37_6
    p7_180201_180208_180208_a000:
    - ophys
    - fluorescence_all_cells
    - raster dur v26_5_v37_6
    p7_180201_180208_180208_a001:
    - ophys
    - fluorescence_all_cells
    - raster dur v26_5_v37_6
    p7_180201_180208_180208_a002:
    - ophys
    - fluorescence_all_cells
    - raster dur v26_5_v37_6
    p7_180201_180208_180208_a003:
    - ophys
    - fluorescence_all_cells
    - raster dur v26_5_v37_6
    p7_190226_190305_190305_a000:
    - ophys
    - fluorescence_all_cells
    - raster dur v26_5_v37_6
    p7_190320_190327_190327_a000:
    - ophys
    - fluorescence_all_cells
    - raster dur v26_5_v37_6
    p7_190320_190327_190327_a001:
    - ophys
    - fluorescence_all_cells
    - raster dur v26_5_v37_6
    p7_190320_190327_190327_a002:
    - ophys
    - fluorescence_all_cells
    - raster dur v26_5_v37_6
    p7_200103_200110_0_200110_a000:
    - ophys
    - fluorescence_all_cells
    - raster dur v26_5_v37_6
    p7_200103_200110_0_200110_a001:
    - ophys
    - fluorescence_all_cells
    - raster dur v26_5_v37_6
    p7_200206_200213_200213_a000:
    - ophys
    - fluorescence_all_cells
    - raster dur v26_5_v37_6
    p7_200206_200213_200213_a001:
    - ophys
    - fluorescence_all_cells
    - raster dur v26_5_v37_6
    p8_181009_181017_181017_a000:
    - ophys
    - fluorescence_all_cells
    - raster dur v26_5_v37_6
    p8_181009_181017_181017_a001:
    - ophys
    - fluorescence_all_cells
    - raster dur v26_5_v37_6
    p8_181016_181024_181024_a005:
    - ophys
    - fluorescence_all_cells
    - raster dur v26_5_v37_6
    p8_190921_190929_1_190929_a000:
    - ophys
    - fluorescence_all_cells
    - raster dur v26_5_v37_6
    p8_191205_191213_191213_a000:
    - ophys
    - fluorescence_all_cells
    - raster dur v26_5_v37_6
    p8_191205_191213_191213_a001:
    - ophys
    - fluorescence_all_cells
    - raster dur v26_5_v37_6
    p8_191212_191220_191220_a001:
    - ophys
    - fluorescence_all_cells
    - raster dur v26_5_v37_6
    p8_191212_191220_191220_a003:
    - ophys
    - fluorescence_all_cells
    - raster dur v26_5_v37_6
    p9_171211_171220_171220_a001:
    - ophys
    - fluorescence_all_cells
    - raster dur v26_5_v37_6
    p9_190211_190220_0_190220_a000:
    - ophys
    - fluorescence_all_cells
    - raster dur v26_5_v37_6
    p9_190211_190220_0_190220_a001:
    - ophys
    - fluorescence_all_cells
    - raster dur v26_5_v37_6
    p9_190211_190220_0_190220_a002:
    - ophys
    - fluorescence_all_cells
    - raster dur v26_5_v37_6
    p9_190211_190220_0_190220_a003:
    - ophys
    - fluorescence_all_cells
    - raster dur v26_5_v37_6
    p9_190305_190314_190314_a000:
    - ophys
    - fluorescence_all_cells
    - raster dur v26_5_v37_6
    p9_190305_190314_190314_a001:
    - ophys
    - fluorescence_all_cells
    - raster dur v26_5_v37_6
    p9_190313_190322_190322_a000:
    - ophys
    - fluorescence_all_cells
    - raster dur v26_5_v37_6
    p9_190313_190322_190322_a001:
    - ophys
    - fluorescence_all_cells
    - raster dur v26_5_v37_6
    p9_190921_190930_190930_a001:
    - ophys
    - fluorescence_all_cells
    - raster dur v26_5_v37_6
    p9_190921_190930_190930_a003:
    - ophys
    - fluorescence_all_cells
    - raster dur v26_5_v37_6
  arg_name: roi_response_series
  choices:
    p10_190211_190221_0_190221_a003:
      ophys:
        fluorescence_all_cells:
        - raster dur v26_5_v37_6
        - raw_traces
        - raw_traces_wo
        - spks_suite2p
    p10_190211_190221_0_190221_a005:
      ophys:
        fluorescence_all_cells:
        - raster dur v26_5_v37_6
        - raw_traces
        - raw_traces_wo
    p10_190226_190308_190308_a000:
      ophys:
        fluorescence_all_cells:
        - raster dur v26_5_v37_6
        - raw_traces
        - raw_traces_wo
    p10_190226_190308_190308_a001:
      ophys:
        fluorescence_all_cells:
        - raster dur v26_5_v37_6
        - raw_traces
        - raw_traces_wo
        - spks_suite2p
    p10_190921_191001_191001_a000:
      ophys:
        fluorescence_all_cells:
        - raster dur v26_5_v37_6
        - raw_traces
        - raw_traces_wo
    p11_190211_190222_190222_a000:
      ophys:
        fluorescence_all_cells:
        - raster dur v26_5_v37_6
        - raw_traces
        - raw_traces_wo
    p11_190921_191002_191002_a001:
      ophys:
        fluorescence_all_cells:
        - raster dur v26_5_v37_6
        - raw_traces
        - raw_traces_wo
    p12_171029_171110_171110_a000:
      ophys:
        fluorescence_all_cells:
        - raster dur v26_5_v37_6
        - raw_traces
        - raw_traces_wo
    p12_171029_171110_171110_a002:
      ophys:
        fluorescence_all_cells:
        - raster dur v26_5_v37_6
        - raw_traces
        - raw_traces_wo
        - spks_suite2p
    p12_190828_190909_190909_a000:
      ophys:
        fluorescence_all_cells:
        - raster dur v26_5_v37_6
        - raw_traces
        - raw_traces_wo
    p12_190828_190909_190909_a001:
      ophys:
        fluorescence_all_cells:
        - raster dur v26_5_v37_6
        - raw_traces
        - raw_traces_wo
    p12_190911_190923_190923_a001:
      ophys:
        fluorescence_all_cells:
        - raster dur v26_5_v37_6
        - raw_traces
        - raw_traces_wo
    p12_190921_191003_191003_a001:
      ophys:
        fluorescence_all_cells:
        - raster dur v26_5_v37_6
        - raw_traces
        - raw_traces_wo
    p12_191122_191204_191204_a000:
      ophys:
        fluorescence_all_cells:
        - raster dur v26_5_v37_6
        - raw_traces
        - raw_traces_wo
    p12_191122_191204_191204_a001:
      ophys:
        fluorescence_all_cells:
        - raster dur v26_5_v37_6
        - raw_traces
        - raw_traces_wo
    p5_190320_190325_190325_a000:
      ophys:
        fluorescence_all_cells:
        - raster dur v26_5_v37_6
        - raw_traces
        - raw_traces_wo
    p5_190320_190325_190325_a001:
      ophys:
        fluorescence_all_cells:
        - raster dur v26_5_v37_6
        - raw_traces
        - raw_traces_wo
        - spks_suite2p
    p5_191205_191210_0_191210_a000:
      ophys:
        fluorescence_all_cells:
        - raster dur v26_5_v37_6
        - raw_traces
        - raw_traces_wo
    p5_191205_191210_0_191210_a001:
      ophys:
        fluorescence_all_cells:
        - raster dur v26_5_v37_6
        - raw_traces
        - raw_traces_wo
    p5_191205_191210_1_191210_a000:
      ophys:
        fluorescence_all_cells:
        - raster dur v26_5_v37_6
        - raw_traces
        - raw_traces_wo
    p5_191205_191210_1_191210_a001:
      ophys:
        fluorescence_all_cells:
        - raster dur v26_5_v37_6
        - raw_traces
        - raw_traces_wo
    p5_200306_200311_200311_a000:
      ophys:
        fluorescence_all_cells:
        - raster dur v26_5_v37_6
        - raw_traces
        - raw_traces_wo
    p5_200306_200311_200311_a001:
      ophys:
        fluorescence_all_cells:
        - raster dur v26_5_v37_6
        - raw_traces
        - raw_traces_wo
    p6_180201_180207_180207_a001:
      ophys:
        fluorescence_all_cells:
        - raster dur v26_5_v37_6
        - raw_traces
        - raw_traces_wo
    p6_180201_180207_180207_a002:
      ophys:
        fluorescence_all_cells:
        - raster dur v26_5_v37_6
        - raw_traces
        - raw_traces_wo
    p6_190921_190927_1_190927_a000:
      ophys:
        fluorescence_all_cells:
        - raster dur v26_5_v37_6
        - raw_traces
        - raw_traces_wo
    p6_191205_191211_1_191211_a000:
      ophys:
        fluorescence_all_cells:
        - raster dur v26_5_v37_6
        - raw_traces
        - raw_traces_wo
    p6_191205_191211_1_191211_a001:
      ophys:
        fluorescence_all_cells:
        - raster dur v26_5_v37_6
        - raw_traces
        - raw_traces_wo
    p7_180201_180208_180208_a000:
      ophys:
        fluorescence_all_cells:
        - raster dur v26_5_v37_6
        - raw_traces
        - raw_traces_wo
    p7_180201_180208_180208_a001:
      ophys:
        fluorescence_all_cells:
        - raster dur v26_5_v37_6
        - raw_traces
        - raw_traces_wo
    p7_180201_180208_180208_a002:
      ophys:
        fluorescence_all_cells:
        - raster dur v26_5_v37_6
        - raw_traces
        - raw_traces_wo
        - spks_suite2p
    p7_180201_180208_180208_a003:
      ophys:
        fluorescence_all_cells:
        - raster dur v26_5_v37_6
        - raw_traces
        - raw_traces_wo
        - spks_suite2p
    p7_190226_190305_190305_a000:
      ophys:
        fluorescence_all_cells:
        - raster dur v26_5_v37_6
        - raw_traces
        - raw_traces_wo
    p7_190320_190327_190327_a000:
      ophys:
        fluorescence_all_cells:
        - raster dur v26_5_v37_6
        - raw_traces
        - raw_traces_wo
    p7_190320_190327_190327_a001:
      ophys:
        fluorescence_all_cells:
        - raster dur v26_5_v37_6
        - raw_traces
        - raw_traces_wo
    p7_190320_190327_190327_a002:
      ophys:
        fluorescence_all_cells:
        - raster dur v26_5_v37_6
        - raw_traces
        - raw_traces_wo
    p7_200103_200110_0_200110_a000:
      ophys:
        fluorescence_all_cells:
        - raster dur v26_5_v37_6
        - raw_traces
        - raw_traces_wo
    p7_200103_200110_0_200110_a001:
      ophys:
        fluorescence_all_cells:
        - raster dur v26_5_v37_6
        - raw_traces
        - raw_traces_wo
    p7_200206_200213_200213_a000:
      ophys:
        fluorescence_all_cells:
        - raster dur v26_5_v37_6
        - raw_traces
        - raw_traces_wo
    p7_200206_200213_200213_a001:
      ophys:
        fluorescence_all_cells:
        - raster dur v26_5_v37_6
        - raw_traces
        - raw_traces_wo
    p8_181009_181017_181017_a000:
      ophys:
        fluorescence_all_cells:
        - raster dur v26_5_v37_6
        - raw_traces
        - raw_traces_wo
    p8_181009_181017_181017_a001:
      ophys:
        fluorescence_all_cells:
        - raster dur v26_5_v37_6
        - raw_traces
        - raw_traces_wo
    p8_181016_181024_181024_a005:
      ophys:
        fluorescence_all_cells:
        - raster dur v26_5_v37_6
        - raw_traces
        - raw_traces_wo
    p8_190921_190929_1_190929_a000:
      ophys:
        fluorescence_all_cells:
        - raster dur v26_5_v37_6
        - raw_traces
        - raw_traces_wo
    p8_191205_191213_191213_a000:
      ophys:
        fluorescence_all_cells:
        - raster dur v26_5_v37_6
        - raw_traces
        - raw_traces_wo
    p8_191205_191213_191213_a001:
      ophys:
        fluorescence_all_cells:
        - raster dur v26_5_v37_6
        - raw_traces
        - raw_traces_wo
    p8_191212_191220_191220_a001:
      ophys:
        fluorescence_all_cells:
        - raster dur v26_5_v37_6
        - raw_traces
        - raw_traces_wo
    p8_191212_191220_191220_a003:
      ophys:
        fluorescence_all_cells:
        - raster dur v26_5_v37_6
        - raw_traces
        - raw_traces_wo
    p9_171211_171220_171220_a001:
      ophys:
        fluorescence_all_cells:
        - raster dur v26_5_v37_6
        - raw_traces
        - raw_traces_wo
    p9_190211_190220_0_190220_a000:
      ophys:
        fluorescence_all_cells:
        - raster dur v26_5_v37_6
        - raw_traces
        - raw_traces_wo
    p9_190211_190220_0_190220_a001:
      ophys:
        fluorescence_all_cells:
        - raster dur v26_5_v37_6
        - raw_traces
        - raw_traces_wo
    p9_190211_190220_0_190220_a002:
      ophys:
        fluorescence_all_cells:
        - raster dur v26_5_v37_6
        - raw_traces
        - raw_traces_wo
        - spks_suite2p
    p9_190211_190220_0_190220_a003:
      ophys:
        fluorescence_all_cells:
        - raster dur v26_5_v37_6
        - raw_traces
        - raw_traces_wo
    p9_190305_190314_190314_a000:
      ophys:
        fluorescence_all_cells:
        - raster dur v26_5_v37_6
        - raw_traces
        - raw_traces_wo
    p9_190305_190314_190314_a001:
      ophys:
        fluorescence_all_cells:
        - raster dur v26_5_v37_6
        - raw_traces
        - raw_traces_wo
        - spks_suite2p
    p9_190313_190322_190322_a000:
      ophys:
        fluorescence_all_cells:
        - raster dur v26_5_v37_6
        - raw_traces
        - raw_traces_wo
    p9_190313_190322_190322_a001:
      ophys:
        fluorescence_all_cells:
        - raster dur v26_5_v37_6
        - raw_traces
        - raw_traces_wo
    p9_190921_190930_190930_a001:
      ophys:
        fluorescence_all_cells:
        - raster dur v26_5_v37_6
        - raw_traces
        - raw_traces_wo
    p9_190921_190930_190930_a003:
      ophys:
        fluorescence_all_cells:
        - raster dur v26_5_v37_6
        - raw_traces
        - raw_traces_wo
  family_widget: null
  mandatory: false
  multiple_choices: false
  order_index: 1
  short_description: Neuronal activity to use
save_figure:
  _final_value: true
  arg_name: save_figure
  default_value: true
  family_widget: figure_config_saving
  long_description: null
  order_index: 17
  short_description: Save figures
  value_type: bool
save_formats:
  _final_value:
  - png
  arg_name: save_formats
  choices:
  - pdf
  - png
  - tiff
  - eps
  default_value: pdf
  family_widget: image_format
  multiple_choices: true
  order_index: 32
  short_description: Formats in which to save the figures
save_table:
  _final_value: true
  arg_name: save_table
  default_value: true
  family_widget: figure_config_saving
  long_description: null
  order_index: 16
  short_description: Save results in tables
  value_type: bool
session_identifiers:
- p10_190211_190221_0_190221_a003
- p10_190211_190221_0_190221_a005
- p10_190226_190308_190308_a000
- p10_190226_190308_190308_a001
- p10_190921_191001_191001_a000
- p11_190211_190222_190222_a000
- p11_190921_191002_191002_a001
- p12_171029_171110_171110_a000
- p12_171029_171110_171110_a002
- p12_190828_190909_190909_a000
- p12_190828_190909_190909_a001
- p12_190911_190923_190923_a001
- p12_190921_191003_191003_a001
- p12_191122_191204_191204_a000
- p12_191122_191204_191204_a001
- p5_190320_190325_190325_a000
- p5_190320_190325_190325_a001
- p5_191205_191210_0_191210_a000
- p5_191205_191210_0_191210_a001
- p5_191205_191210_1_191210_a000
- p5_191205_191210_1_191210_a001
- p5_200306_200311_200311_a000
- p5_200306_200311_200311_a001
- p6_180201_180207_180207_a001
- p6_180201_180207_180207_a002
- p6_190921_190927_1_190927_a000
- p6_191205_191211_1_191211_a000
- p6_191205_191211_1_191211_a001
- p7_180201_180208_180208_a000
- p7_180201_180208_180208_a001
- p7_180201_180208_180208_a002
- p7_180201_180208_180208_a003
- p7_190226_190305_190305_a000
- p7_190320_190327_190327_a000
- p7_190320_190327_190327_a001
- p7_190320_190327_190327_a002
- p7_200103_200110_0_200110_a000
- p7_200103_200110_0_200110_a001
- p7_200206_200213_200213_a000
- p7_200206_200213_200213_a001
- p8_181009_181017_181017_a000
- p8_181009_181017_181017_a001
- p8_181016_181024_181024_a005
- p8_190921_190929_1_190929_a000
- p8_191205_191213_191213_a000
- p8_191205_191213_191213_a001
- p8_191212_191220_191220_a001
- p8_191212_191220_191220_a003
- p9_171211_171220_171220_a001
- p9_190211_190220_0_190220_a000
- p9_190211_190220_0_190220_a001
- p9_190211_190220_0_190220_a002
- p9_190211_190220_0_190220_a003
- p9_190305_190314_190314_a000
- p9_190305_190314_190314_a001
- p9_190313_190322_190322_a000
- p9_190313_190322_190322_a001
- p9_190921_190930_190930_a001
- p9_190921_190930_190930_a003
thr_method:
  _final_value: Surrogate
  arg_name: thr_method
  choices:
  - Surrogate
  - Arbitrary percentage
  - Arbitrary number
  default_value: Surrogate
  family_widget: figure_config_thr_method_to_use
  long_description: Define the method to obtain the minimal number of cell in a SCE
  multiple_choices: false
  order_index: 2
  short_description: Method used to get SCEs threshold
time_unit:
  _final_value: minutes
  arg_name: time_unit
  choices:
  - seconds
  - minutes
  default_value: minutes
  family_widget: figure_config_time
  long_description: null
  multiple_choices: false
  order_index: 13
  short_description: Time unit for SCE frequency
width_fig:
  _final_value: 8
  arg_name: width_fig
  default_value: 15
  family_widget: image_format
  long_description: null
  max_value: 50
  min_value: 5
  order_index: 34
  short_description: Width figure
  value_type: int
x_axis_amplitude:
  _final_value: Age
  arg_name: x_axis_amplitude
  choices:
  - Age
  - SubjectID
  - Session
  - Weight
  - SCE_epoch
  default_value: Age
  family_widget: figure_amplitude_config_representation
  long_description: null
  multiple_choices: false
  order_index: 29
  short_description: Variable to use for x axis groups
x_axis_ratio:
  _final_value: Age
  arg_name: x_axis_ratio
  choices:
  - Age
  - SubjectID
  - Session
  - Celltype
  - Weight
  default_value: Age
  family_widget: figure_ratio_config_representation
  long_description: null
  multiple_choices: false
  order_index: 21
  short_description: Variable to use for x axis groups
x_axis_recruitment:
  _final_value: Age
  arg_name: x_axis_recruitment
  choices:
  - Age
  - SubjectID
  - Session
  - Weight
  - SCE_epoch
  default_value: Age
  family_widget: figure_recruitment_config_representation
  long_description: null
  multiple_choices: false
  order_index: 25
  short_description: Variable to use for x axis groups
xkcd_mode:
  _final_value: false
  arg_name: xkcd_mode
  default_value: false
  family_widget: image_format
  long_description: 'For best results, the ''Humor Sans'' font should be installed:
    it is not included with matplotlib.'
  order_index: 36
  short_description: Turn on xkcd sketch-style drawing mode
  value_type: bool
