# Supplementary material for: The rapid developmental rise of somatic inhibition disengages hippocampal dynamics from self-motion
Source: eLife. 2022 Jul 20;11:e78116. doi: 10.7554/eLife.78116 (PMC9363116; doi:10.7554/eLife.78116)
Supplement: Figure 1—source data 1. — (A) Field of views and the Calcium Imaging Complete Automated Data Analysis (CICADA) configuration files necessary to plot the contours map and raster plots used for the illustration. (B) Numerical data used to plot the evolution of the transient in synchronous calcium event (SCE) and the CICADA configuration file necessary to reproduce the analysis. (C) Numerical data used to plot the evolution of the transient per minute and the CICADA configuration file necessary to reproduce the analysis. [file elife-78116-fig1-data1.zip › Figure1 - Source Data 1/1C/by_animal_transient_frequencies_table.xlsx]

## Sheet: Sheet1
	P-Age-D	N_Cells	Weight	Frequency_description
	mean	size	mean	mean	std	min	median	max
SubjectID
171029_171110	12	1058	7	1.8141	2.21642	0	1.14032	17.5713
171211_171220	9	372	5.05	1.63663	1.4947	0	1.24398	13.8393
180201_180207	6	971	4.35	1.21164	1.22283	0	0.901123	14.6111
180201_180208	7	2725	3.85	1.26382	1.23237	0	0.992398	16.8975
181009_181017	8	1215	6	1.15051	1.07806	0	0.882168	9.50781
181016_181024	8	565	6.4	1.39086	1.25572	0	1.08849	10.833
190211_190220_0	9	2930	5.2	0.662413	1.15883	0	0.40725	16.9009
190211_190221_0	10	1535	6.55	0.67332	0.943413	0	0.405422	9.8112
190211_190222	11	606	7.95	0.712947	1.10467	0	0.443703	11.3749
190226_190305	7	410	7	0.47366	0.706502	0	0.276935	6.36951
190226_190308	10	1142	8.6	0.485918	0.857359	0	0.204737	9.0409
190305_190314	9	943	5.75	0.841957	0.793417	0	0.613993	6.63112
190313_190322	9	1540	7.1	0.591507	0.831678	0	0.409329	12.5255
190320_190325	5	1552	3.75	0.345949	0.584744	0	0.1879	10.7506
190320_190327	7	2157	4.85	0.497723	0.673883	0	0.327463	10.7244
190828_190909	12	826	9.2	2.12139	1.91976	0	1.62108	14.1034
190911_190923	12	413	5.75	2.42966	2.19116	0	1.86425	12.5229
190921_190927_1	6	240	3.75	1.56884	2.17789	0	0.939568	17.7292
190921_190929_1	8	698	5.6	1.50281	1.49249	0	1.09423	13.2524
190921_190930	9	1899	6.3	1.22969	1.24793	0	0.896301	13.0778
190921_191001	10	486	5.9	1.39768	1.54492	0	0.937041	11.7334
190921_191002	11	567	5.75	1.82256	1.43894	0	1.5456	12.7308
190921_191003	12	294	6.15	1.8667	1.7031	0	1.4661	11.9324
191122_191204	12	1432	6.8	1.72557	1.62847	0	1.21581	9.24017
191205_191210_0	5	444	3.55	2.39038	2.61269	0	1.339	14.7843
191205_191210_1	5	629	3.95	1.39185	1.26825	0	1.0537	9.42254
191205_191211_1	6	961	4.45	1.28176	1.23771	0	0.932869	9.62417
191205_191213	8	1009	4.6	1.56563	1.57543	0	1.08644	12.5229
191212_191220	8	1157	5.25	2.33516	1.86616	0	1.86425	12.3608
200103_200110_0	7	939	5.15	1.60482	1.67033	0	1.07076	12.4784
200206_200213	7	933	6.25	1.66889	1.84667	0	1.02782	16.5932
200306_200311	5	660	3.8	1.71432	1.52131	0	1.25634	12.1176
