# Supplementary material for: The rapid developmental rise of somatic inhibition disengages hippocampal dynamics from self-motion
Source: eLife. 2022 Jul 20;11:e78116. doi: 10.7554/eLife.78116 (PMC9363116; doi:10.7554/eLife.78116)
Supplement: Figure 1—source data 1. — (A) Field of views and the Calcium Imaging Complete Automated Data Analysis (CICADA) configuration files necessary to plot the contours map and raster plots used for the illustration. (B) Numerical data used to plot the evolution of the transient in synchronous calcium event (SCE) and the CICADA configuration file necessary to reproduce the analysis. (C) Numerical data used to plot the evolution of the transient per minute and the CICADA configuration file necessary to reproduce the analysis. [file elife-78116-fig1-data1.zip › Figure1 - Source Data 1/1C/Transients' frequency_2022_01_29.12-20-59.yaml]

CICADA_VERSION: 1.0.6
analysis_description:
  _final_value: 'Compute calcium event frequency for all cells


    Use the raster to return the transient frequency of each cell and save in csv
    and xlxs formats.


    Do some customized plots with groups and subgroups that can be defined'
  arg_name: analysis_description
  default_value: <p align="center"><b>Compute calcium event frequency for all cells</b></p><br>Use
    the raster to return the transient frequency of each cell and save in csv and
    xlxs formats.<br><br>Do some customized plots with groups and subgroups that can
    be defined
  mandatory: true
  order_index: 0
  read_only: true
  short_description: Analysis description
  value_type: text
axis_color:
  _final_value: !!python/tuple
  - 0.5294117647058824
  - 0.5294117647058824
  - 0.5294117647058824
  - 1.0
  arg_name: axis_color
  default_value: !!python/tuple
  - 1
  - 1
  - 1
  - 1.0
  family_widget: figure_config_color
  long_description: null
  order_index: 23
  short_description: Axes color
  value_type: color_with_alpha
background_color:
  _final_value: !!python/tuple
  - 1.0
  - 1.0
  - 1.0
  - 1.0
  arg_name: background_color
  default_value: !!python/tuple
  - 0
  - 0
  - 0
  - 1.0
  family_widget: figure_config_color
  long_description: null
  order_index: 21
  short_description: background color
  value_type: color_with_alpha
cell_to_use:
  _final_value: all_cells
  arg_name: cell_to_use
  choices:
  - all_cells
  - !!python/object/apply:numpy.core.multiarray.scalar
    - !!python/object/apply:numpy.dtype
      args:
      - U11
      - 0
      - 1
      state: !!python/tuple
      - 3
      - <
      - null
      - null
      - null
      - 44
      - 4
      - 8
    - !!binary |
      aQAAAG4AAAB0AAAAZQAAAHIAAABuAAAAZQAAAHUAAAByAAAAbwAAAG4AAAA=
  - !!python/object/apply:numpy.core.multiarray.scalar
    - !!python/object/apply:numpy.dtype
      args:
      - U9
      - 0
      - 1
      state: !!python/tuple
      - 3
      - <
      - null
      - null
      - null
      - 36
      - 4
      - 8
    - !!binary |
      cAAAAHkAAAByAAAAYQAAAG0AAABpAAAAZAAAAGEAAABsAAAA
  - !!python/object/apply:numpy.core.multiarray.scalar
    - !!python/object/apply:numpy.dtype
      args:
      - U7
      - 0
      - 1
      state: !!python/tuple
      - 3
      - <
      - null
      - null
      - null
      - 28
      - 4
      - 8
    - !!binary |
      cgAAAGUAAABkAAAAXwAAAGkAAABuAAAAcwAAAA==
  default_value: all_cells
  family_widget: figure_config_celltypes
  long_description: null
  multiple_choices: false
  order_index: 4
  short_description: Cell type to use to plots and do statistics
cell_type_groups:
  _final_value: {}
  add_custom_group_field: false
  arg_name: cell_type_groups
  choices_for_groups:
  - red_ins
  - interneuron
  - pyramidal
  custom_group_processor_fct: null
  custom_group_validation_fct: null
  family_widget: figure_config_celltypes
  long_description: Create groups to indicate which for each cellin which group ID
    there are. Ideally, each cell type should be in a group
  mandatory: false
  order_index: 3
  short_description: Define groups of cell type
  with_color: false
cell_types_to_compare:
  _final_value: []
  arg_name: cell_types_to_compare
  choices:
  - !!python/object/apply:numpy.core.multiarray.scalar
    - !!python/object/apply:numpy.dtype
      args:
      - U11
      - 0
      - 1
      state: !!python/tuple
      - 3
      - <
      - null
      - null
      - null
      - 44
      - 4
      - 8
    - !!binary |
      aQAAAG4AAAB0AAAAZQAAAHIAAABuAAAAZQAAAHUAAAByAAAAbwAAAG4AAAA=
  - !!python/object/apply:numpy.core.multiarray.scalar
    - !!python/object/apply:numpy.dtype
      args:
      - U9
      - 0
      - 1
      state: !!python/tuple
      - 3
      - <
      - null
      - null
      - null
      - 36
      - 4
      - 8
    - !!binary |
      cAAAAHkAAAByAAAAYQAAAG0AAABpAAAAZAAAAGEAAABsAAAA
  - !!python/object/apply:numpy.core.multiarray.scalar
    - !!python/object/apply:numpy.dtype
      args:
      - U7
      - 0
      - 1
      state: !!python/tuple
      - 3
      - <
      - null
      - null
      - null
      - 28
      - 4
      - 8
    - !!binary |
      cgAAAGUAAABkAAAAXwAAAGkAAABuAAAAcwAAAA==
  default_value: ''
  family_widget: figure_config_stats
  long_description: null
  multiple_choices: true
  order_index: 13
  short_description: Cell types to compare (all sessions merged)
do_not_show_unclassified:
  _final_value: false
  arg_name: do_not_show_unclassified
  default_value: false
  family_widget: figure_config_celltypes
  long_description: null
  order_index: 5
  short_description: Do not include 'Unclassified' as a cell-type
  value_type: bool
do_stats:
  _final_value: false
  arg_name: do_stats
  default_value: false
  family_widget: figure_config_stats
  long_description: null
  order_index: 14
  short_description: Try statistical tests
  value_type: bool
dpi:
  _final_value: 400
  arg_name: dpi
  default_value: 200
  family_widget: image_format
  long_description: Dots per inches (dpi) determines how many pixels the figure comprises
  max_value: 800
  min_value: 50
  order_index: 17
  short_description: Dpi (Dots per inches)
  value_type: int
fig_facecolor:
  _final_value: !!python/tuple
  - 0.27450980392156865
  - 0.27450980392156865
  - 0.27450980392156865
  - 1.0
  arg_name: fig_facecolor
  default_value: !!python/tuple
  - 1
  - 1
  - 1
  - 1.0
  family_widget: figure_config_color
  long_description: Useless if a 'hue' is specified, in such a case use 'palette'
  order_index: 22
  short_description: Figure face color
  value_type: color_with_alpha
font_size:
  _final_value: 10
  arg_name: font_size
  default_value: 10
  family_widget: figure_config_label
  long_description: null
  max_value: 100
  min_value: 1
  order_index: 27
  short_description: Font size
  value_type: int
font_type:
  _final_value: Arial
  arg_name: font_type
  choices:
  - Arial
  - Cambria
  - Rosa
  - Times
  - Calibri
  default_value: Arial
  family_widget: figure_config_label
  long_description: null
  multiple_choices: false
  order_index: 25
  short_description: Font type
fontweight:
  _final_value: normal
  arg_name: fontweight
  choices:
  - light
  - normal
  - bold
  - extra bold
  default_value: normal
  family_widget: figure_config_label
  long_description: null
  multiple_choices: false
  order_index: 26
  short_description: Font Weight
height_fig:
  _final_value: 8
  arg_name: height_fig
  default_value: 8
  family_widget: image_format
  long_description: null
  max_value: 50
  min_value: 5
  order_index: 19
  short_description: Height figure
  value_type: int
hue:
  _final_value: None
  arg_name: hue
  choices:
  - Age
  - SubjectID
  - Session
  - Celltype
  - Weight
  - None
  default_value: Celltype
  family_widget: figure_config_representation
  long_description: null
  multiple_choices: false
  order_index: 11
  short_description: Variable to use for x axis sub-groups
labels_color:
  _final_value: !!python/tuple
  - 0.5294117647058824
  - 0.5294117647058824
  - 0.5294117647058824
  - 1.0
  arg_name: labels_color
  default_value: !!python/tuple
  - 1
  - 1
  - 1
  - 1.0
  family_widget: figure_config_color
  long_description: null
  order_index: 24
  short_description: Label color
  value_type: color_with_alpha
palettes:
  _final_value: muted
  arg_name: palettes
  choices:
  - muted
  - deep
  - pastel
  - Blues
  default_value: muted
  family_widget: figure_config_representation
  long_description: In that case figure facecolor and figure edgecolor are useless
  multiple_choices: false
  order_index: 12
  short_description: Color palette for x-axis subgroups
pvalue:
  _final_value: 5
  arg_name: pvalue
  default_value: 5
  family_widget: figure_config_stats
  long_description: null
  max_value: 5
  min_value: 1
  order_index: 15
  short_description: p-value (%) for statistical test
  value_type: int
representation:
  _final_value: box
  arg_name: representation
  choices:
  - strip
  - swarm
  - violin
  - box
  - bar
  - boxen
  default_value: box
  family_widget: figure_config_representation
  long_description: null
  multiple_choices: false
  order_index: 9
  short_description: Kind of plot to use
results_path:
  _final_value: //169.254.242.249/PicardoTeam/ROBIN_HNE_paper/HNE_paper_eLife_submission/results_cicada
  arg_name: results_path
  default_value: D:/Robin/data_hne/results_cicada
  mandatory: false
  order_index: 1000
  short_description: Directory to save the results
  value_type: dir
roi_response_series:
  _final_value:
    p10_190211_190221_0_190221_a003:
    - ophys
    - fluorescence_all_cells
    - raster dur v26_5_v37_6
    p10_190211_190221_0_190221_a005:
    - ophys
    - fluorescence_all_cells
    - raster dur v26_5_v37_6
    p10_190226_190308_190308_a000:
    - ophys
    - fluorescence_all_cells
    - raster dur v26_5_v37_6
    p10_190226_190308_190308_a001:
    - ophys
    - fluorescence_all_cells
    - raster dur v26_5_v37_6
    p10_190921_191001_191001_a000:
    - ophys
    - fluorescence_all_cells
    - raster dur v26_5_v37_6
    p11_190211_190222_190222_a000:
    - ophys
    - fluorescence_all_cells
    - raster dur v26_5_v37_6
    p11_190921_191002_191002_a001:
    - ophys
    - fluorescence_all_cells
    - raster dur v26_5_v37_6
    p12_171029_171110_171110_a000:
    - ophys
    - fluorescence_all_cells
    - raster dur v26_5_v37_6
    p12_171029_171110_171110_a002:
    - ophys
    - fluorescence_all_cells
    - raster dur v26_5_v37_6
    p12_190828_190909_190909_a000:
    - ophys
    - fluorescence_all_cells
    - raster dur v26_5_v37_6
    p12_190828_190909_190909_a001:
    - ophys
    - fluorescence_all_cells
    - raster dur v26_5_v37_6
    p12_190911_190923_190923_a001:
    - ophys
    - fluorescence_all_cells
    - raster dur v26_5_v37_6
    p12_190921_191003_191003_a001:
    - ophys
    - fluorescence_all_cells
    - raster dur v26_5_v37_6
    p12_191122_191204_191204_a000:
    - ophys
    - fluorescence_all_cells
    - raster dur v26_5_v37_6
    p12_191122_191204_191204_a001:
    - ophys
    - fluorescence_all_cells
    - raster dur v26_5_v37_6
    p5_190320_190325_190325_a000:
    - ophys
    - fluorescence_all_cells
    - raster dur v26_5_v37_6
    p5_190320_190325_190325_a001:
    - ophys
    - fluorescence_all_cells
    - raster dur v26_5_v37_6
    p5_191205_191210_0_191210_a000:
    - ophys
    - fluorescence_all_cells
    - raster dur v26_5_v37_6
    p5_191205_191210_0_191210_a001:
    - ophys
    - fluorescence_all_cells
    - raster dur v26_5_v37_6
    p5_191205_191210_1_191210_a000:
    - ophys
    - fluorescence_all_cells
    - raster dur v26_5_v37_6
    p5_191205_191210_1_191210_a001:
    - ophys
    - fluorescence_all_cells
    - raster dur v26_5_v37_6
    p5_200306_200311_200311_a000:
    - ophys
    - fluorescence_all_cells
    - raster dur v26_5_v37_6
    p5_200306_200311_200311_a001:
    - ophys
    - fluorescence_all_cells
    - raster dur v26_5_v37_6
    p6_180201_180207_180207_a001:
    - ophys
    - fluorescence_all_cells
    - raster dur v26_5_v37_6
    p6_180201_180207_180207_a002:
    - ophys
    - fluorescence_all_cells
    - raster dur v26_5_v37_6
    p6_190921_190927_1_190927_a000:
    - ophys
    - fluorescence_all_cells
    - raster dur v26_5_v37_6
    p6_191205_191211_1_191211_a000:
    - ophys
    - fluorescence_all_cells
    - raster dur v26_5_v37_6
    p6_191205_191211_1_191211_a001:
    - ophys
    - fluorescence_all_cells
    - raster dur v26_5_v37_6
    p7_180201_180208_180208_a000:
    - ophys
    - fluorescence_all_cells
    - raster dur v26_5_v37_6
    p7_180201_180208_180208_a001:
    - ophys
    - fluorescence_all_cells
    - raster dur v26_5_v37_6
    p7_180201_180208_180208_a002:
    - ophys
    - fluorescence_all_cells
    - raster dur v26_5_v37_6
    p7_180201_180208_180208_a003:
    - ophys
    - fluorescence_all_cells
    - raster dur v26_5_v37_6
    p7_190226_190305_190305_a000:
    - ophys
    - fluorescence_all_cells
    - raster dur v26_5_v37_6
    p7_190320_190327_190327_a000:
    - ophys
    - fluorescence_all_cells
    - raster dur v26_5_v37_6
    p7_190320_190327_190327_a001:
    - ophys
    - fluorescence_all_cells
    - raster dur v26_5_v37_6
    p7_190320_190327_190327_a002:
    - ophys
    - fluorescence_all_cells
    - raster dur v26_5_v37_6
    p7_200103_200110_0_200110_a000:
    - ophys
    - fluorescence_all_cells
    - raster dur v26_5_v37_6
    p7_200103_200110_0_200110_a001:
    - ophys
    - fluorescence_all_cells
    - raster dur v26_5_v37_6
    p7_200206_200213_200213_a000:
    - ophys
    - fluorescence_all_cells
    - raster dur v26_5_v37_6
    p7_200206_200213_200213_a001:
    - ophys
    - fluorescence_all_cells
    - raster dur v26_5_v37_6
    p8_181009_181017_181017_a000:
    - ophys
    - fluorescence_all_cells
    - raster dur v26_5_v37_6
    p8_181009_181017_181017_a001:
    - ophys
    - fluorescence_all_cells
    - raster dur v26_5_v37_6
    p8_181016_181024_181024_a005:
    - ophys
    - fluorescence_all_cells
    - raster dur v26_5_v37_6
    p8_190921_190929_1_190929_a000:
    - ophys
    - fluorescence_all_cells
    - raster dur v26_5_v37_6
    p8_191205_191213_191213_a000:
    - ophys
    - fluorescence_all_cells
    - raster dur v26_5_v37_6
    p8_191205_191213_191213_a001:
    - ophys
    - fluorescence_all_cells
    - raster dur v26_5_v37_6
    p8_191212_191220_191220_a001:
    - ophys
    - fluorescence_all_cells
    - raster dur v26_5_v37_6
    p8_191212_191220_191220_a003:
    - ophys
    - fluorescence_all_cells
    - raster dur v26_5_v37_6
    p9_171211_171220_171220_a001:
    - ophys
    - fluorescence_all_cells
    - raster dur v26_5_v37_6
    p9_190211_190220_0_190220_a000:
    - ophys
    - fluorescence_all_cells
    - raster dur v26_5_v37_6
    p9_190211_190220_0_190220_a001:
    - ophys
    - fluorescence_all_cells
    - raster dur v26_5_v37_6
    p9_190211_190220_0_190220_a002:
    - ophys
    - fluorescence_all_cells
    - raster dur v26_5_v37_6
    p9_190211_190220_0_190220_a003:
    - ophys
    - fluorescence_all_cells
    - raster dur v26_5_v37_6
    p9_190305_190314_190314_a000:
    - ophys
    - fluorescence_all_cells
    - raster dur v26_5_v37_6
    p9_190305_190314_190314_a001:
    - ophys
    - fluorescence_all_cells
    - raster dur v26_5_v37_6
    p9_190313_190322_190322_a000:
    - ophys
    - fluorescence_all_cells
    - raster dur v26_5_v37_6
    p9_190313_190322_190322_a001:
    - ophys
    - fluorescence_all_cells
    - raster dur v26_5_v37_6
    p9_190921_190930_190930_a001:
    - ophys
    - fluorescence_all_cells
    - raster dur v26_5_v37_6
    p9_190921_190930_190930_a003:
    - ophys
    - fluorescence_all_cells
    - raster dur v26_5_v37_6
  arg_name: roi_response_series
  choices:
    p10_190211_190221_0_190221_a003:
      ophys:
        fluorescence_all_cells:
        - raster dur v26_5_v37_6
        - raw_traces
        - raw_traces_wo
        - spks_suite2p
    p10_190211_190221_0_190221_a005:
      ophys:
        fluorescence_all_cells:
        - raster dur v26_5_v37_6
        - raw_traces
        - raw_traces_wo
    p10_190226_190308_190308_a000:
      ophys:
        fluorescence_all_cells:
        - raster dur v26_5_v37_6
        - raw_traces
        - raw_traces_wo
    p10_190226_190308_190308_a001:
      ophys:
        fluorescence_all_cells:
        - raster dur v26_5_v37_6
        - raw_traces
        - raw_traces_wo
        - spks_suite2p
    p10_190921_191001_191001_a000:
      ophys:
        fluorescence_all_cells:
        - raster dur v26_5_v37_6
        - raw_traces
        - raw_traces_wo
    p11_190211_190222_190222_a000:
      ophys:
        fluorescence_all_cells:
        - raster dur v26_5_v37_6
        - raw_traces
        - raw_traces_wo
    p11_190921_191002_191002_a001:
      ophys:
        fluorescence_all_cells:
        - raster dur v26_5_v37_6
        - raw_traces
        - raw_traces_wo
    p12_171029_171110_171110_a000:
      ophys:
        fluorescence_all_cells:
        - raster dur v26_5_v37_6
        - raw_traces
        - raw_traces_wo
    p12_171029_171110_171110_a002:
      ophys:
        fluorescence_all_cells:
        - raster dur v26_5_v37_6
        - raw_traces
        - raw_traces_wo
        - spks_suite2p
    p12_190828_190909_190909_a000:
      ophys:
        fluorescence_all_cells:
        - raster dur v26_5_v37_6
        - raw_traces
        - raw_traces_wo
    p12_190828_190909_190909_a001:
      ophys:
        fluorescence_all_cells:
        - raster dur v26_5_v37_6
        - raw_traces
        - raw_traces_wo
    p12_190911_190923_190923_a001:
      ophys:
        fluorescence_all_cells:
        - raster dur v26_5_v37_6
        - raw_traces
        - raw_traces_wo
    p12_190921_191003_191003_a001:
      ophys:
        fluorescence_all_cells:
        - raster dur v26_5_v37_6
        - raw_traces
        - raw_traces_wo
    p12_191122_191204_191204_a000:
      ophys:
        fluorescence_all_cells:
        - raster dur v26_5_v37_6
        - raw_traces
        - raw_traces_wo
    p12_191122_191204_191204_a001:
      ophys:
        fluorescence_all_cells:
        - raster dur v26_5_v37_6
        - raw_traces
        - raw_traces_wo
    p5_190320_190325_190325_a000:
      ophys:
        fluorescence_all_cells:
        - raster dur v26_5_v37_6
        - raw_traces
        - raw_traces_wo
    p5_190320_190325_190325_a001:
      ophys:
        fluorescence_all_cells:
        - raster dur v26_5_v37_6
        - raw_traces
        - raw_traces_wo
        - spks_suite2p
    p5_191205_191210_0_191210_a000:
      ophys:
        fluorescence_all_cells:
        - raster dur v26_5_v37_6
        - raw_traces
        - raw_traces_wo
    p5_191205_191210_0_191210_a001:
      ophys:
        fluorescence_all_cells:
        - raster dur v26_5_v37_6
        - raw_traces
        - raw_traces_wo
    p5_191205_191210_1_191210_a000:
      ophys:
        fluorescence_all_cells:
        - raster dur v26_5_v37_6
        - raw_traces
        - raw_traces_wo
    p5_191205_191210_1_191210_a001:
      ophys:
        fluorescence_all_cells:
        - raster dur v26_5_v37_6
        - raw_traces
        - raw_traces_wo
    p5_200306_200311_200311_a000:
      ophys:
        fluorescence_all_cells:
        - raster dur v26_5_v37_6
        - raw_traces
        - raw_traces_wo
    p5_200306_200311_200311_a001:
      ophys:
        fluorescence_all_cells:
        - raster dur v26_5_v37_6
        - raw_traces
        - raw_traces_wo
    p6_180201_180207_180207_a001:
      ophys:
        fluorescence_all_cells:
        - raster dur v26_5_v37_6
        - raw_traces
        - raw_traces_wo
    p6_180201_180207_180207_a002:
      ophys:
        fluorescence_all_cells:
        - raster dur v26_5_v37_6
        - raw_traces
        - raw_traces_wo
    p6_190921_190927_1_190927_a000:
      ophys:
        fluorescence_all_cells:
        - raster dur v26_5_v37_6
        - raw_traces
        - raw_traces_wo
    p6_191205_191211_1_191211_a000:
      ophys:
        fluorescence_all_cells:
        - raster dur v26_5_v37_6
        - raw_traces
        - raw_traces_wo
    p6_191205_191211_1_191211_a001:
      ophys:
        fluorescence_all_cells:
        - raster dur v26_5_v37_6
        - raw_traces
        - raw_traces_wo
    p7_180201_180208_180208_a000:
      ophys:
        fluorescence_all_cells:
        - raster dur v26_5_v37_6
        - raw_traces
        - raw_traces_wo
    p7_180201_180208_180208_a001:
      ophys:
        fluorescence_all_cells:
        - raster dur v26_5_v37_6
        - raw_traces
        - raw_traces_wo
    p7_180201_180208_180208_a002:
      ophys:
        fluorescence_all_cells:
        - raster dur v26_5_v37_6
        - raw_traces
        - raw_traces_wo
        - spks_suite2p
    p7_180201_180208_180208_a003:
      ophys:
        fluorescence_all_cells:
        - raster dur v26_5_v37_6
        - raw_traces
        - raw_traces_wo
        - spks_suite2p
    p7_190226_190305_190305_a000:
      ophys:
        fluorescence_all_cells:
        - raster dur v26_5_v37_6
        - raw_traces
        - raw_traces_wo
    p7_190320_190327_190327_a000:
      ophys:
        fluorescence_all_cells:
        - raster dur v26_5_v37_6
        - raw_traces
        - raw_traces_wo
    p7_190320_190327_190327_a001:
      ophys:
        fluorescence_all_cells:
        - raster dur v26_5_v37_6
        - raw_traces
        - raw_traces_wo
    p7_190320_190327_190327_a002:
      ophys:
        fluorescence_all_cells:
        - raster dur v26_5_v37_6
        - raw_traces
        - raw_traces_wo
    p7_200103_200110_0_200110_a000:
      ophys:
        fluorescence_all_cells:
        - raster dur v26_5_v37_6
        - raw_traces
        - raw_traces_wo
    p7_200103_200110_0_200110_a001:
      ophys:
        fluorescence_all_cells:
        - raster dur v26_5_v37_6
        - raw_traces
        - raw_traces_wo
    p7_200206_200213_200213_a000:
      ophys:
        fluorescence_all_cells:
        - raster dur v26_5_v37_6
        - raw_traces
        - raw_traces_wo
    p7_200206_200213_200213_a001:
      ophys:
        fluorescence_all_cells:
        - raster dur v26_5_v37_6
        - raw_traces
        - raw_traces_wo
    p8_181009_181017_181017_a000:
      ophys:
        fluorescence_all_cells:
        - raster dur v26_5_v37_6
        - raw_traces
        - raw_traces_wo
    p8_181009_181017_181017_a001:
      ophys:
        fluorescence_all_cells:
        - raster dur v26_5_v37_6
        - raw_traces
        - raw_traces_wo
    p8_181016_181024_181024_a005:
      ophys:
        fluorescence_all_cells:
        - raster dur v26_5_v37_6
        - raw_traces
        - raw_traces_wo
    p8_190921_190929_1_190929_a000:
      ophys:
        fluorescence_all_cells:
        - raster dur v26_5_v37_6
        - raw_traces
        - raw_traces_wo
    p8_191205_191213_191213_a000:
      ophys:
        fluorescence_all_cells:
        - raster dur v26_5_v37_6
        - raw_traces
        - raw_traces_wo
    p8_191205_191213_191213_a001:
      ophys:
        fluorescence_all_cells:
        - raster dur v26_5_v37_6
        - raw_traces
        - raw_traces_wo
    p8_191212_191220_191220_a001:
      ophys:
        fluorescence_all_cells:
        - raster dur v26_5_v37_6
        - raw_traces
        - raw_traces_wo
    p8_191212_191220_191220_a003:
      ophys:
        fluorescence_all_cells:
        - raster dur v26_5_v37_6
        - raw_traces
        - raw_traces_wo
    p9_171211_171220_171220_a001:
      ophys:
        fluorescence_all_cells:
        - raster dur v26_5_v37_6
        - raw_traces
        - raw_traces_wo
    p9_190211_190220_0_190220_a000:
      ophys:
        fluorescence_all_cells:
        - raster dur v26_5_v37_6
        - raw_traces
        - raw_traces_wo
    p9_190211_190220_0_190220_a001:
      ophys:
        fluorescence_all_cells:
        - raster dur v26_5_v37_6
        - raw_traces
        - raw_traces_wo
    p9_190211_190220_0_190220_a002:
      ophys:
        fluorescence_all_cells:
        - raster dur v26_5_v37_6
        - raw_traces
        - raw_traces_wo
        - spks_suite2p
    p9_190211_190220_0_190220_a003:
      ophys:
        fluorescence_all_cells:
        - raster dur v26_5_v37_6
        - raw_traces
        - raw_traces_wo
    p9_190305_190314_190314_a000:
      ophys:
        fluorescence_all_cells:
        - raster dur v26_5_v37_6
        - raw_traces
        - raw_traces_wo
    p9_190305_190314_190314_a001:
      ophys:
        fluorescence_all_cells:
        - raster dur v26_5_v37_6
        - raw_traces
        - raw_traces_wo
        - spks_suite2p
    p9_190313_190322_190322_a000:
      ophys:
        fluorescence_all_cells:
        - raster dur v26_5_v37_6
        - raw_traces
        - raw_traces_wo
    p9_190313_190322_190322_a001:
      ophys:
        fluorescence_all_cells:
        - raster dur v26_5_v37_6
        - raw_traces
        - raw_traces_wo
    p9_190921_190930_190930_a001:
      ophys:
        fluorescence_all_cells:
        - raster dur v26_5_v37_6
        - raw_traces
        - raw_traces_wo
    p9_190921_190930_190930_a003:
      ophys:
        fluorescence_all_cells:
        - raster dur v26_5_v37_6
        - raw_traces
        - raw_traces_wo
  family_widget: null
  mandatory: false
  multiple_choices: false
  order_index: 1
  short_description: Neuronal activity to use
save_figure:
  _final_value: true
  arg_name: save_figure
  default_value: true
  family_widget: figure_config_saving
  long_description: null
  order_index: 8
  short_description: Save figure
  value_type: bool
save_formats:
  _final_value:
  - png
  arg_name: save_formats
  choices:
  - pdf
  - png
  - tiff
  - eps
  default_value: pdf
  family_widget: image_format
  multiple_choices: true
  order_index: 16
  short_description: Formats in which to save the figures
save_table:
  _final_value: true
  arg_name: save_table
  default_value: true
  family_widget: figure_config_saving
  long_description: null
  order_index: 7
  short_description: Save results in table
  value_type: bool
session_identifiers:
- p10_190211_190221_0_190221_a003
- p10_190211_190221_0_190221_a005
- p10_190226_190308_190308_a000
- p10_190226_190308_190308_a001
- p10_190921_191001_191001_a000
- p11_190211_190222_190222_a000
- p11_190921_191002_191002_a001
- p12_171029_171110_171110_a000
- p12_171029_171110_171110_a002
- p12_190828_190909_190909_a000
- p12_190828_190909_190909_a001
- p12_190911_190923_190923_a001
- p12_190921_191003_191003_a001
- p12_191122_191204_191204_a000
- p12_191122_191204_191204_a001
- p5_190320_190325_190325_a000
- p5_190320_190325_190325_a001
- p5_191205_191210_0_191210_a000
- p5_191205_191210_0_191210_a001
- p5_191205_191210_1_191210_a000
- p5_191205_191210_1_191210_a001
- p5_200306_200311_200311_a000
- p5_200306_200311_200311_a001
- p6_180201_180207_180207_a001
- p6_180201_180207_180207_a002
- p6_190921_190927_1_190927_a000
- p6_191205_191211_1_191211_a000
- p6_191205_191211_1_191211_a001
- p7_180201_180208_180208_a000
- p7_180201_180208_180208_a001
- p7_180201_180208_180208_a002
- p7_180201_180208_180208_a003
- p7_190226_190305_190305_a000
- p7_190320_190327_190327_a000
- p7_190320_190327_190327_a001
- p7_190320_190327_190327_a002
- p7_200103_200110_0_200110_a000
- p7_200103_200110_0_200110_a001
- p7_200206_200213_200213_a000
- p7_200206_200213_200213_a001
- p8_181009_181017_181017_a000
- p8_181009_181017_181017_a001
- p8_181016_181024_181024_a005
- p8_190921_190929_1_190929_a000
- p8_191205_191213_191213_a000
- p8_191205_191213_191213_a001
- p8_191212_191220_191220_a001
- p8_191212_191220_191220_a003
- p9_171211_171220_171220_a001
- p9_190211_190220_0_190220_a000
- p9_190211_190220_0_190220_a001
- p9_190211_190220_0_190220_a002
- p9_190211_190220_0_190220_a003
- p9_190305_190314_190314_a000
- p9_190305_190314_190314_a001
- p9_190313_190322_190322_a000
- p9_190313_190322_190322_a001
- p9_190921_190930_190930_a001
- p9_190921_190930_190930_a003
sessions_grouped_by_age:
  _final_value:
    '05':
    - - '5'
    - null
    '06':
    - - '6'
    - null
    '07':
    - - '7'
    - null
    08:
    - - '8'
    - null
    09:
    - - '9'
    - null
    '10':
    - - '10'
    - null
    '11':
    - - '11'
    - null
    '12':
    - - '12'
    - null
  add_custom_group_field: true
  arg_name: sessions_grouped_by_age
  choices_for_groups: !!python/object/apply:numpy.core.multiarray._reconstruct
    args:
    - !!python/name:numpy.ndarray ''
    - !!python/tuple
      - 0
    - !!binary |
      Yg==
    state: !!python/tuple
    - 1
    - !!python/tuple
      - 8
    - !!python/object/apply:numpy.dtype
      args:
      - i4
      - 0
      - 1
      state: !!python/tuple
      - 3
      - <
      - null
      - null
      - null
      - -1
      - -1
      - 0
    - false
    - !!binary |
      BQAAAAYAAAAHAAAACAAAAAkAAAAKAAAACwAAAAwAAAA=
  custom_group_processor_fct: null
  custom_group_validation_fct: !!python/name:cicada.utils.misc.validate_indices_in_string_format ''
  family_widget: session_selection
  long_description: If you select group of ages, stat will be produced over the sessions
    in that age. You can indicate the ages in text field, such as '1-4 6 15-17'to
    make a group with age 1 to 4, 6 and 15 to 17. If None are selected, then a stat
    will be produce for each session.
  mandatory: false
  order_index: 2
  short_description: Grouped by age
  with_color: false
time_unit:
  _final_value: minutes
  arg_name: time_unit
  choices:
  - seconds
  - minutes
  default_value: minutes
  family_widget: figure_config_data_to_use
  long_description: null
  multiple_choices: false
  order_index: 6
  short_description: Time unity for frequency
width_fig:
  _final_value: 15
  arg_name: width_fig
  default_value: 15
  family_widget: image_format
  long_description: null
  max_value: 50
  min_value: 5
  order_index: 18
  short_description: Width figure
  value_type: int
x_axis:
  _final_value: Group
  arg_name: x_axis
  choices:
  - Age
  - Group
  - SubjectID
  - Session
  - Celltype
  - Weight
  default_value: Age
  family_widget: figure_config_representation
  long_description: null
  multiple_choices: false
  order_index: 10
  short_description: Variable to use for x axis groups
xkcd_mode:
  _final_value: false
  arg_name: xkcd_mode
  default_value: false
  family_widget: image_format
  long_description: 'For best results, the ''Humor Sans'' font should be installed:
    it is not included with matplotlib.'
  order_index: 20
  short_description: Turn on xkcd sketch-style drawing mode
  value_type: bool
