# Supplementary material for: The rapid developmental rise of somatic inhibition disengages hippocampal dynamics from self-motion
Source: eLife. 2022 Jul 20;11:e78116. doi: 10.7554/eLife.78116 (PMC9363116; doi:10.7554/eLife.78116)
Supplement: Figure 2—source data 1. — (A) Numerical data used to plot all the peri-movement time histograms (PMTHs) (in Figure 2A) and the Calcium Imaging Complete Automated Data Analysis (CICADA) configuration file necessary to reproduce the analysis. (B) Numerical data used to plot Figure 2B and the CICADA configuration file necessary to reproduce the analysis. (C) Numerical data used to plot Figure 2C and the CICADA configuration file necessary to reproduce the analysis. (D) Numerical data used to plot Figure 2D and the CICADA configuration file necessary to reproduce the analysis. [file elife-78116-fig2-data1.zip]

Archive with 23 entries (18 files):
- Figure2 - Source Data 1/
- Figure2 - Source Data 1/2A/
- Figure2 - Source Data 1/2A/data_and_rnd_psth_P10_all_moves_no_cell_type_groups_.xlsx
- Figure2 - Source Data 1/2A/data_and_rnd_psth_P11_all_moves_no_cell_type_groups_.xlsx
- Figure2 - Source Data 1/2A/data_and_rnd_psth_P12_all_moves_no_cell_type_groups_.xlsx
- Figure2 - Source Data 1/2A/data_and_rnd_psth_P5_all_moves_no_cell_type_groups_.xlsx
- Figure2 - Source Data 1/2A/data_and_rnd_psth_P6_all_moves_no_cell_type_groups_.xlsx
- Figure2 - Source Data 1/2A/data_and_rnd_psth_P7_all_moves_no_cell_type_groups_.xlsx
- Figure2 - Source Data 1/2A/data_and_rnd_psth_P8_all_moves_no_cell_type_groups_.xlsx
- Figure2 - Source Data 1/2A/data_and_rnd_psth_P9_all_moves_no_cell_type_groups_.xlsx
- Figure2 - Source Data 1/2A/Population level PSTH_2022_01_29.18-57-17.yaml
- Figure2 - Source Data 1/2B/
- Figure2 - Source Data 1/2B/activation_ratio_all_moves_table.xlsx
- Figure2 - Source Data 1/2B/activation_ratio_all_moves_table_adapted.xlsx
- Figure2 - Source Data 1/2B/Activity ratio around epochs_2022_01_30.11-15-11.yaml
- Figure2 - Source Data 1/2C/
- Figure2 - Source Data 1/2C/activation_ratio_all_moves_table.xlsx
- Figure2 - Source Data 1/2C/activation_ratio_all_moves_table_adapted_v2.xlsx
- Figure2 - Source Data 1/2C/Activity ratio around epochs_2022_01_30.11-15-11.yaml
- Figure2 - Source Data 1/2D/
- Figure2 - Source Data 1/2D/Epochs associated cells_2021_12_30.16-30-48.yaml
- Figure2 - Source Data 1/2D/epochs_associated_single_cells_table.xlsx
- Figure2 - Source Data 1/2D/epochs_associated_single_cells_table_adapted.xlsx
