# Supplementary material for: The rapid developmental rise of somatic inhibition disengages hippocampal dynamics from self-motion
Source: eLife. 2022 Jul 20;11:e78116. doi: 10.7554/eLife.78116 (PMC9363116; doi:10.7554/eLife.78116)
Supplement: Figure 2—source data 1. — (A) Numerical data used to plot all the peri-movement time histograms (PMTHs) (in Figure 2A) and the Calcium Imaging Complete Automated Data Analysis (CICADA) configuration file necessary to reproduce the analysis. (B) Numerical data used to plot Figure 2B and the CICADA configuration file necessary to reproduce the analysis. (C) Numerical data used to plot Figure 2C and the CICADA configuration file necessary to reproduce the analysis. (D) Numerical data used to plot Figure 2D and the CICADA configuration file necessary to reproduce the analysis. [file elife-78116-fig2-data1.zip › Figure2 - Source Data 1/2A/Population level PSTH_2022_01_29.18-57-17.yaml]

CICADA_VERSION: 1.0.6
average_all_traces:
  _final_value: false
  arg_name: average_all_traces
  default_value: false
  family_widget: psth_config
  long_description: null
  order_index: 16
  short_description: Average all traces to do psth on mean trace signal
  value_type: bool
average_fig:
  _final_value: false
  arg_name: average_fig
  default_value: false
  family_widget: plot_config
  long_description: null
  order_index: 19
  short_description: Add a figure that average all sessions
  value_type: bool
axes_border_color:
  _final_value: !!python/tuple
  - 0.0
  - 0.0
  - 0.0
  - 1.0
  arg_name: axes_border_color
  default_value: !!python/tuple
  - 0
  - 0
  - 0
  - 1.0
  family_widget: police
  long_description: null
  order_index: 43
  short_description: Axes' border color
  value_type: color_with_alpha
axes_label_color:
  _final_value: !!python/tuple
  - 0.0
  - 0.0
  - 0.0
  - 1.0
  arg_name: axes_label_color
  default_value: !!python/tuple
  - 0
  - 0
  - 0
  - 1.0
  family_widget: police
  long_description: null
  order_index: 38
  short_description: Axes' label color
  value_type: color_with_alpha
axis_label_pad:
  _final_value: 20
  arg_name: axis_label_pad
  default_value: 20
  family_widget: police
  long_description: null
  max_value: 50
  min_value: 1
  order_index: 30
  short_description: Axis' label pad
  value_type: int
axis_label_size:
  _final_value: 30
  arg_name: axis_label_size
  default_value: 30
  family_widget: police
  long_description: null
  max_value: 100
  min_value: 1
  order_index: 29
  short_description: Axis' label size
  value_type: int
background_color:
  _final_value: !!python/tuple
  - 1.0
  - 1.0
  - 1.0
  - 1.0
  arg_name: background_color
  default_value: !!python/tuple
  - 1
  - 1
  - 1
  - 1.0
  family_widget: police
  long_description: null
  order_index: 34
  short_description: Background color
  value_type: color_with_alpha
bottom_border_visible:
  _final_value: false
  arg_name: bottom_border_visible
  default_value: false
  family_widget: police
  long_description: null
  order_index: 40
  short_description: Bottom border visible
  value_type: bool
cells_groups:
  _final_value: {}
  add_custom_group_field: true
  arg_name: cells_groups
  choices_for_groups:
  - pyramidal
  - red_ins
  - interneuron
  custom_group_processor_fct: null
  custom_group_validation_fct: &id002 !!python/name:cicada.utils.misc.validate_indices_in_string_format ''
  family_widget: cell_type
  long_description: If you select cells's groups, a PSTH will be created for each
    cells'group and session. You can indicate the cell indices in text field, such
    as '1-4 6 15-17'to make a group with cell 1 to 4, 6 and 15 to 17.
  mandatory: false
  order_index: 7
  short_description: Groups of cells
  with_color: true
color_ticks:
  _final_value: !!python/tuple
  - 0.0
  - 0.0
  - 0.0
  - 1.0
  arg_name: color_ticks
  default_value: !!python/tuple
  - 0
  - 0
  - 0
  - 1.0
  family_widget: police
  long_description: null
  order_index: 37
  short_description: Ticks' color
  value_type: color_with_alpha
color_v_line:
  _final_value: !!python/tuple
  - 0.0
  - 0.0
  - 0.0
  - 1.0
  arg_name: color_v_line
  default_value: !!python/tuple
  - 0
  - 0
  - 0
  - 1.0
  family_widget: police
  long_description: null
  order_index: 35
  short_description: Color of the zero vertical line
  value_type: color_with_alpha
color_v_line_width:
  _final_value: 5
  arg_name: color_v_line_width
  default_value: 5
  family_widget: police
  long_description: null
  max_value: 10
  min_value: 1
  order_index: 36
  short_description: Width of the zero vertical line
  value_type: int
do_fusion_epochs:
  _final_value: false
  arg_name: do_fusion_epochs
  default_value: false
  family_widget: epochs
  long_description: If checked, within a group epochs that overlap will be fused so
    they represent then one epoch.
  order_index: 5
  short_description: Fusion epochs ?
  value_type: bool
do_psth_on_one_epoch:
  _final_value: false
  arg_name: do_psth_on_one_epoch
  default_value: false
  family_widget: main epochs
  long_description: If yes, build the PSTH only from the behavioral epochs occurring
    in this selected main epoch
  order_index: 2
  short_description: Build PSTH from ONE main epoch ?
  value_type: bool
dpi:
  _final_value: 250
  arg_name: dpi
  default_value: 200
  family_widget: image_format
  long_description: Dots per inches (dpi) determines how many pixels the figure comprises
  max_value: 800
  min_value: 50
  order_index: 45
  short_description: Dpi (Dots per inches)
  value_type: int
epochs_names:
  _final_value:
    all_moves:
    - - Cmplx_movements
      - Cmplx_mvts
      - Startle
      - Twitches
      - Walk-Run
      - Xcomplexe_movements
      - Xcplx_mvt
      - Xmouth
      - Xrun
      - Xrun_walk
      - Xstartle
      - Xstartles
      - Xtwitch
      - Xtwitches
      - butt_mvt
      - complex_mvt
      - long_movement
      - mvt_forelimb_left
      - mvt_forelimb_right
      - mvt_hindlimb_left
      - mvt_hindlimb_right
      - startle
      - tail_mvt
      - twitch_forelimb_left
      - twitch_forelimb_right
      - twitch_hindlimb_left
      - twitch_hindlimb_right
      - twitch_tail
      - twitches
      - unclassified_movement
    - null
  add_custom_group_field: false
  arg_name: epochs_names
  choices_for_groups: &id001
  - !!python/object/apply:numpy.core.multiarray.scalar
    - !!python/object/apply:numpy.dtype
      args:
      - U15
      - 0
      - 1
      state: !!python/tuple
      - 3
      - <
      - null
      - null
      - null
      - 60
      - 4
      - 8
    - !!binary |
      QwAAAG0AAABwAAAAbAAAAHgAAABfAAAAbQAAAG8AAAB2AAAAZQAAAG0AAABlAAAAbgAAAHQAAABz
      AAAA
  - !!python/object/apply:numpy.core.multiarray.scalar
    - !!python/object/apply:numpy.dtype
      args:
      - U10
      - 0
      - 1
      state: !!python/tuple
      - 3
      - <
      - null
      - null
      - null
      - 40
      - 4
      - 8
    - !!binary |
      QwAAAG0AAABwAAAAbAAAAHgAAABfAAAAbQAAAHYAAAB0AAAAcwAAAA==
  - !!python/object/apply:numpy.core.multiarray.scalar
    - !!python/object/apply:numpy.dtype
      args:
      - U7
      - 0
      - 1
      state: !!python/tuple
      - 3
      - <
      - null
      - null
      - null
      - 28
      - 4
      - 8
    - !!binary |
      UwAAAHQAAABhAAAAcgAAAHQAAABsAAAAZQAAAA==
  - !!python/object/apply:numpy.core.multiarray.scalar
    - !!python/object/apply:numpy.dtype
      args:
      - U8
      - 0
      - 1
      state: !!python/tuple
      - 3
      - <
      - null
      - null
      - null
      - 32
      - 4
      - 8
    - !!binary |
      VAAAAHcAAABpAAAAdAAAAGMAAABoAAAAZQAAAHMAAAA=
  - !!python/object/apply:numpy.core.multiarray.scalar
    - !!python/object/apply:numpy.dtype
      args:
      - U8
      - 0
      - 1
      state: !!python/tuple
      - 3
      - <
      - null
      - null
      - null
      - 32
      - 4
      - 8
    - !!binary |
      VwAAAGEAAABsAAAAawAAAC0AAABSAAAAdQAAAG4AAAA=
  - !!python/object/apply:numpy.core.multiarray.scalar
    - !!python/object/apply:numpy.dtype
      args:
      - U19
      - 0
      - 1
      state: !!python/tuple
      - 3
      - <
      - null
      - null
      - null
      - 76
      - 4
      - 8
    - !!binary |
      WAAAAGMAAABvAAAAbQAAAHAAAABsAAAAZQAAAHgAAABlAAAAXwAAAG0AAABvAAAAdgAAAGUAAABt
      AAAAZQAAAG4AAAB0AAAAcwAAAA==
  - !!python/object/apply:numpy.core.multiarray.scalar
    - !!python/object/apply:numpy.dtype
      args:
      - U9
      - 0
      - 1
      state: !!python/tuple
      - 3
      - <
      - null
      - null
      - null
      - 36
      - 4
      - 8
    - !!binary |
      WAAAAGMAAABwAAAAbAAAAHgAAABfAAAAbQAAAHYAAAB0AAAA
  - !!python/object/apply:numpy.core.multiarray.scalar
    - !!python/object/apply:numpy.dtype
      args:
      - U6
      - 0
      - 1
      state: !!python/tuple
      - 3
      - <
      - null
      - null
      - null
      - 24
      - 4
      - 8
    - !!binary |
      WAAAAG0AAABvAAAAdQAAAHQAAABoAAAA
  - !!python/object/apply:numpy.core.multiarray.scalar
    - !!python/object/apply:numpy.dtype
      args:
      - U4
      - 0
      - 1
      state: !!python/tuple
      - 3
      - <
      - null
      - null
      - null
      - 16
      - 4
      - 8
    - !!binary |
      WAAAAHIAAAB1AAAAbgAAAA==
  - !!python/object/apply:numpy.core.multiarray.scalar
    - !!python/object/apply:numpy.dtype
      args:
      - U9
      - 0
      - 1
      state: !!python/tuple
      - 3
      - <
      - null
      - null
      - null
      - 36
      - 4
      - 8
    - !!binary |
      WAAAAHIAAAB1AAAAbgAAAF8AAAB3AAAAYQAAAGwAAABrAAAA
  - !!python/object/apply:numpy.core.multiarray.scalar
    - !!python/object/apply:numpy.dtype
      args:
      - U8
      - 0
      - 1
      state: !!python/tuple
      - 3
      - <
      - null
      - null
      - null
      - 32
      - 4
      - 8
    - !!binary |
      WAAAAHMAAAB0AAAAYQAAAHIAAAB0AAAAbAAAAGUAAAA=
  - !!python/object/apply:numpy.core.multiarray.scalar
    - !!python/object/apply:numpy.dtype
      args:
      - U9
      - 0
      - 1
      state: !!python/tuple
      - 3
      - <
      - null
      - null
      - null
      - 36
      - 4
      - 8
    - !!binary |
      WAAAAHMAAAB0AAAAYQAAAHIAAAB0AAAAbAAAAGUAAABzAAAA
  - !!python/object/apply:numpy.core.multiarray.scalar
    - !!python/object/apply:numpy.dtype
      args:
      - U7
      - 0
      - 1
      state: !!python/tuple
      - 3
      - <
      - null
      - null
      - null
      - 28
      - 4
      - 8
    - !!binary |
      WAAAAHQAAAB3AAAAaQAAAHQAAABjAAAAaAAAAA==
  - !!python/object/apply:numpy.core.multiarray.scalar
    - !!python/object/apply:numpy.dtype
      args:
      - U9
      - 0
      - 1
      state: !!python/tuple
      - 3
      - <
      - null
      - null
      - null
      - 36
      - 4
      - 8
    - !!binary |
      WAAAAHQAAAB3AAAAaQAAAHQAAABjAAAAaAAAAGUAAABzAAAA
  - !!python/object/apply:numpy.core.multiarray.scalar
    - !!python/object/apply:numpy.dtype
      args:
      - U8
      - 0
      - 1
      state: !!python/tuple
      - 3
      - <
      - null
      - null
      - null
      - 32
      - 4
      - 8
    - !!binary |
      YgAAAHUAAAB0AAAAdAAAAF8AAABtAAAAdgAAAHQAAAA=
  - !!python/object/apply:numpy.core.multiarray.scalar
    - !!python/object/apply:numpy.dtype
      args:
      - U21
      - 0
      - 1
      state: !!python/tuple
      - 3
      - <
      - null
      - null
      - null
      - 84
      - 4
      - 8
    - !!binary |
      YwAAAGkAAABfAAAAcgAAAGUAAABjAAAAbwAAAHIAAABkAAAAaQAAAG4AAABnAAAAXwAAAG8AAABu
      AAAAXwAAAHAAAABhAAAAdQAAAHMAAABlAAAA
  - !!python/object/apply:numpy.core.multiarray.scalar
    - !!python/object/apply:numpy.dtype
      args:
      - U11
      - 0
      - 1
      state: !!python/tuple
      - 3
      - <
      - null
      - null
      - null
      - 44
      - 4
      - 8
    - !!binary |
      YwAAAG8AAABtAAAAcAAAAGwAAABlAAAAeAAAAF8AAABtAAAAdgAAAHQAAAA=
  - !!python/object/apply:numpy.core.multiarray.scalar
    - !!python/object/apply:numpy.dtype
      args:
      - U13
      - 0
      - 1
      state: !!python/tuple
      - 3
      - <
      - null
      - null
      - null
      - 52
      - 4
      - 8
    - !!binary |
      aQAAAG4AAAB2AAAAYQAAAGwAAABpAAAAZAAAAF8AAAB0AAAAaQAAAG0AAABlAAAAcwAAAA==
  - !!python/object/apply:numpy.core.multiarray.scalar
    - !!python/object/apply:numpy.dtype
      args:
      - U13
      - 0
      - 1
      state: !!python/tuple
      - 3
      - <
      - null
      - null
      - null
      - 52
      - 4
      - 8
    - !!binary |
      bAAAAG8AAABuAAAAZwAAAF8AAABtAAAAbwAAAHYAAABlAAAAbQAAAGUAAABuAAAAdAAAAA==
  - !!python/object/apply:numpy.core.multiarray.scalar
    - !!python/object/apply:numpy.dtype
      args:
      - U17
      - 0
      - 1
      state: !!python/tuple
      - 3
      - <
      - null
      - null
      - null
      - 68
      - 4
      - 8
    - !!binary |
      bQAAAHYAAAB0AAAAXwAAAGYAAABvAAAAcgAAAGUAAABsAAAAaQAAAG0AAABiAAAAXwAAAGwAAABl
      AAAAZgAAAHQAAAA=
  - !!python/object/apply:numpy.core.multiarray.scalar
    - !!python/object/apply:numpy.dtype
      args:
      - U18
      - 0
      - 1
      state: !!python/tuple
      - 3
      - <
      - null
      - null
      - null
      - 72
      - 4
      - 8
    - !!binary |
      bQAAAHYAAAB0AAAAXwAAAGYAAABvAAAAcgAAAGUAAABsAAAAaQAAAG0AAABiAAAAXwAAAHIAAABp
      AAAAZwAAAGgAAAB0AAAA
  - !!python/object/apply:numpy.core.multiarray.scalar
    - !!python/object/apply:numpy.dtype
      args:
      - U17
      - 0
      - 1
      state: !!python/tuple
      - 3
      - <
      - null
      - null
      - null
      - 68
      - 4
      - 8
    - !!binary |
      bQAAAHYAAAB0AAAAXwAAAGgAAABpAAAAbgAAAGQAAABsAAAAaQAAAG0AAABiAAAAXwAAAGwAAABl
      AAAAZgAAAHQAAAA=
  - !!python/object/apply:numpy.core.multiarray.scalar
    - !!python/object/apply:numpy.dtype
      args:
      - U18
      - 0
      - 1
      state: !!python/tuple
      - 3
      - <
      - null
      - null
      - null
      - 72
      - 4
      - 8
    - !!binary |
      bQAAAHYAAAB0AAAAXwAAAGgAAABpAAAAbgAAAGQAAABsAAAAaQAAAG0AAABiAAAAXwAAAHIAAABp
      AAAAZwAAAGgAAAB0AAAA
  - !!python/object/apply:numpy.core.multiarray.scalar
    - !!python/object/apply:numpy.dtype
      args:
      - U9
      - 0
      - 1
      state: !!python/tuple
      - 3
      - <
      - null
      - null
      - null
      - 36
      - 4
      - 8
    - !!binary |
      cgAAAGUAAABtAAAAIAAAAHMAAABsAAAAZQAAAGUAAABwAAAA
  - !!python/object/apply:numpy.core.multiarray.scalar
    - !!python/object/apply:numpy.dtype
      args:
      - U7
      - 0
      - 1
      state: !!python/tuple
      - 3
      - <
      - null
      - null
      - null
      - 28
      - 4
      - 8
    - !!binary |
      cwAAAHQAAABhAAAAcgAAAHQAAABsAAAAZQAAAA==
  - !!python/object/apply:numpy.core.multiarray.scalar
    - !!python/object/apply:numpy.dtype
      args:
      - U8
      - 0
      - 1
      state: !!python/tuple
      - 3
      - <
      - null
      - null
      - null
      - 32
      - 4
      - 8
    - !!binary |
      dAAAAGEAAABpAAAAbAAAAF8AAABtAAAAdgAAAHQAAAA=
  - !!python/object/apply:numpy.core.multiarray.scalar
    - !!python/object/apply:numpy.dtype
      args:
      - U20
      - 0
      - 1
      state: !!python/tuple
      - 3
      - <
      - null
      - null
      - null
      - 80
      - 4
      - 8
    - !!binary |
      dAAAAHcAAABpAAAAdAAAAGMAAABoAAAAXwAAAGYAAABvAAAAcgAAAGUAAABsAAAAaQAAAG0AAABi
      AAAAXwAAAGwAAABlAAAAZgAAAHQAAAA=
  - !!python/object/apply:numpy.core.multiarray.scalar
    - !!python/object/apply:numpy.dtype
      args:
      - U21
      - 0
      - 1
      state: !!python/tuple
      - 3
      - <
      - null
      - null
      - null
      - 84
      - 4
      - 8
    - !!binary |
      dAAAAHcAAABpAAAAdAAAAGMAAABoAAAAXwAAAGYAAABvAAAAcgAAAGUAAABsAAAAaQAAAG0AAABi
      AAAAXwAAAHIAAABpAAAAZwAAAGgAAAB0AAAA
  - !!python/object/apply:numpy.core.multiarray.scalar
    - !!python/object/apply:numpy.dtype
      args:
      - U20
      - 0
      - 1
      state: !!python/tuple
      - 3
      - <
      - null
      - null
      - null
      - 80
      - 4
      - 8
    - !!binary |
      dAAAAHcAAABpAAAAdAAAAGMAAABoAAAAXwAAAGgAAABpAAAAbgAAAGQAAABsAAAAaQAAAG0AAABi
      AAAAXwAAAGwAAABlAAAAZgAAAHQAAAA=
  - !!python/object/apply:numpy.core.multiarray.scalar
    - !!python/object/apply:numpy.dtype
      args:
      - U21
      - 0
      - 1
      state: !!python/tuple
      - 3
      - <
      - null
      - null
      - null
      - 84
      - 4
      - 8
    - !!binary |
      dAAAAHcAAABpAAAAdAAAAGMAAABoAAAAXwAAAGgAAABpAAAAbgAAAGQAAABsAAAAaQAAAG0AAABi
      AAAAXwAAAHIAAABpAAAAZwAAAGgAAAB0AAAA
  - !!python/object/apply:numpy.core.multiarray.scalar
    - !!python/object/apply:numpy.dtype
      args:
      - U11
      - 0
      - 1
      state: !!python/tuple
      - 3
      - <
      - null
      - null
      - null
      - 44
      - 4
      - 8
    - !!binary |
      dAAAAHcAAABpAAAAdAAAAGMAAABoAAAAXwAAAHQAAABhAAAAaQAAAGwAAAA=
  - !!python/object/apply:numpy.core.multiarray.scalar
    - !!python/object/apply:numpy.dtype
      args:
      - U8
      - 0
      - 1
      state: !!python/tuple
      - 3
      - <
      - null
      - null
      - null
      - 32
      - 4
      - 8
    - !!binary |
      dAAAAHcAAABpAAAAdAAAAGMAAABoAAAAZQAAAHMAAAA=
  - !!python/object/apply:numpy.core.multiarray.scalar
    - !!python/object/apply:numpy.dtype
      args:
      - U17
      - 0
      - 1
      state: !!python/tuple
      - 3
      - <
      - null
      - null
      - null
      - 68
      - 4
      - 8
    - !!binary |
      dAAAAHcAAABpAAAAdAAAAGMAAABoAAAAZQAAAHMAAABfAAAAYgAAAGwAAAB1AAAAbQAAAGIAAABl
      AAAAcgAAAGcAAAA=
  - !!python/object/apply:numpy.core.multiarray.scalar
    - !!python/object/apply:numpy.dtype
      args:
      - U21
      - 0
      - 1
      state: !!python/tuple
      - 3
      - <
      - null
      - null
      - null
      - 84
      - 4
      - 8
    - !!binary |
      dQAAAG4AAABjAAAAbAAAAGEAAABzAAAAcwAAAGkAAABmAAAAaQAAAGUAAABkAAAAXwAAAG0AAABv
      AAAAdgAAAGUAAABtAAAAZQAAAG4AAAB0AAAA
  - !!python/object/apply:numpy.core.multiarray.scalar
    - !!python/object/apply:numpy.dtype
      args:
      - U4
      - 0
      - 1
      state: !!python/tuple
      - 3
      - <
      - null
      - null
      - null
      - 16
      - 4
      - 8
    - !!binary |
      dwAAAGEAAABrAAAAZQAAAA==
  - !!python/object/apply:numpy.core.multiarray.scalar
    - !!python/object/apply:numpy.dtype
      args:
      - U21
      - 0
      - 1
      state: !!python/tuple
      - 3
      - <
      - null
      - null
      - null
      - 84
      - 4
      - 8
    - !!binary |
      dwAAAGEAAABrAAAAZQAAAC0AAABzAAAAbAAAAGUAAABlAAAAcAAAAC0AAAB0AAAAcgAAAGEAAABu
      AAAAcwAAAGkAAAB0AAAAaQAAAG8AAABuAAAA
  custom_group_processor_fct: null
  custom_group_validation_fct: null
  family_widget: epochs
  long_description: Select epochs for which you want to build PSTH
  mandatory: false
  order_index: 4
  short_description: Epochs
  with_color: false
filter_consecutive_movements:
  _final_value: false
  arg_name: filter_consecutive_movements
  default_value: false
  family_widget: epochs
  long_description: null
  order_index: 6
  short_description: Remove movements separated by less time than psth range
  value_type: bool
height_fig:
  _final_value: 8
  arg_name: height_fig
  default_value: 8
  family_widget: image_format
  long_description: null
  max_value: 50
  min_value: 5
  order_index: 47
  short_description: Height figure
  value_type: int
high_percentile:
  _final_value: 75
  arg_name: high_percentile
  default_value: 75
  family_widget: psth_config
  long_description: null
  max_value: 99
  min_value: 51
  order_index: 12
  short_description: High percentile
  value_type: int
high_percentile_surrogate:
  _final_value: 95
  arg_name: high_percentile_surrogate
  default_value: 95
  family_widget: surrogates
  long_description: null
  max_value: 99
  min_value: 51
  order_index: 26
  short_description: High percentile in surrogate
  value_type: int
left_border_visible:
  _final_value: false
  arg_name: left_border_visible
  default_value: false
  family_widget: police
  long_description: null
  order_index: 42
  short_description: Left border visible
  value_type: bool
legend_police_size:
  _final_value: 20
  arg_name: legend_police_size
  default_value: 20
  family_widget: police
  long_description: null
  max_value: 50
  min_value: 1
  order_index: 31
  short_description: Legend's police size
  value_type: int
low_percentile:
  _final_value: 25
  arg_name: low_percentile
  default_value: 25
  family_widget: psth_config
  long_description: null
  max_value: 49
  min_value: 1
  order_index: 11
  short_description: Low percentile
  value_type: int
low_percentile_surrogate:
  _final_value: 5
  arg_name: low_percentile_surrogate
  default_value: 5
  family_widget: surrogates
  long_description: null
  max_value: 49
  min_value: 1
  order_index: 25
  short_description: Low percentile in surrogate
  value_type: int
n_surrogates:
  _final_value: 500
  arg_name: n_surrogates
  default_value: 500
  family_widget: surrogates
  long_description: null
  max_value: 10000
  min_value: 10
  order_index: 24
  short_description: Number of surrogates
  value_type: int
one_fig_by_group_and_epoch:
  _final_value: false
  arg_name: one_fig_by_group_and_epoch
  default_value: false
  family_widget: plot_config
  long_description: null
  order_index: 20
  short_description: Plot a single figure for each group and each type of epoch
  value_type: bool
plot_style_option:
  _final_value: lines
  arg_name: plot_style_option
  choices:
  - lines
  - bars
  default_value: lines
  family_widget: plot_config
  long_description: null
  multiple_choices: false
  order_index: 17
  short_description: Options to display the PSTH
plots_with_same_y_scale:
  _final_value: true
  arg_name: plots_with_same_y_scale
  default_value: true
  family_widget: plot_config
  long_description: null
  order_index: 18
  short_description: Same scale for Y axis
  value_type: bool
psth_period:
  _final_value: {}
  add_custom_group_field: false
  arg_name: psth_period
  choices_for_groups: *id001
  custom_group_processor_fct: null
  custom_group_validation_fct: null
  family_widget: main epochs
  long_description: Select 1 epoch to restrict PSTH analysis to the behavioral epochs
    occurring during this epoch
  mandatory: false
  order_index: 3
  short_description: Select 1 epoch to build PSTH on this main epoch
  with_color: false
psth_range:
  _final_value: 10000
  arg_name: psth_range
  default_value: 10000
  family_widget: psth_config
  long_description: null
  max_value: 20000
  min_value: 50
  order_index: 10
  short_description: Range of the PSTH (ms)
  value_type: int
ref_in_epoch:
  _final_value: start
  arg_name: ref_in_epoch
  choices:
  - start
  - end
  - middle
  default_value: start
  family_widget: psth_config
  long_description: Determine which part of the epoch to center the PSTH on
  multiple_choices: false
  order_index: 13
  short_description: Reference point to center PSTH
results_path:
  _final_value: //169.254.242.249/PicardoTeam/ROBIN_HNE_paper/HNE_paper_eLife_submission/results_cicada
  arg_name: results_path
  default_value: D:/Robin/data_hne/results_cicada
  mandatory: false
  order_index: 1000
  short_description: Directory to save the results
  value_type: dir
right_border_visible:
  _final_value: false
  arg_name: right_border_visible
  default_value: false
  family_widget: police
  long_description: null
  order_index: 41
  short_description: Right border visible
  value_type: bool
roi_response_series:
  _final_value:
    p10_190921_191001_191001_a000:
    - ophys
    - fluorescence_all_cells
    - raster dur v26_5_v37_6
    p11_190921_191002_191002_a001:
    - ophys
    - fluorescence_all_cells
    - raster dur v26_5_v37_6
    p12_171029_171110_171110_a000:
    - ophys
    - fluorescence_all_cells
    - raster dur v26_5_v37_6
    p12_190828_190909_190909_a000:
    - ophys
    - fluorescence_all_cells
    - raster dur v26_5_v37_6
    p12_190828_190909_190909_a001:
    - ophys
    - fluorescence_all_cells
    - raster dur v26_5_v37_6
    p12_190911_190923_190923_a001:
    - ophys
    - fluorescence_all_cells
    - raster dur v26_5_v37_6
    p12_190921_191003_191003_a001:
    - ophys
    - fluorescence_all_cells
    - raster dur v26_5_v37_6
    p12_191122_191204_191204_a000:
    - ophys
    - fluorescence_all_cells
    - raster dur v26_5_v37_6
    p12_191122_191204_191204_a001:
    - ophys
    - fluorescence_all_cells
    - raster dur v26_5_v37_6
    p5_190320_190325_190325_a000:
    - ophys
    - fluorescence_all_cells
    - raster dur v26_5_v37_6
    p5_190320_190325_190325_a001:
    - ophys
    - fluorescence_all_cells
    - raster dur v26_5_v37_6
    p5_191205_191210_0_191210_a000:
    - ophys
    - fluorescence_all_cells
    - raster dur v26_5_v37_6
    p5_191205_191210_0_191210_a001:
    - ophys
    - fluorescence_all_cells
    - raster dur v26_5_v37_6
    p5_191205_191210_1_191210_a000:
    - ophys
    - fluorescence_all_cells
    - raster dur v26_5_v37_6
    p5_191205_191210_1_191210_a001:
    - ophys
    - fluorescence_all_cells
    - raster dur v26_5_v37_6
    p5_200306_200311_200311_a000:
    - ophys
    - fluorescence_all_cells
    - raster dur v26_5_v37_6
    p5_200306_200311_200311_a001:
    - ophys
    - fluorescence_all_cells
    - raster dur v26_5_v37_6
    p6_180201_180207_180207_a001:
    - ophys
    - fluorescence_all_cells
    - raster dur v26_5_v37_6
    p6_180201_180207_180207_a002:
    - ophys
    - fluorescence_all_cells
    - raster dur v26_5_v37_6
    p6_190921_190927_1_190927_a000:
    - ophys
    - fluorescence_all_cells
    - raster dur v26_5_v37_6
    p6_191205_191211_1_191211_a000:
    - ophys
    - fluorescence_all_cells
    - raster dur v26_5_v37_6
    p6_191205_191211_1_191211_a001:
    - ophys
    - fluorescence_all_cells
    - raster dur v26_5_v37_6
    p7_180201_180208_180208_a000:
    - ophys
    - fluorescence_all_cells
    - raster dur v26_5_v37_6
    p7_180201_180208_180208_a001:
    - ophys
    - fluorescence_all_cells
    - raster dur v26_5_v37_6
    p7_180201_180208_180208_a002:
    - ophys
    - fluorescence_all_cells
    - raster dur v26_5_v37_6
    p7_180201_180208_180208_a003:
    - ophys
    - fluorescence_all_cells
    - raster dur v26_5_v37_6
    p7_190226_190305_190305_a000:
    - ophys
    - fluorescence_all_cells
    - raster dur v26_5_v37_6
    p7_190320_190327_190327_a000:
    - ophys
    - fluorescence_all_cells
    - raster dur v26_5_v37_6
    p7_190320_190327_190327_a001:
    - ophys
    - fluorescence_all_cells
    - raster dur v26_5_v37_6
    p7_190320_190327_190327_a002:
    - ophys
    - fluorescence_all_cells
    - raster dur v26_5_v37_6
    p7_200103_200110_0_200110_a000:
    - ophys
    - fluorescence_all_cells
    - raster dur v26_5_v37_6
    p7_200103_200110_0_200110_a001:
    - ophys
    - fluorescence_all_cells
    - raster dur v26_5_v37_6
    p7_200206_200213_200213_a000:
    - ophys
    - fluorescence_all_cells
    - raster dur v26_5_v37_6
    p7_200206_200213_200213_a001:
    - ophys
    - fluorescence_all_cells
    - raster dur v26_5_v37_6
    p8_181009_181017_181017_a000:
    - ophys
    - fluorescence_all_cells
    - raster dur v26_5_v37_6
    p8_181009_181017_181017_a001:
    - ophys
    - fluorescence_all_cells
    - raster dur v26_5_v37_6
    p8_181016_181024_181024_a005:
    - ophys
    - fluorescence_all_cells
    - raster dur v26_5_v37_6
    p8_190921_190929_1_190929_a000:
    - ophys
    - fluorescence_all_cells
    - raster dur v26_5_v37_6
    p8_191205_191213_191213_a000:
    - ophys
    - fluorescence_all_cells
    - raster dur v26_5_v37_6
    p8_191205_191213_191213_a001:
    - ophys
    - fluorescence_all_cells
    - raster dur v26_5_v37_6
    p8_191212_191220_191220_a001:
    - ophys
    - fluorescence_all_cells
    - raster dur v26_5_v37_6
    p8_191212_191220_191220_a003:
    - ophys
    - fluorescence_all_cells
    - raster dur v26_5_v37_6
    p9_171211_171220_171220_a001:
    - ophys
    - fluorescence_all_cells
    - raster dur v26_5_v37_6
    p9_190211_190220_0_190220_a000:
    - ophys
    - fluorescence_all_cells
    - raster dur v26_5_v37_6
    p9_190211_190220_0_190220_a001:
    - ophys
    - fluorescence_all_cells
    - raster dur v26_5_v37_6
    p9_190211_190220_0_190220_a002:
    - ophys
    - fluorescence_all_cells
    - raster dur v26_5_v37_6
    p9_190211_190220_0_190220_a003:
    - ophys
    - fluorescence_all_cells
    - raster dur v26_5_v37_6
    p9_190305_190314_190314_a000:
    - ophys
    - fluorescence_all_cells
    - raster dur v26_5_v37_6
    p9_190305_190314_190314_a001:
    - ophys
    - fluorescence_all_cells
    - raster dur v26_5_v37_6
    p9_190313_190322_190322_a000:
    - ophys
    - fluorescence_all_cells
    - raster dur v26_5_v37_6
    p9_190313_190322_190322_a001:
    - ophys
    - fluorescence_all_cells
    - raster dur v26_5_v37_6
    p9_190921_190930_190930_a001:
    - ophys
    - fluorescence_all_cells
    - raster dur v26_5_v37_6
    p9_190921_190930_190930_a003:
    - ophys
    - fluorescence_all_cells
    - raster dur v26_5_v37_6
  arg_name: roi_response_series
  choices:
    p10_190921_191001_191001_a000:
      ophys:
        fluorescence_all_cells:
        - raster dur v26_5_v37_6
        - raw_traces
        - raw_traces_wo
    p11_190921_191002_191002_a001:
      ophys:
        fluorescence_all_cells:
        - raster dur v26_5_v37_6
        - raw_traces
        - raw_traces_wo
    p12_171029_171110_171110_a000:
      ophys:
        fluorescence_all_cells:
        - raster dur v26_5_v37_6
        - raw_traces
        - raw_traces_wo
    p12_190828_190909_190909_a000:
      ophys:
        fluorescence_all_cells:
        - raster dur v26_5_v37_6
        - raw_traces
        - raw_traces_wo
    p12_190828_190909_190909_a001:
      ophys:
        fluorescence_all_cells:
        - raster dur v26_5_v37_6
        - raw_traces
        - raw_traces_wo
    p12_190911_190923_190923_a001:
      ophys:
        fluorescence_all_cells:
        - raster dur v26_5_v37_6
        - raw_traces
        - raw_traces_wo
    p12_190921_191003_191003_a001:
      ophys:
        fluorescence_all_cells:
        - raster dur v26_5_v37_6
        - raw_traces
        - raw_traces_wo
    p12_191122_191204_191204_a000:
      ophys:
        fluorescence_all_cells:
        - raster dur v26_5_v37_6
        - raw_traces
        - raw_traces_wo
    p12_191122_191204_191204_a001:
      ophys:
        fluorescence_all_cells:
        - raster dur v26_5_v37_6
        - raw_traces
        - raw_traces_wo
    p5_190320_190325_190325_a000:
      ophys:
        fluorescence_all_cells:
        - raster dur v26_5_v37_6
        - raw_traces
        - raw_traces_wo
    p5_190320_190325_190325_a001:
      ophys:
        fluorescence_all_cells:
        - raster dur v26_5_v37_6
        - raw_traces
        - raw_traces_wo
        - spks_suite2p
    p5_191205_191210_0_191210_a000:
      ophys:
        fluorescence_all_cells:
        - raster dur v26_5_v37_6
        - raw_traces
        - raw_traces_wo
    p5_191205_191210_0_191210_a001:
      ophys:
        fluorescence_all_cells:
        - raster dur v26_5_v37_6
        - raw_traces
        - raw_traces_wo
    p5_191205_191210_1_191210_a000:
      ophys:
        fluorescence_all_cells:
        - raster dur v26_5_v37_6
        - raw_traces
        - raw_traces_wo
    p5_191205_191210_1_191210_a001:
      ophys:
        fluorescence_all_cells:
        - raster dur v26_5_v37_6
        - raw_traces
        - raw_traces_wo
    p5_200306_200311_200311_a000:
      ophys:
        fluorescence_all_cells:
        - raster dur v26_5_v37_6
        - raw_traces
        - raw_traces_wo
    p5_200306_200311_200311_a001:
      ophys:
        fluorescence_all_cells:
        - raster dur v26_5_v37_6
        - raw_traces
        - raw_traces_wo
    p6_180201_180207_180207_a001:
      ophys:
        fluorescence_all_cells:
        - raster dur v26_5_v37_6
        - raw_traces
        - raw_traces_wo
    p6_180201_180207_180207_a002:
      ophys:
        fluorescence_all_cells:
        - raster dur v26_5_v37_6
        - raw_traces
        - raw_traces_wo
    p6_190921_190927_1_190927_a000:
      ophys:
        fluorescence_all_cells:
        - raster dur v26_5_v37_6
        - raw_traces
        - raw_traces_wo
    p6_191205_191211_1_191211_a000:
      ophys:
        fluorescence_all_cells:
        - raster dur v26_5_v37_6
        - raw_traces
        - raw_traces_wo
    p6_191205_191211_1_191211_a001:
      ophys:
        fluorescence_all_cells:
        - raster dur v26_5_v37_6
        - raw_traces
        - raw_traces_wo
    p7_180201_180208_180208_a000:
      ophys:
        fluorescence_all_cells:
        - raster dur v26_5_v37_6
        - raw_traces
        - raw_traces_wo
    p7_180201_180208_180208_a001:
      ophys:
        fluorescence_all_cells:
        - raster dur v26_5_v37_6
        - raw_traces
        - raw_traces_wo
    p7_180201_180208_180208_a002:
      ophys:
        fluorescence_all_cells:
        - raster dur v26_5_v37_6
        - raw_traces
        - raw_traces_wo
        - spks_suite2p
    p7_180201_180208_180208_a003:
      ophys:
        fluorescence_all_cells:
        - raster dur v26_5_v37_6
        - raw_traces
        - raw_traces_wo
        - spks_suite2p
    p7_190226_190305_190305_a000:
      ophys:
        fluorescence_all_cells:
        - raster dur v26_5_v37_6
        - raw_traces
        - raw_traces_wo
    p7_190320_190327_190327_a000:
      ophys:
        fluorescence_all_cells:
        - raster dur v26_5_v37_6
        - raw_traces
        - raw_traces_wo
    p7_190320_190327_190327_a001:
      ophys:
        fluorescence_all_cells:
        - raster dur v26_5_v37_6
        - raw_traces
        - raw_traces_wo
    p7_190320_190327_190327_a002:
      ophys:
        fluorescence_all_cells:
        - raster dur v26_5_v37_6
        - raw_traces
        - raw_traces_wo
    p7_200103_200110_0_200110_a000:
      ophys:
        fluorescence_all_cells:
        - raster dur v26_5_v37_6
        - raw_traces
        - raw_traces_wo
    p7_200103_200110_0_200110_a001:
      ophys:
        fluorescence_all_cells:
        - raster dur v26_5_v37_6
        - raw_traces
        - raw_traces_wo
    p7_200206_200213_200213_a000:
      ophys:
        fluorescence_all_cells:
        - raster dur v26_5_v37_6
        - raw_traces
        - raw_traces_wo
    p7_200206_200213_200213_a001:
      ophys:
        fluorescence_all_cells:
        - raster dur v26_5_v37_6
        - raw_traces
        - raw_traces_wo
    p8_181009_181017_181017_a000:
      ophys:
        fluorescence_all_cells:
        - raster dur v26_5_v37_6
        - raw_traces
        - raw_traces_wo
    p8_181009_181017_181017_a001:
      ophys:
        fluorescence_all_cells:
        - raster dur v26_5_v37_6
        - raw_traces
        - raw_traces_wo
    p8_181016_181024_181024_a005:
      ophys:
        fluorescence_all_cells:
        - raster dur v26_5_v37_6
        - raw_traces
        - raw_traces_wo
    p8_190921_190929_1_190929_a000:
      ophys:
        fluorescence_all_cells:
        - raster dur v26_5_v37_6
        - raw_traces
        - raw_traces_wo
    p8_191205_191213_191213_a000:
      ophys:
        fluorescence_all_cells:
        - raster dur v26_5_v37_6
        - raw_traces
        - raw_traces_wo
    p8_191205_191213_191213_a001:
      ophys:
        fluorescence_all_cells:
        - raster dur v26_5_v37_6
        - raw_traces
        - raw_traces_wo
    p8_191212_191220_191220_a001:
      ophys:
        fluorescence_all_cells:
        - raster dur v26_5_v37_6
        - raw_traces
        - raw_traces_wo
    p8_191212_191220_191220_a003:
      ophys:
        fluorescence_all_cells:
        - raster dur v26_5_v37_6
        - raw_traces
        - raw_traces_wo
    p9_171211_171220_171220_a001:
      ophys:
        fluorescence_all_cells:
        - raster dur v26_5_v37_6
        - raw_traces
        - raw_traces_wo
    p9_190211_190220_0_190220_a000:
      ophys:
        fluorescence_all_cells:
        - raster dur v26_5_v37_6
        - raw_traces
        - raw_traces_wo
    p9_190211_190220_0_190220_a001:
      ophys:
        fluorescence_all_cells:
        - raster dur v26_5_v37_6
        - raw_traces
        - raw_traces_wo
    p9_190211_190220_0_190220_a002:
      ophys:
        fluorescence_all_cells:
        - raster dur v26_5_v37_6
        - raw_traces
        - raw_traces_wo
        - spks_suite2p
    p9_190211_190220_0_190220_a003:
      ophys:
        fluorescence_all_cells:
        - raster dur v26_5_v37_6
        - raw_traces
        - raw_traces_wo
    p9_190305_190314_190314_a000:
      ophys:
        fluorescence_all_cells:
        - raster dur v26_5_v37_6
        - raw_traces
        - raw_traces_wo
    p9_190305_190314_190314_a001:
      ophys:
        fluorescence_all_cells:
        - raster dur v26_5_v37_6
        - raw_traces
        - raw_traces_wo
        - spks_suite2p
    p9_190313_190322_190322_a000:
      ophys:
        fluorescence_all_cells:
        - raster dur v26_5_v37_6
        - raw_traces
        - raw_traces_wo
    p9_190313_190322_190322_a001:
      ophys:
        fluorescence_all_cells:
        - raster dur v26_5_v37_6
        - raw_traces
        - raw_traces_wo
    p9_190921_190930_190930_a001:
      ophys:
        fluorescence_all_cells:
        - raster dur v26_5_v37_6
        - raw_traces
        - raw_traces_wo
    p9_190921_190930_190930_a003:
      ophys:
        fluorescence_all_cells:
        - raster dur v26_5_v37_6
        - raw_traces
        - raw_traces_wo
  family_widget: null
  mandatory: false
  multiple_choices: false
  order_index: 0
  short_description: Neural activity to use
save_formats:
  _final_value:
  - png
  arg_name: save_formats
  choices:
  - pdf
  - png
  - tiff
  - eps
  default_value: pdf
  family_widget: image_format
  multiple_choices: true
  order_index: 44
  short_description: Formats in which to save the figures
session_color_choice:
  _final_value: default_color
  arg_name: session_color_choice
  choices:
  - default_color
  - brewer
  - spectral
  default_value: default_color
  family_widget: session_color_config
  long_description: null
  multiple_choices: false
  order_index: 8
  short_description: Colors for session plots
session_default_color:
  _final_value: !!python/tuple
  - 0.0
  - 0.0
  - 0.0
  - 1.0
  arg_name: session_default_color
  default_value: !!python/tuple
  - 0
  - 0
  - 0
  - 1.0
  family_widget: session_color_config
  long_description: null
  order_index: 9
  short_description: Default color for session
  value_type: color_with_alpha
session_identifiers:
- p10_190921_191001_191001_a000
- p11_190921_191002_191002_a001
- p12_171029_171110_171110_a000
- p12_190828_190909_190909_a000
- p12_190828_190909_190909_a001
- p12_190911_190923_190923_a001
- p12_190921_191003_191003_a001
- p12_191122_191204_191204_a000
- p12_191122_191204_191204_a001
- p5_190320_190325_190325_a000
- p5_190320_190325_190325_a001
- p5_191205_191210_0_191210_a000
- p5_191205_191210_0_191210_a001
- p5_191205_191210_1_191210_a000
- p5_191205_191210_1_191210_a001
- p5_200306_200311_200311_a000
- p5_200306_200311_200311_a001
- p6_180201_180207_180207_a001
- p6_180201_180207_180207_a002
- p6_190921_190927_1_190927_a000
- p6_191205_191211_1_191211_a000
- p6_191205_191211_1_191211_a001
- p7_180201_180208_180208_a000
- p7_180201_180208_180208_a001
- p7_180201_180208_180208_a002
- p7_180201_180208_180208_a003
- p7_190226_190305_190305_a000
- p7_190320_190327_190327_a000
- p7_190320_190327_190327_a001
- p7_190320_190327_190327_a002
- p7_200103_200110_0_200110_a000
- p7_200103_200110_0_200110_a001
- p7_200206_200213_200213_a000
- p7_200206_200213_200213_a001
- p8_181009_181017_181017_a000
- p8_181009_181017_181017_a001
- p8_181016_181024_181024_a005
- p8_190921_190929_1_190929_a000
- p8_191205_191213_191213_a000
- p8_191205_191213_191213_a001
- p8_191212_191220_191220_a001
- p8_191212_191220_191220_a003
- p9_171211_171220_171220_a001
- p9_190211_190220_0_190220_a000
- p9_190211_190220_0_190220_a001
- p9_190211_190220_0_190220_a002
- p9_190211_190220_0_190220_a003
- p9_190305_190314_190314_a000
- p9_190305_190314_190314_a001
- p9_190313_190322_190322_a000
- p9_190313_190322_190322_a001
- p9_190921_190930_190930_a001
- p9_190921_190930_190930_a003
sessions_grouped_by_age:
  _final_value:
    P10:
    - - '10'
    - null
    P11:
    - - '11'
    - null
    P12:
    - - '12'
    - null
    P5:
    - - '5'
    - null
    P6:
    - - '6'
    - null
    P7:
    - - '7'
    - null
    P8:
    - - '8'
    - null
    P9:
    - - '9'
    - null
  add_custom_group_field: true
  arg_name: sessions_grouped_by_age
  choices_for_groups: !!python/object/apply:numpy.core.multiarray._reconstruct
    args:
    - !!python/name:numpy.ndarray ''
    - !!python/tuple
      - 0
    - !!binary |
      Yg==
    state: !!python/tuple
    - 1
    - !!python/tuple
      - 8
    - !!python/object/apply:numpy.dtype
      args:
      - i4
      - 0
      - 1
      state: !!python/tuple
      - 3
      - <
      - null
      - null
      - null
      - -1
      - -1
      - 0
    - false
    - !!binary |
      BQAAAAYAAAAHAAAACAAAAAkAAAAKAAAACwAAAAwAAAA=
  custom_group_processor_fct: null
  custom_group_validation_fct: *id002
  family_widget: session_selection
  long_description: If you select group of ages, PSTH will be produced averaging PSTH
    over the session in that age. You can indicate the ages in text field, such as
    '1-4 6 15-17'to make a group with age 1 to 4, 6 and 15 to 17. If None are selected,
    then a PSTH will be produce for each session.
  mandatory: false
  order_index: 1
  short_description: Grouped by age
  with_color: false
surrogate_color:
  _final_value: !!python/tuple
  - 1.0
  - 0.0
  - 0.0
  - 1.0
  arg_name: surrogate_color
  default_value: !!python/tuple
  - 0.31
  - 0
  - 0
  - 1.0
  family_widget: surrogates
  long_description: null
  order_index: 27
  short_description: Default color for surrogate
  value_type: color_with_alpha
surrogate_method:
  _final_value: single cell roll
  arg_name: surrogate_method
  choices:
  - single cell roll
  - population roll
  default_value: single cell roll
  family_widget: surrogates
  long_description: 'How the roll will be done: either roll each cell independently(will
    conserve a structured activity at single cell level but remove structure at population
    level) or roll all cells by the same value (population roll: it willpreserve structured
    activity at population level, synchronousevent are still observed but at random
    time point compared to stimulation)'
  multiple_choices: false
  order_index: 23
  short_description: Option for roll
ticks_labels_size:
  _final_value: 20
  arg_name: ticks_labels_size
  default_value: 20
  family_widget: police
  long_description: null
  max_value: 50
  min_value: 1
  order_index: 28
  short_description: Ticks' label size
  value_type: int
ticks_length:
  _final_value: 6
  arg_name: ticks_length
  default_value: 6
  family_widget: police
  long_description: null
  max_value: 20
  min_value: 1
  order_index: 32
  short_description: Ticks' length
  value_type: int
ticks_width:
  _final_value: 2
  arg_name: ticks_width
  default_value: 2
  family_widget: police
  long_description: null
  max_value: 5
  min_value: 1
  order_index: 33
  short_description: Ticks' width
  value_type: int
top_border_visible:
  _final_value: false
  arg_name: top_border_visible
  default_value: false
  family_widget: police
  long_description: null
  order_index: 39
  short_description: Top border visible
  value_type: bool
traces_normalization:
  _final_value: df/f
  arg_name: traces_normalization
  choices:
  - raw
  - df/f
  - z-score
  default_value: df/f
  family_widget: psth_config
  long_description: null
  multiple_choices: false
  order_index: 15
  short_description: Normalize traces for PSTH
verbose:
  _final_value: true
  arg_name: verbose
  default_value: true
  long_description: If selected, some information might be printed during the analysis.
  order_index: 49
  short_description: Verbose
  value_type: bool
width_fig:
  _final_value: 8
  arg_name: width_fig
  default_value: 15
  family_widget: image_format
  long_description: null
  max_value: 50
  min_value: 5
  order_index: 46
  short_description: Width figure
  value_type: int
with_surrogates:
  _final_value: true
  arg_name: with_surrogates
  default_value: false
  family_widget: surrogates
  long_description: null
  order_index: 22
  short_description: Use surrogate to define a threshold of activation
  value_type: bool
with_timestamp_in_file_name:
  _final_value: true
  arg_name: with_timestamp_in_file_name
  default_value: true
  long_description: If selected, a timestamp will be added to filename to identify
    it.
  order_index: 50
  short_description: Timestamp in filename
  value_type: bool
work_on_traces:
  _final_value: false
  arg_name: work_on_traces
  default_value: false
  family_widget: psth_config
  long_description: null
  order_index: 14
  short_description: Do PSTH on traces
  value_type: bool
x_axis_scale:
  _final_value: sec
  arg_name: x_axis_scale
  choices:
  - ms
  - sec
  - min
  default_value: sec
  family_widget: plot_config
  long_description: null
  multiple_choices: false
  order_index: 21
  short_description: X-axis scale
xkcd_mode:
  _final_value: false
  arg_name: xkcd_mode
  default_value: false
  family_widget: image_format
  long_description: 'For best results, the ''Humor Sans'' font should be installed:
    it is not included with matplotlib.'
  order_index: 48
  short_description: Turn on xkcd sketch-style drawing mode
  value_type: bool
