# Supplementary material for: The rapid developmental rise of somatic inhibition disengages hippocampal dynamics from self-motion
Source: eLife. 2022 Jul 20;11:e78116. doi: 10.7554/eLife.78116 (PMC9363116; doi:10.7554/eLife.78116)
Supplement: Figure 2—source data 1. — (A) Numerical data used to plot all the peri-movement time histograms (PMTHs) (in Figure 2A) and the Calcium Imaging Complete Automated Data Analysis (CICADA) configuration file necessary to reproduce the analysis. (B) Numerical data used to plot Figure 2B and the CICADA configuration file necessary to reproduce the analysis. (C) Numerical data used to plot Figure 2C and the CICADA configuration file necessary to reproduce the analysis. (D) Numerical data used to plot Figure 2D and the CICADA configuration file necessary to reproduce the analysis. [file elife-78116-fig2-data1.zip › Figure2 - Source Data 1/2B/activation_ratio_all_moves_table.xlsx]

## Sheet: Sheet1
	Behavior	Mvt Onset Frame	Activity ratio	Celltype	Session	SubjectID	Group
0	Xcplx_mvt	158	63.6364	All	p10_190921_191001_191001_a000	190921_191001	P10
1	Xcplx_mvt	1217	49.1525	All	p10_190921_191001_191001_a000	190921_191001	P10
2	Xcplx_mvt	1295	56.6038	All	p10_190921_191001_191001_a000	190921_191001	P10
3	Xcplx_mvt	1496	23.5294	All	p10_190921_191001_191001_a000	190921_191001	P10
4	Xcplx_mvt	1602	29.1667	All	p10_190921_191001_191001_a000	190921_191001	P10
5	Xcplx_mvt	1645	66.6667	All	p10_190921_191001_191001_a000	190921_191001	P10
6	Xcplx_mvt	2160	7.35294	All	p10_190921_191001_191001_a000	190921_191001	P10
7	Xcplx_mvt	2237	34.2857	All	p10_190921_191001_191001_a000	190921_191001	P10
8	Xcplx_mvt	2393	35.1852	All	p10_190921_191001_191001_a000	190921_191001	P10
9	Xcplx_mvt	2983	65.1163	All	p10_190921_191001_191001_a000	190921_191001	P10
10	Xcplx_mvt	3072	53.3333	All	p10_190921_191001_191001_a000	190921_191001	P10
11	Xcplx_mvt	3108	88.4615	All	p10_190921_191001_191001_a000	190921_191001	P10
12	Xcplx_mvt	3660	29.8246	All	p10_190921_191001_191001_a000	190921_191001	P10
13	Xcplx_mvt	4335	26.3158	All	p10_190921_191001_191001_a000	190921_191001	P10
14	Xcplx_mvt	4592	56	All	p10_190921_191001_191001_a000	190921_191001	P10
15	Xcplx_mvt	5063	37.5	All	p10_190921_191001_191001_a000	190921_191001	P10
16	Xcplx_mvt	5211	42.8571	All	p10_190921_191001_191001_a000	190921_191001	P10
17	Xcplx_mvt	5391	38.961	All	p10_190921_191001_191001_a000	190921_191001	P10
18	Xcplx_mvt	5670	44.4444	All	p10_190921_191001_191001_a000	190921_191001	P10
19	Xcplx_mvt	5477	29.8246	All	p10_190921_191001_191001_a000	190921_191001	P10
20	Xcplx_mvt	6093	53.8462	All	p10_190921_191001_191001_a000	190921_191001	P10
21	Xcplx_mvt	6674	38.8889	All	p10_190921_191001_191001_a000	190921_191001	P10
22	Xcplx_mvt	6862	35.9375	All	p10_190921_191001_191001_a000	190921_191001	P10
23	Xcplx_mvt	7022	33.3333	All	p10_190921_191001_191001_a000	190921_191001	P10
24	Xcplx_mvt	7559	53.4483	All	p10_190921_191001_191001_a000	190921_191001	P10
25	Xcplx_mvt	7908	37.8049	All	p10_190921_191001_191001_a000	190921_191001	P10
26	Xcplx_mvt	8067	24.5902	All	p10_190921_191001_191001_a000	190921_191001	P10
27	Xcplx_mvt	8131	55.814	All	p10_190921_191001_191001_a000	190921_191001	P10
28	Xcplx_mvt	8496	10.2041	All	p10_190921_191001_191001_a000	190921_191001	P10
29	Xcplx_mvt	8634	47.1698	All	p10_190921_191001_191001_a000	190921_191001	P10
30	Xcplx_mvt	8799	22.6415	All	p10_190921_191001_191001_a000	190921_191001	P10
31	Xcplx_mvt	8945	43.1034	All	p10_190921_191001_191001_a000	190921_191001	P10
32	Xcplx_mvt	9035	40.5405	All	p10_190921_191001_191001_a000	190921_191001	P10
33	Xcplx_mvt	9176	39.4737	All	p10_190921_191001_191001_a000	190921_191001	P10
34	Xcplx_mvt	9252	25.4902	All	p10_190921_191001_191001_a000	190921_191001	P10
35	Xcplx_mvt	9380	28.3019	All	p10_190921_191001_191001_a000	190921_191001	P10
36	Xcplx_mvt	9660	61.2903	All	p10_190921_191001_191001_a000	190921_191001	P10
37	Xcplx_mvt	9915	49.2958	All	p10_190921_191001_191001_a000	190921_191001	P10
38	Xcplx_mvt	10212	32.4324	All	p10_190921_191001_191001_a000	190921_191001	P10
39	Xcplx_mvt	10570	40	All	p10_190921_191001_191001_a000	190921_191001	P10
40	Xcplx_mvt	10632	26.087	All	p10_190921_191001_191001_a000	190921_191001	P10
41	Xcplx_mvt	10755	39.1304	All	p10_190921_191001_191001_a000	190921_191001	P10
42	Xcplx_mvt	10711	12.5	All	p10_190921_191001_191001_a000	190921_191001	P10
43	Xcplx_mvt	10903	15.5556	All	p10_190921_191001_191001_a000	190921_191001	P10
44	Xcplx_mvt	11064	79.4118	All	p10_190921_191001_191001_a000	190921_191001	P10
45	Xcplx_mvt	11208	47.619	All	p10_190921_191001_191001_a000	190921_191001	P10
46	Xcplx_mvt	11258	19.4444	All	p10_190921_191001_191001_a000	190921_191001	P10
47	Xcplx_mvt	11023	48.7179	All	p10_190921_191001_191001_a000	190921_191001	P10
48	Xcplx_mvt	11342	52.5	All	p10_190921_191001_191001_a000	190921_191001	P10
49	Xcplx_mvt	11810	88.8889	All	p10_190921_191001_191001_a000	190921_191001	P10
50	Xcplx_mvt	11599	65.7895	All	p10_190921_191001_191001_a000	190921_191001	P10
51	Xcplx_mvt	12235	47.8261	All	p10_190921_191001_191001_a000	190921_191001	P10
52	Xcplx_mvt	11939	47.1698	All	p10_190921_191001_191001_a000	190921_191001	P10
53	Xrun	3170	42.5532	All	p10_190921_191001_191001_a000	190921_191001	P10
54	Xrun	11316	78.2609	All	p10_190921_191001_191001_a000	190921_191001	P10
55	Xstartle	755	22.2222	All	p10_190921_191001_191001_a000	190921_191001	P10
56	Xstartle	1766	48.7805	All	p10_190921_191001_191001_a000	190921_191001	P10
57	Xstartle	1881	33.3333	All	p10_190921_191001_191001_a000	190921_191001	P10
58	Xstartle	2025	35.0877	All	p10_190921_191001_191001_a000	190921_191001	P10
59	Xstartle	2626	32.2581	All	p10_190921_191001_191001_a000	190921_191001	P10
60	Xstartle	2915	39.1304	All	p10_190921_191001_191001_a000	190921_191001	P10
61	Xstartle	3581	25	All	p10_190921_191001_191001_a000	190921_191001	P10
62	Xstartle	3698	65	All	p10_190921_191001_191001_a000	190921_191001	P10
63	Xstartle	5978	29.4118	All	p10_190921_191001_191001_a000	190921_191001	P10
64	Xstartle	7191	60.4167	All	p10_190921_191001_191001_a000	190921_191001	P10
65	Xtwitch	250	58.0645	All	p10_190921_191001_191001_a000	190921_191001	P10
66	Xtwitch	4416	37.5	All	p10_190921_191001_191001_a000	190921_191001	P10
67	Xtwitch	5760	36.9231	All	p10_190921_191001_191001_a000	190921_191001	P10
68	Xtwitch	5913	19.2982	All	p10_190921_191001_191001_a000	190921_191001	P10
69	Xtwitch	6034	24.3902	All	p10_190921_191001_191001_a000	190921_191001	P10
70	Xtwitch	6255	34.0426	All	p10_190921_191001_191001_a000	190921_191001	P10
71	Xtwitch	6343	29.8507	All	p10_190921_191001_191001_a000	190921_191001	P10
72	Xtwitch	6472	26.6667	All	p10_190921_191001_191001_a000	190921_191001	P10
73	Xtwitch	7273	40.7407	All	p10_190921_191001_191001_a000	190921_191001	P10
74	Xtwitch	7405	23.5294	All	p10_190921_191001_191001_a000	190921_191001	P10
75	Xtwitch	7725	53.1915	All	p10_190921_191001_191001_a000	190921_191001	P10
76	Xtwitch	7815	26.8293	All	p10_190921_191001_191001_a000	190921_191001	P10
77	Xtwitch	10377	22.2222	All	p10_190921_191001_191001_a000	190921_191001	P10
78	Xtwitch	10822	26.5306	All	p10_190921_191001_191001_a000	190921_191001	P10
79	Xtwitch	10974	37.5	All	p10_190921_191001_191001_a000	190921_191001	P10
80	Xtwitch	11874	35.4839	All	p10_190921_191001_191001_a000	190921_191001	P10
81	Xtwitch	12358	55.1724	All	p10_190921_191001_191001_a000	190921_191001	P10
82	Xtwitch	12409	40	All	p10_190921_191001_191001_a000	190921_191001	P10
83	Xcomplexe_movements	388	29	All	p11_190921_191002_191002_a001	190921_191002	P11
84	Xcomplexe_movements	659	51.7857	All	p11_190921_191002_191002_a001	190921_191002	P11
85	Xcomplexe_movements	716	35.443	All	p11_190921_191002_191002_a001	190921_191002	P11
86	Xcomplexe_movements	1178	33.3333	All	p11_190921_191002_191002_a001	190921_191002	P11
87	Xcomplexe_movements	1664	86.7925	All	p11_190921_191002_191002_a001	190921_191002	P11
88	Xcomplexe_movements	1720	57.1429	All	p11_190921_191002_191002_a001	190921_191002	P11
89	Xcomplexe_movements	1940	53.2258	All	p11_190921_191002_191002_a001	190921_191002	P11
90	Xcomplexe_movements	2179	22.9885	All	p11_190921_191002_191002_a001	190921_191002	P11
91	Xcomplexe_movements	2866	25.6757	All	p11_190921_191002_191002_a001	190921_191002	P11
92	Xcomplexe_movements	3594	30.4348	All	p11_190921_191002_191002_a001	190921_191002	P11
93	Xcomplexe_movements	3704	81.8182	All	p11_190921_191002_191002_a001	190921_191002	P11
94	Xcomplexe_movements	4099	41.9753	All	p11_190921_191002_191002_a001	190921_191002	P11
95	Xcomplexe_movements	4595	20.4545	All	p11_190921_191002_191002_a001	190921_191002	P11
96	Xcomplexe_movements	4693	30	All	p11_190921_191002_191002_a001	190921_191002	P11
97	Xcomplexe_movements	5791	29.4118	All	p11_190921_191002_191002_a001	190921_191002	P11
98	Xcomplexe_movements	6207	41.8182	All	p11_190921_191002_191002_a001	190921_191002	P11
99	Xcomplexe_movements	7391	46.9388	All	p11_190921_191002_191002_a001	190921_191002	P11
100	Xcomplexe_movements	10297	94.5946	All	p11_190921_191002_191002_a001	190921_191002	P11
101	Xcomplexe_movements	10384	20	All	p11_190921_191002_191002_a001	190921_191002	P11
102	Xcomplexe_movements	10769	31.4815	All	p11_190921_191002_191002_a001	190921_191002	P11
103	Xcomplexe_movements	10962	24.3902	All	p11_190921_191002_191002_a001	190921_191002	P11
104	Xrun_walk	380	41.5842	All	p11_190921_191002_191002_a001	190921_191002	P11
105	Xrun_walk	479	42.1053	All	p11_190921_191002_191002_a001	190921_191002	P11
106	Xrun_walk	680	57.8947	All	p11_190921_191002_191002_a001	190921_191002	P11
107	Xrun_walk	1162	83.1325	All	p11_190921_191002_191002_a001	190921_191002	P11
108	Xstartles	2038	34.9206	All	p11_190921_191002_191002_a001	190921_191002	P11
109	Xstartles	2701	45.4545	All	p11_190921_191002_191002_a001	190921_191002	P11
110	Xstartles	5488	17.4603	All	p11_190921_191002_191002_a001	190921_191002	P11
111	Xstartles	5534	46.6667	All	p11_190921_191002_191002_a001	190921_191002	P11
112	Xstartles	7591	23.7288	All	p11_190921_191002_191002_a001	190921_191002	P11
113	Xstartles	11471	34.2857	All	p11_190921_191002_191002_a001	190921_191002	P11
114	Xtwitches	945	22.5806	All	p11_190921_191002_191002_a001	190921_191002	P11
115	Xtwitches	2126	39.3617	All	p11_190921_191002_191002_a001	190921_191002	P11
116	Xtwitches	2151	21.0526	All	p11_190921_191002_191002_a001	190921_191002	P11
117	Xtwitches	2764	10.3448	All	p11_190921_191002_191002_a001	190921_191002	P11
118	Xtwitches	3162	30.8642	All	p11_190921_191002_191002_a001	190921_191002	P11
119	Xtwitches	3375	27.6923	All	p11_190921_191002_191002_a001	190921_191002	P11
120	Xtwitches	5027	32.3529	All	p11_190921_191002_191002_a001	190921_191002	P11
121	Xtwitches	5658	37.7049	All	p11_190921_191002_191002_a001	190921_191002	P11
122	Xtwitches	6117	92.0635	All	p11_190921_191002_191002_a001	190921_191002	P11
123	Xtwitches	6474	47	All	p11_190921_191002_191002_a001	190921_191002	P11
124	Xtwitches	6735	23.8095	All	p11_190921_191002_191002_a001	190921_191002	P11
125	Xtwitches	7375	43.1034	All	p11_190921_191002_191002_a001	190921_191002	P11
126	Xtwitches	8158	14.2857	All	p11_190921_191002_191002_a001	190921_191002	P11
127	Xtwitches	8783	33.3333	All	p11_190921_191002_191002_a001	190921_191002	P11
128	Xtwitches	8946	38.7755	All	p11_190921_191002_191002_a001	190921_191002	P11
129	Xtwitches	9065	15.3846	All	p11_190921_191002_191002_a001	190921_191002	P11
130	Xtwitches	9144	48.4375	All	p11_190921_191002_191002_a001	190921_191002	P11
131	Xtwitches	9499	12.5	All	p11_190921_191002_191002_a001	190921_191002	P11
132	Xtwitches	9652	45.283	All	p11_190921_191002_191002_a001	190921_191002	P11
133	Xtwitches	11281	36.6337	All	p11_190921_191002_191002_a001	190921_191002	P11
134	Xtwitches	11582	42.3077	All	p11_190921_191002_191002_a001	190921_191002	P11
135	Xtwitches	11635	53.5714	All	p11_190921_191002_191002_a001	190921_191002	P11
136	Xtwitches	11812	22	All	p11_190921_191002_191002_a001	190921_191002	P11
137	Xtwitches	12013	27.5362	All	p11_190921_191002_191002_a001	190921_191002	P11
138	Xtwitches	12138	64.8649	All	p11_190921_191002_191002_a001	190921_191002	P11
139	Xtwitches	12361	42.1875	All	p11_190921_191002_191002_a001	190921_191002	P11
140	long_movement	160	26.087	All	p12_171029_171110_171110_a000	171029_171110	P12
141	long_movement	680	42.5532	All	p12_171029_171110_171110_a000	171029_171110	P12
142	long_movement	1515	36.1702	All	p12_171029_171110_171110_a000	171029_171110	P12
143	long_movement	1910	83.3333	All	p12_171029_171110_171110_a000	171029_171110	P12
144	long_movement	2281	36.7347	All	p12_171029_171110_171110_a000	171029_171110	P12
145	long_movement	2765	58.3333	All	p12_171029_171110_171110_a000	171029_171110	P12
146	long_movement	3006	23.913	All	p12_171029_171110_171110_a000	171029_171110	P12
147	long_movement	3348	28.3333	All	p12_171029_171110_171110_a000	171029_171110	P12
148	long_movement	3519	41.8605	All	p12_171029_171110_171110_a000	171029_171110	P12
149	long_movement	3701	19.469	All	p12_171029_171110_171110_a000	171029_171110	P12
150	long_movement	4016	33.3333	All	p12_171029_171110_171110_a000	171029_171110	P12
151	long_movement	4711	35.8974	All	p12_171029_171110_171110_a000	171029_171110	P12
152	long_movement	5189	33.3333	All	p12_171029_171110_171110_a000	171029_171110	P12
153	long_movement	5360	20.5128	All	p12_171029_171110_171110_a000	171029_171110	P12
154	long_movement	5785	42.8571	All	p12_171029_171110_171110_a000	171029_171110	P12
155	long_movement	5913	38.6667	All	p12_171029_171110_171110_a000	171029_171110	P12
156	long_movement	6381	42.4658	All	p12_171029_171110_171110_a000	171029_171110	P12
157	long_movement	6603	36.2416	All	p12_171029_171110_171110_a000	171029_171110	P12
158	long_movement	6872	30.4878	All	p12_171029_171110_171110_a000	171029_171110	P12
159	long_movement	7270	36.1446	All	p12_171029_171110_171110_a000	171029_171110	P12
160	long_movement	7581	33.3333	All	p12_171029_171110_171110_a000	171029_171110	P12
161	long_movement	7692	62.5	All	p12_171029_171110_171110_a000	171029_171110	P12
162	long_movement	8101	58.9474	All	p12_171029_171110_171110_a000	171029_171110	P12
163	long_movement	8453	66.4062	All	p12_171029_171110_171110_a000	171029_171110	P12
164	long_movement	8632	51.3514	All	p12_171029_171110_171110_a000	171029_171110	P12
165	long_movement	8925	47	All	p12_171029_171110_171110_a000	171029_171110	P12
166	long_movement	9140	60.241	All	p12_171029_171110_171110_a000	171029_171110	P12
167	long_movement	9375	43.8017	All	p12_171029_171110_171110_a000	171029_171110	P12
168	long_movement	9535	65.7143	All	p12_171029_171110_171110_a000	171029_171110	P12
169	long_movement	9660	45.5696	All	p12_171029_171110_171110_a000	171029_171110	P12
170	long_movement	9870	59.4059	All	p12_171029_171110_171110_a000	171029_171110	P12
171	long_movement	10257	42.8571	All	p12_171029_171110_171110_a000	171029_171110	P12
172	long_movement	10860	27.4194	All	p12_171029_171110_171110_a000	171029_171110	P12
173	long_movement	11565	44.7761	All	p12_171029_171110_171110_a000	171029_171110	P12
174	long_movement	11968	36.9565	All	p12_171029_171110_171110_a000	171029_171110	P12
175	Cmplx_movements	771	56	All	p12_190828_190909_190909_a000	190828_190909	P12
176	Cmplx_movements	1099	34.2857	All	p12_190828_190909_190909_a000	190828_190909	P12
177	Cmplx_movements	1153	68.2927	All	p12_190828_190909_190909_a000	190828_190909	P12
178	Cmplx_movements	1641	30	All	p12_190828_190909_190909_a000	190828_190909	P12
179	Cmplx_movements	1785	46.7742	All	p12_190828_190909_190909_a000	190828_190909	P12
180	Cmplx_movements	2227	42.8571	All	p12_190828_190909_190909_a000	190828_190909	P12
181	Cmplx_movements	2426	62.2642	All	p12_190828_190909_190909_a000	190828_190909	P12
182	Cmplx_movements	3181	32.8571	All	p12_190828_190909_190909_a000	190828_190909	P12
183	Cmplx_movements	3665	42.1687	All	p12_190828_190909_190909_a000	190828_190909	P12
184	Cmplx_movements	3702	60	All	p12_190828_190909_190909_a000	190828_190909	P12
185	Cmplx_movements	3955	25.3731	All	p12_190828_190909_190909_a000	190828_190909	P12
186	Cmplx_movements	4186	36.2319	All	p12_190828_190909_190909_a000	190828_190909	P12
187	Cmplx_movements	4296	23.0769	All	p12_190828_190909_190909_a000	190828_190909	P12
188	Cmplx_movements	4428	34.5455	All	p12_190828_190909_190909_a000	190828_190909	P12
189	Cmplx_movements	4563	51.1628	All	p12_190828_190909_190909_a000	190828_190909	P12
190	Cmplx_movements	4658	41.6667	All	p12_190828_190909_190909_a000	190828_190909	P12
191	Cmplx_movements	8657	36.2069	All	p12_190828_190909_190909_a000	190828_190909	P12
192	Cmplx_movements	9033	42.6966	All	p12_190828_190909_190909_a000	190828_190909	P12
193	Cmplx_movements	9630	40	All	p12_190828_190909_190909_a000	190828_190909	P12
194	Cmplx_movements	9818	29.5082	All	p12_190828_190909_190909_a000	190828_190909	P12
195	Cmplx_movements	10171	46.5517	All	p12_190828_190909_190909_a000	190828_190909	P12
196	Cmplx_movements	10429	52.1739	All	p12_190828_190909_190909_a000	190828_190909	P12
197	Cmplx_movements	10899	49.1525	All	p12_190828_190909_190909_a000	190828_190909	P12
198	Cmplx_movements	11080	31.3953	All	p12_190828_190909_190909_a000	190828_190909	P12
199	Cmplx_movements	11431	34.8837	All	p12_190828_190909_190909_a000	190828_190909	P12
200	Cmplx_movements	11621	54.1667	All	p12_190828_190909_190909_a000	190828_190909	P12
201	Cmplx_movements	11677	54.1667	All	p12_190828_190909_190909_a000	190828_190909	P12
202	Cmplx_movements	11936	57.1429	All	p12_190828_190909_190909_a000	190828_190909	P12
203	Cmplx_movements	12030	55.5556	All	p12_190828_190909_190909_a000	190828_190909	P12
204	Startle	526	32	All	p12_190828_190909_190909_a000	190828_190909	P12
205	Startle	5728	48.8889	All	p12_190828_190909_190909_a000	190828_190909	P12
206	Startle	5909	30	All	p12_190828_190909_190909_a000	190828_190909	P12
207	Startle	6390	44.898	All	p12_190828_190909_190909_a000	190828_190909	P12
208	Startle	7450	43.5484	All	p12_190828_190909_190909_a000	190828_190909	P12
209	Startle	8855	34.5455	All	p12_190828_190909_190909_a000	190828_190909	P12
210	Startle	8958	35	All	p12_190828_190909_190909_a000	190828_190909	P12
211	Startle	9232	33.3333	All	p12_190828_190909_190909_a000	190828_190909	P12
212	Startle	9311	35.6322	All	p12_190828_190909_190909_a000	190828_190909	P12
213	Startle	9900	32.1429	All	p12_190828_190909_190909_a000	190828_190909	P12
214	Startle	9973	26.087	All	p12_190828_190909_190909_a000	190828_190909	P12
215	Startle	10885	58.3333	All	p12_190828_190909_190909_a000	190828_190909	P12
216	Twitches	371	23.6842	All	p12_190828_190909_190909_a000	190828_190909	P12
217	Twitches	646	26.087	All	p12_190828_190909_190909_a000	190828_190909	P12
218	Twitches	739	29.8507	All	p12_190828_190909_190909_a000	190828_190909	P12
219	Twitches	1908	31.3433	All	p12_190828_190909_190909_a000	190828_190909	P12
220	Twitches	2012	57.7778	All	p12_190828_190909_190909_a000	190828_190909	P12
221	Twitches	2586	42.3729	All	p12_190828_190909_190909_a000	190828_190909	P12
222	Twitches	3350	22.2222	All	p12_190828_190909_190909_a000	190828_190909	P12
223	Twitches	3419	40.8163	All	p12_190828_190909_190909_a000	190828_190909	P12
224	Twitches	3527	31.1688	All	p12_190828_190909_190909_a000	190828_190909	P12
225	Twitches	3646	66.6667	All	p12_190828_190909_190909_a000	190828_190909	P12
226	Twitches	4716	35	All	p12_190828_190909_190909_a000	190828_190909	P12
227	Twitches	4932	44	All	p12_190828_190909_190909_a000	190828_190909	P12
228	Twitches	5209	26.087	All	p12_190828_190909_190909_a000	190828_190909	P12
229	Twitches	5415	31.1475	All	p12_190828_190909_190909_a000	190828_190909	P12
230	Twitches	5519	32.4675	All	p12_190828_190909_190909_a000	190828_190909	P12
231	Twitches	5540	45.1613	All	p12_190828_190909_190909_a000	190828_190909	P12
232	Twitches	5560	45.8333	All	p12_190828_190909_190909_a000	190828_190909	P12
233	Twitches	5971	48.5714	All	p12_190828_190909_190909_a000	190828_190909	P12
234	Twitches	6033	39.6226	All	p12_190828_190909_190909_a000	190828_190909	P12
235	Twitches	6082	40.4762	All	p12_190828_190909_190909_a000	190828_190909	P12
236	Twitches	6243	28.75	All	p12_190828_190909_190909_a000	190828_190909	P12
237	Twitches	6476	26.5625	All	p12_190828_190909_190909_a000	190828_190909	P12
238	Twitches	6603	27.907	All	p12_190828_190909_190909_a000	190828_190909	P12
239	Twitches	6902	34.8837	All	p12_190828_190909_190909_a000	190828_190909	P12
240	Twitches	6922	63.4146	All	p12_190828_190909_190909_a000	190828_190909	P12
241	Twitches	7298	42.1875	All	p12_190828_190909_190909_a000	190828_190909	P12
242	Twitches	7443	44.4444	All	p12_190828_190909_190909_a000	190828_190909	P12
243	Twitches	7618	32.1429	All	p12_190828_190909_190909_a000	190828_190909	P12
244	Twitches	7710	31.8182	All	p12_190828_190909_190909_a000	190828_190909	P12
245	Twitches	7854	48.9362	All	p12_190828_190909_190909_a000	190828_190909	P12
246	Twitches	7926	32.6531	All	p12_190828_190909_190909_a000	190828_190909	P12
247	Twitches	8102	27.7778	All	p12_190828_190909_190909_a000	190828_190909	P12
248	Twitches	8304	44.7368	All	p12_190828_190909_190909_a000	190828_190909	P12
249	Twitches	9375	43.4783	All	p12_190828_190909_190909_a000	190828_190909	P12
250	Twitches	9432	48.4375	All	p12_190828_190909_190909_a000	190828_190909	P12
251	Twitches	10052	25.3521	All	p12_190828_190909_190909_a000	190828_190909	P12
252	Twitches	10097	44.186	All	p12_190828_190909_190909_a000	190828_190909	P12
253	Walk-Run	11828	49.0566	All	p12_190828_190909_190909_a000	190828_190909	P12
254	Walk-Run	11920	65.3846	All	p12_190828_190909_190909_a000	190828_190909	P12
255	Walk-Run	11987	62.5	All	p12_190828_190909_190909_a000	190828_190909	P12
256	Walk-Run	12183	60.7843	All	p12_190828_190909_190909_a000	190828_190909	P12
257	Walk-Run	12362	73.8095	All	p12_190828_190909_190909_a000	190828_190909	P12
258	Cmplx_movements	3125	37.7049	All	p12_190828_190909_190909_a001	190828_190909	P12
259	Cmplx_movements	3250	50	All	p12_190828_190909_190909_a001	190828_190909	P12
260	Cmplx_movements	4185	39	All	p12_190828_190909_190909_a001	190828_190909	P12
261	Cmplx_movements	5613	36.9565	All	p12_190828_190909_190909_a001	190828_190909	P12
262	Cmplx_movements	5955	20.9877	All	p12_190828_190909_190909_a001	190828_190909	P12
263	Cmplx_movements	6129	59.6154	All	p12_190828_190909_190909_a001	190828_190909	P12
264	Cmplx_movements	6836	28.8288	All	p12_190828_190909_190909_a001	190828_190909	P12
265	Cmplx_movements	6950	25.3968	All	p12_190828_190909_190909_a001	190828_190909	P12
266	Cmplx_movements	7096	28.7671	All	p12_190828_190909_190909_a001	190828_190909	P12
267	Cmplx_movements	7247	23.7288	All	p12_190828_190909_190909_a001	190828_190909	P12
268	Cmplx_movements	7377	42.5	All	p12_190828_190909_190909_a001	190828_190909	P12
269	Cmplx_movements	8420	74.4681	All	p12_190828_190909_190909_a001	190828_190909	P12
270	Cmplx_movements	8591	39.6226	All	p12_190828_190909_190909_a001	190828_190909	P12
271	Cmplx_movements	8714	26.3889	All	p12_190828_190909_190909_a001	190828_190909	P12
272	Cmplx_movements	8827	65.1163	All	p12_190828_190909_190909_a001	190828_190909	P12
273	Cmplx_movements	9451	42.623	All	p12_190828_190909_190909_a001	190828_190909	P12
274	Cmplx_movements	9656	50	All	p12_190828_190909_190909_a001	190828_190909	P12
275	Cmplx_movements	10032	38.3721	All	p12_190828_190909_190909_a001	190828_190909	P12
276	Cmplx_movements	10136	40.4255	All	p12_190828_190909_190909_a001	190828_190909	P12
277	Cmplx_movements	10752	69.8113	All	p12_190828_190909_190909_a001	190828_190909	P12
278	Cmplx_movements	10985	68.0556	All	p12_190828_190909_190909_a001	190828_190909	P12
279	Cmplx_movements	11443	30.7692	All	p12_190828_190909_190909_a001	190828_190909	P12
280	Cmplx_movements	12142	62.5	All	p12_190828_190909_190909_a001	190828_190909	P12
281	Cmplx_movements	12337	27.0492	All	p12_190828_190909_190909_a001	190828_190909	P12
282	Startle	320	47.619	All	p12_190828_190909_190909_a001	190828_190909	P12
283	Startle	3064	47.3684	All	p12_190828_190909_190909_a001	190828_190909	P12
284	Startle	3119	60.9375	All	p12_190828_190909_190909_a001	190828_190909	P12
285	Startle	3324	37.3333	All	p12_190828_190909_190909_a001	190828_190909	P12
286	Startle	4331	35.4839	All	p12_190828_190909_190909_a001	190828_190909	P12
287	Startle	4611	25.9259	All	p12_190828_190909_190909_a001	190828_190909	P12
288	Startle	4962	29.4737	All	p12_190828_190909_190909_a001	190828_190909	P12
289	Startle	6739	41.4634	All	p12_190828_190909_190909_a001	190828_190909	P12
290	Startle	7634	31.5068	All	p12_190828_190909_190909_a001	190828_190909	P12
291	Startle	12120	40	All	p12_190828_190909_190909_a001	190828_190909	P12
292	Twitches	846	35.8974	All	p12_190828_190909_190909_a001	190828_190909	P12
293	Twitches	1005	26.5957	All	p12_190828_190909_190909_a001	190828_190909	P12
294	Twitches	1479	40.8163	All	p12_190828_190909_190909_a001	190828_190909	P12
295	Twitches	1548	46.8085	All	p12_190828_190909_190909_a001	190828_190909	P12
296	Twitches	1564	35.7143	All	p12_190828_190909_190909_a001	190828_190909	P12
297	Twitches	1652	36.3636	All	p12_190828_190909_190909_a001	190828_190909	P12
298	Twitches	1800	38.2979	All	p12_190828_190909_190909_a001	190828_190909	P12
299	Twitches	1898	41.3462	All	p12_190828_190909_190909_a001	190828_190909	P12
300	Twitches	1973	35.7143	All	p12_190828_190909_190909_a001	190828_190909	P12
301	Twitches	2029	71.6418	All	p12_190828_190909_190909_a001	190828_190909	P12
302	Twitches	2051	37.7193	All	p12_190828_190909_190909_a001	190828_190909	P12
303	Twitches	2125	55.7377	All	p12_190828_190909_190909_a001	190828_190909	P12
304	Twitches	2164	58.0645	All	p12_190828_190909_190909_a001	190828_190909	P12
305	Twitches	2438	50	All	p12_190828_190909_190909_a001	190828_190909	P12
306	Twitches	2670	55.9322	All	p12_190828_190909_190909_a001	190828_190909	P12
307	Twitches	2702	56.4103	All	p12_190828_190909_190909_a001	190828_190909	P12
308	Twitches	2780	50.7042	All	p12_190828_190909_190909_a001	190828_190909	P12
309	Twitches	2874	26.5823	All	p12_190828_190909_190909_a001	190828_190909	P12
310	Twitches	3375	71.1111	All	p12_190828_190909_190909_a001	190828_190909	P12
311	Twitches	3478	34.375	All	p12_190828_190909_190909_a001	190828_190909	P12
312	Twitches	3745	40	All	p12_190828_190909_190909_a001	190828_190909	P12
313	Twitches	3762	60	All	p12_190828_190909_190909_a001	190828_190909	P12
314	Twitches	4028	48.9362	All	p12_190828_190909_190909_a001	190828_190909	P12
315	Twitches	4103	42.029	All	p12_190828_190909_190909_a001	190828_190909	P12
316	Twitches	4124	46.0317	All	p12_190828_190909_190909_a001	190828_190909	P12
317	Twitches	5093	27.7778	All	p12_190828_190909_190909_a001	190828_190909	P12
318	Twitches	5222	53.8462	All	p12_190828_190909_190909_a001	190828_190909	P12
319	Twitches	5761	31.1475	All	p12_190828_190909_190909_a001	190828_190909	P12
320	Twitches	8118	34.9398	All	p12_190828_190909_190909_a001	190828_190909	P12
321	Twitches	8283	35.3659	All	p12_190828_190909_190909_a001	190828_190909	P12
322	Twitches	8396	50	All	p12_190828_190909_190909_a001	190828_190909	P12
323	Twitches	8983	26.7327	All	p12_190828_190909_190909_a001	190828_190909	P12
324	Twitches	9277	34.9206	All	p12_190828_190909_190909_a001	190828_190909	P12
325	Twitches	9419	59.1304	All	p12_190828_190909_190909_a001	190828_190909	P12
326	Xcomplexe_movements	827	45.122	All	p12_190911_190923_190923_a001	190911_190923	P12
327	Xcomplexe_movements	2960	46.875	All	p12_190911_190923_190923_a001	190911_190923	P12
328	Xcomplexe_movements	2980	42.8571	All	p12_190911_190923_190923_a001	190911_190923	P12
329	Xcomplexe_movements	3034	59.5745	All	p12_190911_190923_190923_a001	190911_190923	P12
330	Xcomplexe_movements	3077	53.3333	All	p12_190911_190923_190923_a001	190911_190923	P12
331	Xcomplexe_movements	4548	52.809	All	p12_190911_190923_190923_a001	190911_190923	P12
332	Xcomplexe_movements	5740	56.3107	All	p12_190911_190923_190923_a001	190911_190923	P12
333	Xcomplexe_movements	5777	65.8537	All	p12_190911_190923_190923_a001	190911_190923	P12
334	Xcomplexe_movements	6265	39.1304	All	p12_190911_190923_190923_a001	190911_190923	P12
335	Xcomplexe_movements	6485	56.7164	All	p12_190911_190923_190923_a001	190911_190923	P12
336	Xcomplexe_movements	8055	43	All	p12_190911_190923_190923_a001	190911_190923	P12
337	Xcomplexe_movements	8300	40.5405	All	p12_190911_190923_190923_a001	190911_190923	P12
338	Xcomplexe_movements	8432	44.1558	All	p12_190911_190923_190923_a001	190911_190923	P12
339	Xcomplexe_movements	8763	53.7313	All	p12_190911_190923_190923_a001	190911_190923	P12
340	Xcomplexe_movements	10252	38.3562	All	p12_190911_190923_190923_a001	190911_190923	P12
341	Xcomplexe_movements	10337	63.0435	All	p12_190911_190923_190923_a001	190911_190923	P12
342	Xcomplexe_movements	10594	35.2941	All	p12_190911_190923_190923_a001	190911_190923	P12
343	Xcomplexe_movements	10771	41.791	All	p12_190911_190923_190923_a001	190911_190923	P12
344	Xcomplexe_movements	11513	37.9747	All	p12_190911_190923_190923_a001	190911_190923	P12
345	Xcomplexe_movements	11694	21.9512	All	p12_190911_190923_190923_a001	190911_190923	P12
346	Xcomplexe_movements	12029	41.3793	All	p12_190911_190923_190923_a001	190911_190923	P12
347	Xrun_walk	3012	46.5116	All	p12_190911_190923_190923_a001	190911_190923	P12
348	Xrun_walk	3066	50.9434	All	p12_190911_190923_190923_a001	190911_190923	P12
349	Xrun_walk	10313	40	All	p12_190911_190923_190923_a001	190911_190923	P12
350	Xrun_walk	10353	53.125	All	p12_190911_190923_190923_a001	190911_190923	P12
351	Xstartles	3986	39.4737	All	p12_190911_190923_190923_a001	190911_190923	P12
352	Xstartles	4734	29.5775	All	p12_190911_190923_190923_a001	190911_190923	P12
353	Xstartles	4882	44.4444	All	p12_190911_190923_190923_a001	190911_190923	P12
354	Xstartles	5511	51.7647	All	p12_190911_190923_190923_a001	190911_190923	P12
355	Xstartles	5572	48.6111	All	p12_190911_190923_190923_a001	190911_190923	P12
356	Xstartles	5990	38.6667	All	p12_190911_190923_190923_a001	190911_190923	P12
357	Xstartles	6205	43.2836	All	p12_190911_190923_190923_a001	190911_190923	P12
358	Xstartles	6600	52.2388	All	p12_190911_190923_190923_a001	190911_190923	P12
359	Xstartles	7018	51.4286	All	p12_190911_190923_190923_a001	190911_190923	P12
360	Xstartles	8542	49.2308	All	p12_190911_190923_190923_a001	190911_190923	P12
361	Xstartles	8694	34.8485	All	p12_190911_190923_190923_a001	190911_190923	P12
362	Xstartles	8968	28.8889	All	p12_190911_190923_190923_a001	190911_190923	P12
363	Xstartles	9036	40.2299	All	p12_190911_190923_190923_a001	190911_190923	P12
364	Xstartles	9533	34.4828	All	p12_190911_190923_190923_a001	190911_190923	P12
365	Xstartles	9573	50.6667	All	p12_190911_190923_190923_a001	190911_190923	P12
366	Xstartles	10928	35.7143	All	p12_190911_190923_190923_a001	190911_190923	P12
367	Xstartles	11350	30.7692	All	p12_190911_190923_190923_a001	190911_190923	P12
368	Xstartles	12452	51.9481	All	p12_190911_190923_190923_a001	190911_190923	P12
369	Xtwitches	544	34.5455	All	p12_190911_190923_190923_a001	190911_190923	P12
370	Xtwitches	1157	42.3729	All	p12_190911_190923_190923_a001	190911_190923	P12
371	Xtwitches	1269	44.5783	All	p12_190911_190923_190923_a001	190911_190923	P12
372	Xtwitches	1398	81.25	All	p12_190911_190923_190923_a001	190911_190923	P12
373	Xtwitches	1536	44.1558	All	p12_190911_190923_190923_a001	190911_190923	P12
374	Xtwitches	1644	30.8824	All	p12_190911_190923_190923_a001	190911_190923	P12
375	Xtwitches	1768	26.1538	All	p12_190911_190923_190923_a001	190911_190923	P12
376	Xtwitches	1909	60.4651	All	p12_190911_190923_190923_a001	190911_190923	P12
377	Xtwitches	1999	36.6667	All	p12_190911_190923_190923_a001	190911_190923	P12
378	Xtwitches	2189	26.9663	All	p12_190911_190923_190923_a001	190911_190923	P12
379	Xtwitches	2286	38.7097	All	p12_190911_190923_190923_a001	190911_190923	P12
380	Xtwitches	2709	42.6667	All	p12_190911_190923_190923_a001	190911_190923	P12
381	Xtwitches	2865	25.6098	All	p12_190911_190923_190923_a001	190911_190923	P12
382	Xtwitches	2934	49.505	All	p12_190911_190923_190923_a001	190911_190923	P12
383	Xtwitches	3924	27.2727	All	p12_190911_190923_190923_a001	190911_190923	P12
384	Xtwitches	4137	43.2432	All	p12_190911_190923_190923_a001	190911_190923	P12
385	Xtwitches	4228	31.3433	All	p12_190911_190923_190923_a001	190911_190923	P12
386	Xtwitches	4397	30.8824	All	p12_190911_190923_190923_a001	190911_190923	P12
387	Xtwitches	4476	42.3529	All	p12_190911_190923_190923_a001	190911_190923	P12
388	Xtwitches	5152	28.3784	All	p12_190911_190923_190923_a001	190911_190923	P12
389	Xtwitches	5221	44	All	p12_190911_190923_190923_a001	190911_190923	P12
390	Xtwitches	5278	36.9048	All	p12_190911_190923_190923_a001	190911_190923	P12
391	Xtwitches	5372	36.3636	All	p12_190911_190923_190923_a001	190911_190923	P12
392	Xtwitches	5924	34.2105	All	p12_190911_190923_190923_a001	190911_190923	P12
393	Xtwitches	6072	35.5263	All	p12_190911_190923_190923_a001	190911_190923	P12
394	Xtwitches	6102	66.6667	All	p12_190911_190923_190923_a001	190911_190923	P12
395	Xtwitches	6111	73.2673	All	p12_190911_190923_190923_a001	190911_190923	P12
396	Xtwitches	6358	44.4444	All	p12_190911_190923_190923_a001	190911_190923	P12
397	Xtwitches	6662	36.1446	All	p12_190911_190923_190923_a001	190911_190923	P12
398	Xtwitches	6785	38.9831	All	p12_190911_190923_190923_a001	190911_190923	P12
399	Xtwitches	6870	32.2581	All	p12_190911_190923_190923_a001	190911_190923	P12
400	Xtwitches	7092	32.9787	All	p12_190911_190923_190923_a001	190911_190923	P12
401	Xtwitches	7196	66.1017	All	p12_190911_190923_190923_a001	190911_190923	P12
402	Xtwitches	7233	43.2432	All	p12_190911_190923_190923_a001	190911_190923	P12
403	Xtwitches	7409	44.5545	All	p12_190911_190923_190923_a001	190911_190923	P12
404	Xtwitches	7413	44.086	All	p12_190911_190923_190923_a001	190911_190923	P12
405	Xtwitches	7993	48.7805	All	p12_190911_190923_190923_a001	190911_190923	P12
406	Xtwitches	8245	49.3671	All	p12_190911_190923_190923_a001	190911_190923	P12
407	Xtwitches	8610	34.0659	All	p12_190911_190923_190923_a001	190911_190923	P12
408	Xtwitches	8641	58.9744	All	p12_190911_190923_190923_a001	190911_190923	P12
409	Xtwitches	8883	30.4348	All	p12_190911_190923_190923_a001	190911_190923	P12
410	Xtwitches	9203	40	All	p12_190911_190923_190923_a001	190911_190923	P12
411	Xtwitches	9308	34.4086	All	p12_190911_190923_190923_a001	190911_190923	P12
412	Xtwitches	9458	41.6667	All	p12_190911_190923_190923_a001	190911_190923	P12
413	Xtwitches	9485	46.5116	All	p12_190911_190923_190923_a001	190911_190923	P12
414	Xtwitches	9869	29.1667	All	p12_190911_190923_190923_a001	190911_190923	P12
415	Xtwitches	10084	62.6506	All	p12_190911_190923_190923_a001	190911_190923	P12
416	Xtwitches	10107	31.7073	All	p12_190911_190923_190923_a001	190911_190923	P12
417	Xtwitches	10166	39.759	All	p12_190911_190923_190923_a001	190911_190923	P12
418	Xtwitches	11437	33.75	All	p12_190911_190923_190923_a001	190911_190923	P12
419	Xtwitches	11689	36.3636	All	p12_190911_190923_190923_a001	190911_190923	P12
420	Xtwitches	12199	30.5556	All	p12_190911_190923_190923_a001	190911_190923	P12
421	Xtwitches	12277	30.5556	All	p12_190911_190923_190923_a001	190911_190923	P12
422	Xtwitches	12356	40.9091	All	p12_190911_190923_190923_a001	190911_190923	P12
423	Cmplx_movements	64	36.3636	All	p12_190921_191003_191003_a001	190921_191003	P12
424	Cmplx_movements	353	50	All	p12_190921_191003_191003_a001	190921_191003	P12
425	Cmplx_movements	1060	25	All	p12_190921_191003_191003_a001	190921_191003	P12
426	Cmplx_movements	1856	18.75	All	p12_190921_191003_191003_a001	190921_191003	P12
427	Cmplx_movements	3003	28.5714	All	p12_190921_191003_191003_a001	190921_191003	P12
428	Cmplx_movements	3290	51.2821	All	p12_190921_191003_191003_a001	190921_191003	P12
429	Cmplx_movements	3559	41.9355	All	p12_190921_191003_191003_a001	190921_191003	P12
430	Cmplx_movements	3992	34.1463	All	p12_190921_191003_191003_a001	190921_191003	P12
431	Cmplx_movements	4124	37.5	All	p12_190921_191003_191003_a001	190921_191003	P12
432	Cmplx_movements	4504	33.3333	All	p12_190921_191003_191003_a001	190921_191003	P12
433	Cmplx_movements	4821	50	All	p12_190921_191003_191003_a001	190921_191003	P12
434	Cmplx_movements	4953	53.4884	All	p12_190921_191003_191003_a001	190921_191003	P12
435	Cmplx_movements	5381	54.8387	All	p12_190921_191003_191003_a001	190921_191003	P12
436	Cmplx_movements	5510	46.6667	All	p12_190921_191003_191003_a001	190921_191003	P12
437	Cmplx_movements	5670	37.8378	All	p12_190921_191003_191003_a001	190921_191003	P12
438	Cmplx_movements	5829	42.8571	All	p12_190921_191003_191003_a001	190921_191003	P12
439	Cmplx_movements	6346	40.4255	All	p12_190921_191003_191003_a001	190921_191003	P12
440	Cmplx_movements	6438	18.5185	All	p12_190921_191003_191003_a001	190921_191003	P12
441	Cmplx_movements	6514	37.5	All	p12_190921_191003_191003_a001	190921_191003	P12
442	Cmplx_movements	6629	55.2632	All	p12_190921_191003_191003_a001	190921_191003	P12
443	Cmplx_movements	6826	35.1351	All	p12_190921_191003_191003_a001	190921_191003	P12
444	Cmplx_movements	6956	41.4634	All	p12_190921_191003_191003_a001	190921_191003	P12
445	Cmplx_movements	7341	21.6216	All	p12_190921_191003_191003_a001	190921_191003	P12
446	Cmplx_movements	9629	54.8387	All	p12_190921_191003_191003_a001	190921_191003	P12
447	Cmplx_movements	9752	53.8462	All	p12_190921_191003_191003_a001	190921_191003	P12
448	Cmplx_movements	11230	51.8519	All	p12_190921_191003_191003_a001	190921_191003	P12
449	Cmplx_movements	11283	27.907	All	p12_190921_191003_191003_a001	190921_191003	P12
450	Cmplx_movements	12186	45.4545	All	p12_190921_191003_191003_a001	190921_191003	P12
451	Startle	1637	38.2353	All	p12_190921_191003_191003_a001	190921_191003	P12
452	Startle	3859	34.8837	All	p12_190921_191003_191003_a001	190921_191003	P12
453	Startle	3932	46.3415	All	p12_190921_191003_191003_a001	190921_191003	P12
454	Startle	5764	33.3333	All	p12_190921_191003_191003_a001	190921_191003	P12
455	Startle	5917	46.3415	All	p12_190921_191003_191003_a001	190921_191003	P12
456	Startle	5990	45.283	All	p12_190921_191003_191003_a001	190921_191003	P12
457	Startle	6107	44.6809	All	p12_190921_191003_191003_a001	190921_191003	P12
458	Startle	7017	40.4255	All	p12_190921_191003_191003_a001	190921_191003	P12
459	Startle	7157	32.6531	All	p12_190921_191003_191003_a001	190921_191003	P12
460	Startle	7201	16.129	All	p12_190921_191003_191003_a001	190921_191003	P12
461	Startle	10096	53.8462	All	p12_190921_191003_191003_a001	190921_191003	P12
462	Startle	10229	86.9565	All	p12_190921_191003_191003_a001	190921_191003	P12
463	Startle	10529	25.7143	All	p12_190921_191003_191003_a001	190921_191003	P12
464	Twitches	526	52.6316	All	p12_190921_191003_191003_a001	190921_191003	P12
465	Twitches	1301	54.902	All	p12_190921_191003_191003_a001	190921_191003	P12
466	Twitches	1488	50	All	p12_190921_191003_191003_a001	190921_191003	P12
467	Twitches	7084	31.25	All	p12_190921_191003_191003_a001	190921_191003	P12
468	Twitches	7260	48.0769	All	p12_190921_191003_191003_a001	190921_191003	P12
469	Twitches	7453	60	All	p12_190921_191003_191003_a001	190921_191003	P12
470	Twitches	7971	21.9512	All	p12_190921_191003_191003_a001	190921_191003	P12
471	Twitches	8082	54.5455	All	p12_190921_191003_191003_a001	190921_191003	P12
472	Twitches	8225	26.6667	All	p12_190921_191003_191003_a001	190921_191003	P12
473	Twitches	8275	24.5283	All	p12_190921_191003_191003_a001	190921_191003	P12
474	Twitches	9558	56.25	All	p12_190921_191003_191003_a001	190921_191003	P12
475	Twitches	10020	25	All	p12_190921_191003_191003_a001	190921_191003	P12
476	Twitches	10201	50.9434	All	p12_190921_191003_191003_a001	190921_191003	P12
477	Twitches	10583	52.6316	All	p12_190921_191003_191003_a001	190921_191003	P12
478	Twitches	10842	40.5405	All	p12_190921_191003_191003_a001	190921_191003	P12
479	Twitches	10958	41.0256	All	p12_190921_191003_191003_a001	190921_191003	P12
480	Twitches	11214	48.4848	All	p12_190921_191003_191003_a001	190921_191003	P12
481	Twitches	11404	50	All	p12_190921_191003_191003_a001	190921_191003	P12
482	Twitches	11664	63.4146	All	p12_190921_191003_191003_a001	190921_191003	P12
483	Twitches	12060	63.2353	All	p12_190921_191003_191003_a001	190921_191003	P12
484	Twitches	12180	30.3371	All	p12_190921_191003_191003_a001	190921_191003	P12
485	Twitches	12344	78.8732	All	p12_190921_191003_191003_a001	190921_191003	P12
486	Twitches	12377	37.5	All	p12_190921_191003_191003_a001	190921_191003	P12
487	Twitches	12473	50	All	p12_190921_191003_191003_a001	190921_191003	P12
488	Xcomplexe_movements	735	35.1064	All	p12_191122_191204_191204_a000	191122_191204	P12
489	Xcomplexe_movements	1703	33.6634	All	p12_191122_191204_191204_a000	191122_191204	P12
490	Xcomplexe_movements	3005	43.0556	All	p12_191122_191204_191204_a000	191122_191204	P12
491	Xcomplexe_movements	3555	32.3944	All	p12_191122_191204_191204_a000	191122_191204	P12
492	Xcomplexe_movements	3957	24.1071	All	p12_191122_191204_191204_a000	191122_191204	P12
493	Xcomplexe_movements	4449	39.0244	All	p12_191122_191204_191204_a000	191122_191204	P12
494	Xcomplexe_movements	5347	22.8261	All	p12_191122_191204_191204_a000	191122_191204	P12
495	Xcomplexe_movements	5630	23.6111	All	p12_191122_191204_191204_a000	191122_191204	P12
496	Xcomplexe_movements	5841	32.4561	All	p12_191122_191204_191204_a000	191122_191204	P12
497	Xcomplexe_movements	6441	31.3953	All	p12_191122_191204_191204_a000	191122_191204	P12
498	Xcomplexe_movements	6738	23.5294	All	p12_191122_191204_191204_a000	191122_191204	P12
499	Xcomplexe_movements	6919	45.7447	All	p12_191122_191204_191204_a000	191122_191204	P12
500	Xcomplexe_movements	7065	40	All	p12_191122_191204_191204_a000	191122_191204	P12
501	Xcomplexe_movements	7404	33.0579	All	p12_191122_191204_191204_a000	191122_191204	P12
502	Xcomplexe_movements	7472	63.4921	All	p12_191122_191204_191204_a000	191122_191204	P12
503	Xcomplexe_movements	8106	34.1772	All	p12_191122_191204_191204_a000	191122_191204	P12
504	Xcomplexe_movements	8312	31.3953	All	p12_191122_191204_191204_a000	191122_191204	P12
505	Xcomplexe_movements	9357	36.7347	All	p12_191122_191204_191204_a000	191122_191204	P12
506	Xcomplexe_movements	9719	40.9836	All	p12_191122_191204_191204_a000	191122_191204	P12
507	Xcomplexe_movements	10659	32.6087	All	p12_191122_191204_191204_a000	191122_191204	P12
508	Xcomplexe_movements	10947	45.7143	All	p12_191122_191204_191204_a000	191122_191204	P12
509	Xcomplexe_movements	11035	59.7222	All	p12_191122_191204_191204_a000	191122_191204	P12
510	Xcomplexe_movements	11111	37.931	All	p12_191122_191204_191204_a000	191122_191204	P12
511	Xrun_walk	7114	45	All	p12_191122_191204_191204_a000	191122_191204	P12
512	Xrun_walk	7447	56.3218	All	p12_191122_191204_191204_a000	191122_191204	P12
513	Xrun_walk	8420	66.1017	All	p12_191122_191204_191204_a000	191122_191204	P12
514	Xrun_walk	10891	25	All	p12_191122_191204_191204_a000	191122_191204	P12
515	Xrun_walk	11010	41.8919	All	p12_191122_191204_191204_a000	191122_191204	P12
516	Xrun_walk	11066	57.5	All	p12_191122_191204_191204_a000	191122_191204	P12
517	Xstartles	2211	31.4961	All	p12_191122_191204_191204_a000	191122_191204	P12
518	Xstartles	9295	11.828	All	p12_191122_191204_191204_a000	191122_191204	P12
519	Xtwitches	902	21.1111	All	p12_191122_191204_191204_a000	191122_191204	P12
520	Xtwitches	1400	43.956	All	p12_191122_191204_191204_a000	191122_191204	P12
521	Xtwitches	2564	28.2051	All	p12_191122_191204_191204_a000	191122_191204	P12
522	Xtwitches	2828	32.6087	All	p12_191122_191204_191204_a000	191122_191204	P12
523	Xtwitches	4335	15.8333	All	p12_191122_191204_191204_a000	191122_191204	P12
524	Xtwitches	5115	26.8116	All	p12_191122_191204_191204_a000	191122_191204	P12
525	Xtwitches	5625	25.8929	All	p12_191122_191204_191204_a000	191122_191204	P12
526	Xtwitches	6057	25.8824	All	p12_191122_191204_191204_a000	191122_191204	P12
527	Xtwitches	6123	31.4815	All	p12_191122_191204_191204_a000	191122_191204	P12
528	Xtwitches	6208	46	All	p12_191122_191204_191204_a000	191122_191204	P12
529	Xtwitches	6272	40.4255	All	p12_191122_191204_191204_a000	191122_191204	P12
530	Xtwitches	6435	28	All	p12_191122_191204_191204_a000	191122_191204	P12
531	Xtwitches	7793	36.1702	All	p12_191122_191204_191204_a000	191122_191204	P12
532	Xtwitches	9165	29.3651	All	p12_191122_191204_191204_a000	191122_191204	P12
533	Xtwitches	10498	29.6296	All	p12_191122_191204_191204_a000	191122_191204	P12
534	Xtwitches	10641	29.0598	All	p12_191122_191204_191204_a000	191122_191204	P12
535	Xtwitches	10765	43.5294	All	p12_191122_191204_191204_a000	191122_191204	P12
536	Xtwitches	10825	35.7798	All	p12_191122_191204_191204_a000	191122_191204	P12
537	Xtwitches	11390	38.2716	All	p12_191122_191204_191204_a000	191122_191204	P12
538	Xtwitches	11696	25	All	p12_191122_191204_191204_a000	191122_191204	P12
539	Xtwitches	11883	44	All	p12_191122_191204_191204_a000	191122_191204	P12
540	Xtwitches	12274	50.9804	All	p12_191122_191204_191204_a000	191122_191204	P12
541	Xtwitches	12426	47.2727	All	p12_191122_191204_191204_a000	191122_191204	P12
542	Xcomplexe_movements	449	44.898	All	p12_191122_191204_191204_a001	191122_191204	P12
543	Xcomplexe_movements	678	45.7447	All	p12_191122_191204_191204_a001	191122_191204	P12
544	Xcomplexe_movements	1312	45.5696	All	p12_191122_191204_191204_a001	191122_191204	P12
545	Xcomplexe_movements	1625	40.4255	All	p12_191122_191204_191204_a001	191122_191204	P12
546	Xcomplexe_movements	1719	45.679	All	p12_191122_191204_191204_a001	191122_191204	P12
547	Xcomplexe_movements	2444	44.4444	All	p12_191122_191204_191204_a001	191122_191204	P12
548	Xcomplexe_movements	3324	49.4505	All	p12_191122_191204_191204_a001	191122_191204	P12
549	Xcomplexe_movements	3391	21.4286	All	p12_191122_191204_191204_a001	191122_191204	P12
550	Xcomplexe_movements	3537	42.8571	All	p12_191122_191204_191204_a001	191122_191204	P12
551	Xcomplexe_movements	3664	39.726	All	p12_191122_191204_191204_a001	191122_191204	P12
552	Xcomplexe_movements	4557	57.1429	All	p12_191122_191204_191204_a001	191122_191204	P12
553	Xcomplexe_movements	4844	50	All	p12_191122_191204_191204_a001	191122_191204	P12
554	Xcomplexe_movements	5166	32.5301	All	p12_191122_191204_191204_a001	191122_191204	P12
555	Xcomplexe_movements	5685	61.3208	All	p12_191122_191204_191204_a001	191122_191204	P12
556	Xcomplexe_movements	5921	44.5652	All	p12_191122_191204_191204_a001	191122_191204	P12
557	Xcomplexe_movements	6743	31.1111	All	p12_191122_191204_191204_a001	191122_191204	P12
558	Xcomplexe_movements	6836	46.0317	All	p12_191122_191204_191204_a001	191122_191204	P12
559	Xcomplexe_movements	6900	41.5094	All	p12_191122_191204_191204_a001	191122_191204	P12
560	Xcomplexe_movements	7543	31.3253	All	p12_191122_191204_191204_a001	191122_191204	P12
561	Xcomplexe_movements	7670	39.3443	All	p12_191122_191204_191204_a001	191122_191204	P12
562	Xcomplexe_movements	8026	39.4231	All	p12_191122_191204_191204_a001	191122_191204	P12
563	Xcomplexe_movements	8072	70.4918	All	p12_191122_191204_191204_a001	191122_191204	P12
564	Xcomplexe_movements	8129	39.3258	All	p12_191122_191204_191204_a001	191122_191204	P12
565	Xcomplexe_movements	8533	34.4262	All	p12_191122_191204_191204_a001	191122_191204	P12
566	Xcomplexe_movements	8646	51.3889	All	p12_191122_191204_191204_a001	191122_191204	P12
567	Xcomplexe_movements	8714	57.6923	All	p12_191122_191204_191204_a001	191122_191204	P12
568	Xcomplexe_movements	8739	68	All	p12_191122_191204_191204_a001	191122_191204	P12
569	Xcomplexe_movements	8972	34.4828	All	p12_191122_191204_191204_a001	191122_191204	P12
570	Xcomplexe_movements	9283	42.6829	All	p12_191122_191204_191204_a001	191122_191204	P12
571	Xcomplexe_movements	9369	48.6486	All	p12_191122_191204_191204_a001	191122_191204	P12
572	Xcomplexe_movements	9409	43.038	All	p12_191122_191204_191204_a001	191122_191204	P12
573	Xcomplexe_movements	9666	35.6589	All	p12_191122_191204_191204_a001	191122_191204	P12
574	Xcomplexe_movements	11000	54.1176	All	p12_191122_191204_191204_a001	191122_191204	P12
575	Xcomplexe_movements	11432	41.0256	All	p12_191122_191204_191204_a001	191122_191204	P12
576	Xcomplexe_movements	11797	55.4054	All	p12_191122_191204_191204_a001	191122_191204	P12
577	Xrun_walk	3352	44.3038	All	p12_191122_191204_191204_a001	191122_191204	P12
578	Xrun_walk	8111	56.3107	All	p12_191122_191204_191204_a001	191122_191204	P12
579	Xrun_walk	8613	63.4146	All	p12_191122_191204_191204_a001	191122_191204	P12
580	Xrun_walk	8689	61.2245	All	p12_191122_191204_191204_a001	191122_191204	P12
581	Xrun_walk	8723	53.9474	All	p12_191122_191204_191204_a001	191122_191204	P12
582	Xrun_walk	9336	69.1358	All	p12_191122_191204_191204_a001	191122_191204	P12
583	Xrun_walk	9393	53.9326	All	p12_191122_191204_191204_a001	191122_191204	P12
584	Xstartles	1032	39.7849	All	p12_191122_191204_191204_a001	191122_191204	P12
585	Xstartles	1161	26.7857	All	p12_191122_191204_191204_a001	191122_191204	P12
586	Xstartles	1943	29.3578	All	p12_191122_191204_191204_a001	191122_191204	P12
587	Xstartles	2013	38.843	All	p12_191122_191204_191204_a001	191122_191204	P12
588	Xstartles	3316	50	All	p12_191122_191204_191204_a001	191122_191204	P12
589	Xstartles	3892	43.3333	All	p12_191122_191204_191204_a001	191122_191204	P12
590	Xstartles	4258	28.0992	All	p12_191122_191204_191204_a001	191122_191204	P12
591	Xstartles	5350	32.6087	All	p12_191122_191204_191204_a001	191122_191204	P12
592	Xstartles	5403	27.1739	All	p12_191122_191204_191204_a001	191122_191204	P12
593	Xstartles	5456	36.1111	All	p12_191122_191204_191204_a001	191122_191204	P12
594	Xstartles	5583	44.4444	All	p12_191122_191204_191204_a001	191122_191204	P12
595	Xstartles	6138	57.3913	All	p12_191122_191204_191204_a001	191122_191204	P12
596	Xstartles	6338	36.2745	All	p12_191122_191204_191204_a001	191122_191204	P12
597	Xstartles	6381	43.5484	All	p12_191122_191204_191204_a001	191122_191204	P12
598	Xstartles	6463	56.5217	All	p12_191122_191204_191204_a001	191122_191204	P12
599	Xstartles	6637	42.029	All	p12_191122_191204_191204_a001	191122_191204	P12
600	Xstartles	6677	40.2062	All	p12_191122_191204_191204_a001	191122_191204	P12
601	Xstartles	7434	30.4348	All	p12_191122_191204_191204_a001	191122_191204	P12
602	Xstartles	7962	30.1205	All	p12_191122_191204_191204_a001	191122_191204	P12
603	Xstartles	12376	35.1351	All	p12_191122_191204_191204_a001	191122_191204	P12
604	Xtwitches	100	28.5714	All	p12_191122_191204_191204_a001	191122_191204	P12
605	Xtwitches	149	39	All	p12_191122_191204_191204_a001	191122_191204	P12
606	Xtwitches	249	43.8202	All	p12_191122_191204_191204_a001	191122_191204	P12
607	Xtwitches	390	31.3253	All	p12_191122_191204_191204_a001	191122_191204	P12
608	Xtwitches	620	44.3299	All	p12_191122_191204_191204_a001	191122_191204	P12
609	Xtwitches	673	53.0612	All	p12_191122_191204_191204_a001	191122_191204	P12
610	Xtwitches	982	43.75	All	p12_191122_191204_191204_a001	191122_191204	P12
611	Xtwitches	2093	40	All	p12_191122_191204_191204_a001	191122_191204	P12
612	Xtwitches	2121	58.9286	All	p12_191122_191204_191204_a001	191122_191204	P12
613	Xtwitches	2167	38.6667	All	p12_191122_191204_191204_a001	191122_191204	P12
614	Xtwitches	2218	37.5	All	p12_191122_191204_191204_a001	191122_191204	P12
615	Xtwitches	2296	32.6087	All	p12_191122_191204_191204_a001	191122_191204	P12
616	Xtwitches	2346	45.8333	All	p12_191122_191204_191204_a001	191122_191204	P12
617	Xtwitches	2396	42.3913	All	p12_191122_191204_191204_a001	191122_191204	P12
618	Xtwitches	2784	23.5294	All	p12_191122_191204_191204_a001	191122_191204	P12
619	Xtwitches	3818	45.8333	All	p12_191122_191204_191204_a001	191122_191204	P12
620	Xtwitches	4379	32.7103	All	p12_191122_191204_191204_a001	191122_191204	P12
621	Xtwitches	5271	61.6667	All	p12_191122_191204_191204_a001	191122_191204	P12
622	Xtwitches	5993	32.0388	All	p12_191122_191204_191204_a001	191122_191204	P12
623	Xtwitches	6051	58.427	All	p12_191122_191204_191204_a001	191122_191204	P12
624	Xtwitches	6098	41.8605	All	p12_191122_191204_191204_a001	191122_191204	P12
625	Xtwitches	6205	37.1795	All	p12_191122_191204_191204_a001	191122_191204	P12
626	Xtwitches	6246	37.2093	All	p12_191122_191204_191204_a001	191122_191204	P12
627	Xtwitches	6558	20.8696	All	p12_191122_191204_191204_a001	191122_191204	P12
628	Xtwitches	7137	34.8684	All	p12_191122_191204_191204_a001	191122_191204	P12
629	Xtwitches	7299	28.866	All	p12_191122_191204_191204_a001	191122_191204	P12
630	Xtwitches	7384	47.2222	All	p12_191122_191204_191204_a001	191122_191204	P12
631	Xtwitches	7778	30.6931	All	p12_191122_191204_191204_a001	191122_191204	P12
632	Xtwitches	8392	34.1463	All	p12_191122_191204_191204_a001	191122_191204	P12
633	long_movement	96	75	All	p5_190320_190325_190325_a000	190320_190325	P5
634	long_movement	1849	78.5714	All	p5_190320_190325_190325_a000	190320_190325	P5
635	long_movement	2088	58.75	All	p5_190320_190325_190325_a000	190320_190325	P5
636	long_movement	4487	81.8182	All	p5_190320_190325_190325_a000	190320_190325	P5
637	long_movement	4576	90	All	p5_190320_190325_190325_a000	190320_190325	P5
638	long_movement	5055	76.1905	All	p5_190320_190325_190325_a000	190320_190325	P5
639	long_movement	5544	75.6757	All	p5_190320_190325_190325_a000	190320_190325	P5
640	long_movement	5663	87.0968	All	p5_190320_190325_190325_a000	190320_190325	P5
641	long_movement	6233	92	All	p5_190320_190325_190325_a000	190320_190325	P5
642	long_movement	7026	83.0769	All	p5_190320_190325_190325_a000	190320_190325	P5
643	long_movement	9199	91.3043	All	p5_190320_190325_190325_a000	190320_190325	P5
644	long_movement	11713	90	All	p5_190320_190325_190325_a000	190320_190325	P5
645	long_movement	11955	72.7273	All	p5_190320_190325_190325_a000	190320_190325	P5
646	long_movement	12406	75	All	p5_190320_190325_190325_a000	190320_190325	P5
647	twitches	265	54.5455	All	p5_190320_190325_190325_a000	190320_190325	P5
648	twitches	329	87.5	All	p5_190320_190325_190325_a000	190320_190325	P5
649	twitches	473	64	All	p5_190320_190325_190325_a000	190320_190325	P5
650	twitches	882	71.0526	All	p5_190320_190325_190325_a000	190320_190325	P5
651	twitches	943	76.4706	All	p5_190320_190325_190325_a000	190320_190325	P5
652	twitches	1284	48.1481	All	p5_190320_190325_190325_a000	190320_190325	P5
653	twitches	1310	63.1579	All	p5_190320_190325_190325_a000	190320_190325	P5
654	twitches	1514	69.2308	All	p5_190320_190325_190325_a000	190320_190325	P5
655	twitches	1591	77.7778	All	p5_190320_190325_190325_a000	190320_190325	P5
656	twitches	2551	92.8571	All	p5_190320_190325_190325_a000	190320_190325	P5
657	twitches	2741	88	All	p5_190320_190325_190325_a000	190320_190325	P5
658	twitches	2819	70.8333	All	p5_190320_190325_190325_a000	190320_190325	P5
659	twitches	2838	56.0976	All	p5_190320_190325_190325_a000	190320_190325	P5
660	twitches	2991	52	All	p5_190320_190325_190325_a000	190320_190325	P5
661	twitches	3464	50.7042	All	p5_190320_190325_190325_a000	190320_190325	P5
662	twitches	3531	91.6667	All	p5_190320_190325_190325_a000	190320_190325	P5
663	twitches	3750	80.9524	All	p5_190320_190325_190325_a000	190320_190325	P5
664	twitches	3926	95.8333	All	p5_190320_190325_190325_a000	190320_190325	P5
665	twitches	4000	95	All	p5_190320_190325_190325_a000	190320_190325	P5
666	twitches	4345	80.9524	All	p5_190320_190325_190325_a000	190320_190325	P5
667	twitches	4669	64.2857	All	p5_190320_190325_190325_a000	190320_190325	P5
668	twitches	4714	92.5926	All	p5_190320_190325_190325_a000	190320_190325	P5
669	twitches	4819	76.9231	All	p5_190320_190325_190325_a000	190320_190325	P5
670	twitches	4882	94.7368	All	p5_190320_190325_190325_a000	190320_190325	P5
671	twitches	4965	61.4035	All	p5_190320_190325_190325_a000	190320_190325	P5
672	twitches	5205	83.3333	All	p5_190320_190325_190325_a000	190320_190325	P5
673	twitches	5294	70	All	p5_190320_190325_190325_a000	190320_190325	P5
674	twitches	5768	85.7143	All	p5_190320_190325_190325_a000	190320_190325	P5
675	twitches	5854	85.7143	All	p5_190320_190325_190325_a000	190320_190325	P5
676	twitches	5917	84.2105	All	p5_190320_190325_190325_a000	190320_190325	P5
677	twitches	6366	74.4186	All	p5_190320_190325_190325_a000	190320_190325	P5
678	twitches	7222	84	All	p5_190320_190325_190325_a000	190320_190325	P5
679	twitches	7292	100	All	p5_190320_190325_190325_a000	190320_190325	P5
680	twitches	7634	93.75	All	p5_190320_190325_190325_a000	190320_190325	P5
681	twitches	8001	82.6087	All	p5_190320_190325_190325_a000	190320_190325	P5
682	twitches	8170	63.6364	All	p5_190320_190325_190325_a000	190320_190325	P5
683	twitches	8342	80	All	p5_190320_190325_190325_a000	190320_190325	P5
684	twitches	8578	81.25	All	p5_190320_190325_190325_a000	190320_190325	P5
685	twitches	8669	73.3333	All	p5_190320_190325_190325_a000	190320_190325	P5
686	twitches	8740	76	All	p5_190320_190325_190325_a000	190320_190325	P5
687	twitches	8802	96	All	p5_190320_190325_190325_a000	190320_190325	P5
688	twitches	9425	86.3636	All	p5_190320_190325_190325_a000	190320_190325	P5
689	twitches	9579	71.875	All	p5_190320_190325_190325_a000	190320_190325	P5
690	twitches	9648	88	All	p5_190320_190325_190325_a000	190320_190325	P5
691	twitches	9801	56.25	All	p5_190320_190325_190325_a000	190320_190325	P5
692	twitches	9855	69.6429	All	p5_190320_190325_190325_a000	190320_190325	P5
693	twitches	10060	77.2727	All	p5_190320_190325_190325_a000	190320_190325	P5
694	twitches	10117	100	All	p5_190320_190325_190325_a000	190320_190325	P5
695	twitches	10169	93.3333	All	p5_190320_190325_190325_a000	190320_190325	P5
696	twitches	10249	72.4138	All	p5_190320_190325_190325_a000	190320_190325	P5
697	twitches	10410	80.9524	All	p5_190320_190325_190325_a000	190320_190325	P5
698	twitches	10465	83.3333	All	p5_190320_190325_190325_a000	190320_190325	P5
699	twitches	10543	80	All	p5_190320_190325_190325_a000	190320_190325	P5
700	twitches	10870	72.2222	All	p5_190320_190325_190325_a000	190320_190325	P5
701	twitches	11062	73.3333	All	p5_190320_190325_190325_a000	190320_190325	P5
702	twitches	11446	81.25	All	p5_190320_190325_190325_a000	190320_190325	P5
703	twitches	11552	90.4762	All	p5_190320_190325_190325_a000	190320_190325	P5
704	twitches	12135	88.5714	All	p5_190320_190325_190325_a000	190320_190325	P5
705	twitches	12354	56.7568	All	p5_190320_190325_190325_a000	190320_190325	P5
706	unclassified_movement	193	51.4286	All	p5_190320_190325_190325_a000	190320_190325	P5
707	unclassified_movement	403	70.8333	All	p5_190320_190325_190325_a000	190320_190325	P5
708	unclassified_movement	572	67.8571	All	p5_190320_190325_190325_a000	190320_190325	P5
709	unclassified_movement	644	86.6667	All	p5_190320_190325_190325_a000	190320_190325	P5
710	unclassified_movement	762	93.3333	All	p5_190320_190325_190325_a000	190320_190325	P5
711	unclassified_movement	1371	68.75	All	p5_190320_190325_190325_a000	190320_190325	P5
712	unclassified_movement	1760	66.6667	All	p5_190320_190325_190325_a000	190320_190325	P5
713	unclassified_movement	1983	57.6923	All	p5_190320_190325_190325_a000	190320_190325	P5
714	unclassified_movement	2189	90.9091	All	p5_190320_190325_190325_a000	190320_190325	P5
715	unclassified_movement	2244	100	All	p5_190320_190325_190325_a000	190320_190325	P5
716	unclassified_movement	2291	73.3333	All	p5_190320_190325_190325_a000	190320_190325	P5
717	unclassified_movement	2362	71.4286	All	p5_190320_190325_190325_a000	190320_190325	P5
718	unclassified_movement	2631	61.5385	All	p5_190320_190325_190325_a000	190320_190325	P5
719	unclassified_movement	2895	78.0488	All	p5_190320_190325_190325_a000	190320_190325	P5
720	unclassified_movement	3086	89.7959	All	p5_190320_190325_190325_a000	190320_190325	P5
721	unclassified_movement	3261	63.7681	All	p5_190320_190325_190325_a000	190320_190325	P5
722	unclassified_movement	3618	85.7143	All	p5_190320_190325_190325_a000	190320_190325	P5
723	unclassified_movement	3818	75	All	p5_190320_190325_190325_a000	190320_190325	P5
724	unclassified_movement	4268	94.4444	All	p5_190320_190325_190325_a000	190320_190325	P5
725	unclassified_movement	5137	83.3333	All	p5_190320_190325_190325_a000	190320_190325	P5
726	unclassified_movement	5431	38.4615	All	p5_190320_190325_190325_a000	190320_190325	P5
727	unclassified_movement	5500	62.5	All	p5_190320_190325_190325_a000	190320_190325	P5
728	unclassified_movement	5968	70.2703	All	p5_190320_190325_190325_a000	190320_190325	P5
729	unclassified_movement	6118	100	All	p5_190320_190325_190325_a000	190320_190325	P5
730	unclassified_movement	6448	83.3333	All	p5_190320_190325_190325_a000	190320_190325	P5
731	unclassified_movement	6528	82.1429	All	p5_190320_190325_190325_a000	190320_190325	P5
732	unclassified_movement	7424	77.5	All	p5_190320_190325_190325_a000	190320_190325	P5
733	unclassified_movement	7564	87.5	All	p5_190320_190325_190325_a000	190320_190325	P5
734	unclassified_movement	7719	73.0769	All	p5_190320_190325_190325_a000	190320_190325	P5
735	unclassified_movement	7836	50	All	p5_190320_190325_190325_a000	190320_190325	P5
736	unclassified_movement	8087	95	All	p5_190320_190325_190325_a000	190320_190325	P5
737	unclassified_movement	8365	51.4706	All	p5_190320_190325_190325_a000	190320_190325	P5
738	unclassified_movement	8878	94.1176	All	p5_190320_190325_190325_a000	190320_190325	P5
739	unclassified_movement	9342	64.8148	All	p5_190320_190325_190325_a000	190320_190325	P5
740	unclassified_movement	9488	92.3077	All	p5_190320_190325_190325_a000	190320_190325	P5
741	unclassified_movement	10341	66.6667	All	p5_190320_190325_190325_a000	190320_190325	P5
742	unclassified_movement	10652	75.5556	All	p5_190320_190325_190325_a000	190320_190325	P5
743	unclassified_movement	10768	54.8387	All	p5_190320_190325_190325_a000	190320_190325	P5
744	unclassified_movement	10988	75.3425	All	p5_190320_190325_190325_a000	190320_190325	P5
745	unclassified_movement	11192	74.359	All	p5_190320_190325_190325_a000	190320_190325	P5
746	unclassified_movement	11358	68.5185	All	p5_190320_190325_190325_a000	190320_190325	P5
747	unclassified_movement	11625	85.7143	All	p5_190320_190325_190325_a000	190320_190325	P5
748	long_movement	49	83.3333	All	p5_190320_190325_190325_a001	190320_190325	P5
749	long_movement	2250	78.5714	All	p5_190320_190325_190325_a001	190320_190325	P5
750	long_movement	2263	76.3158	All	p5_190320_190325_190325_a001	190320_190325	P5
751	long_movement	2356	75	All	p5_190320_190325_190325_a001	190320_190325	P5
752	long_movement	2425	91.6667	All	p5_190320_190325_190325_a001	190320_190325	P5
753	long_movement	2558	94.7368	All	p5_190320_190325_190325_a001	190320_190325	P5
754	long_movement	3201	76.9231	All	p5_190320_190325_190325_a001	190320_190325	P5
755	long_movement	3508	96.7742	All	p5_190320_190325_190325_a001	190320_190325	P5
756	long_movement	3588	96.6667	All	p5_190320_190325_190325_a001	190320_190325	P5
757	long_movement	3870	96.1538	All	p5_190320_190325_190325_a001	190320_190325	P5
758	long_movement	4608	100	All	p5_190320_190325_190325_a001	190320_190325	P5
759	long_movement	4776	91.6667	All	p5_190320_190325_190325_a001	190320_190325	P5
760	long_movement	4881	100	All	p5_190320_190325_190325_a001	190320_190325	P5
761	long_movement	5660	63.0435	All	p5_190320_190325_190325_a001	190320_190325	P5
762	long_movement	5725	85.7143	All	p5_190320_190325_190325_a001	190320_190325	P5
763	long_movement	5988	65.8537	All	p5_190320_190325_190325_a001	190320_190325	P5
764	long_movement	6081	100	All	p5_190320_190325_190325_a001	190320_190325	P5
765	long_movement	6309	100	All	p5_190320_190325_190325_a001	190320_190325	P5
766	long_movement	6539	78.5714	All	p5_190320_190325_190325_a001	190320_190325	P5
767	long_movement	7170	96	All	p5_190320_190325_190325_a001	190320_190325	P5
768	long_movement	7342	83.7838	All	p5_190320_190325_190325_a001	190320_190325	P5
769	long_movement	7462	100	All	p5_190320_190325_190325_a001	190320_190325	P5
770	long_movement	7569	94.5946	All	p5_190320_190325_190325_a001	190320_190325	P5
771	long_movement	8183	85.1852	All	p5_190320_190325_190325_a001	190320_190325	P5
772	long_movement	8708	78.5047	All	p5_190320_190325_190325_a001	190320_190325	P5
773	long_movement	8788	91.3043	All	p5_190320_190325_190325_a001	190320_190325	P5
774	long_movement	9214	88.3721	All	p5_190320_190325_190325_a001	190320_190325	P5
775	long_movement	9531	96.5517	All	p5_190320_190325_190325_a001	190320_190325	P5
776	long_movement	9749	88.8889	All	p5_190320_190325_190325_a001	190320_190325	P5
777	long_movement	9974	89.1892	All	p5_190320_190325_190325_a001	190320_190325	P5
778	long_movement	10172	14.2857	All	p5_190320_190325_190325_a001	190320_190325	P5
779	long_movement	10918	73.0769	All	p5_190320_190325_190325_a001	190320_190325	P5
780	long_movement	10996	76.7857	All	p5_190320_190325_190325_a001	190320_190325	P5
781	long_movement	11305	88.4615	All	p5_190320_190325_190325_a001	190320_190325	P5
782	twitches	686	85.7143	All	p5_190320_190325_190325_a001	190320_190325	P5
783	twitches	772	94.4444	All	p5_190320_190325_190325_a001	190320_190325	P5
784	twitches	885	100	All	p5_190320_190325_190325_a001	190320_190325	P5
785	twitches	1004	100	All	p5_190320_190325_190325_a001	190320_190325	P5
786	twitches	1150	88.8889	All	p5_190320_190325_190325_a001	190320_190325	P5
787	twitches	1265	96.2963	All	p5_190320_190325_190325_a001	190320_190325	P5
788	twitches	1343	100	All	p5_190320_190325_190325_a001	190320_190325	P5
789	twitches	1419	61.1111	All	p5_190320_190325_190325_a001	190320_190325	P5
790	twitches	1433	50	All	p5_190320_190325_190325_a001	190320_190325	P5
791	twitches	1539	100	All	p5_190320_190325_190325_a001	190320_190325	P5
792	twitches	1593	62.5	All	p5_190320_190325_190325_a001	190320_190325	P5
793	twitches	1644	87.5	All	p5_190320_190325_190325_a001	190320_190325	P5
794	twitches	1729	90	All	p5_190320_190325_190325_a001	190320_190325	P5
795	twitches	1817	83.3333	All	p5_190320_190325_190325_a001	190320_190325	P5
796	twitches	1900	100	All	p5_190320_190325_190325_a001	190320_190325	P5
797	twitches	1996	92.8571	All	p5_190320_190325_190325_a001	190320_190325	P5
798	twitches	2049	83.3333	All	p5_190320_190325_190325_a001	190320_190325	P5
799	twitches	2141	91.6667	All	p5_190320_190325_190325_a001	190320_190325	P5
800	twitches	2235	83.3333	All	p5_190320_190325_190325_a001	190320_190325	P5
801	twitches	2740	95.6522	All	p5_190320_190325_190325_a001	190320_190325	P5
802	twitches	2803	100	All	p5_190320_190325_190325_a001	190320_190325	P5
803	twitches	2862	91.6667	All	p5_190320_190325_190325_a001	190320_190325	P5
804	twitches	2941	100	All	p5_190320_190325_190325_a001	190320_190325	P5
805	twitches	3058	94.4444	All	p5_190320_190325_190325_a001	190320_190325	P5
806	twitches	3092	57.1429	All	p5_190320_190325_190325_a001	190320_190325	P5
807	twitches	3122	35.2941	All	p5_190320_190325_190325_a001	190320_190325	P5
808	twitches	3314	93.75	All	p5_190320_190325_190325_a001	190320_190325	P5
809	twitches	3391	100	All	p5_190320_190325_190325_a001	190320_190325	P5
810	twitches	3731	80	All	p5_190320_190325_190325_a001	190320_190325	P5
811	twitches	3798	100	All	p5_190320_190325_190325_a001	190320_190325	P5
812	twitches	3963	83.3333	All	p5_190320_190325_190325_a001	190320_190325	P5
813	twitches	4157	42.3077	All	p5_190320_190325_190325_a001	190320_190325	P5
814	twitches	4240	100	All	p5_190320_190325_190325_a001	190320_190325	P5
815	twitches	4355	88.8889	All	p5_190320_190325_190325_a001	190320_190325	P5
816	twitches	4483	88.2353	All	p5_190320_190325_190325_a001	190320_190325	P5
817	twitches	4487	89.1892	All	p5_190320_190325_190325_a001	190320_190325	P5
818	twitches	4517	34.6154	All	p5_190320_190325_190325_a001	190320_190325	P5
819	twitches	4960	89.4737	All	p5_190320_190325_190325_a001	190320_190325	P5
820	twitches	5048	87.5	All	p5_190320_190325_190325_a001	190320_190325	P5
821	twitches	5126	81.8182	All	p5_190320_190325_190325_a001	190320_190325	P5
822	twitches	5195	100	All	p5_190320_190325_190325_a001	190320_190325	P5
823	twitches	5376	100	All	p5_190320_190325_190325_a001	190320_190325	P5
824	twitches	5474	94.7368	All	p5_190320_190325_190325_a001	190320_190325	P5
825	twitches	5617	98.1132	All	p5_190320_190325_190325_a001	190320_190325	P5
826	twitches	6430	83.3333	All	p5_190320_190325_190325_a001	190320_190325	P5
827	twitches	6659	100	All	p5_190320_190325_190325_a001	190320_190325	P5
828	twitches	6741	86.6667	All	p5_190320_190325_190325_a001	190320_190325	P5
829	twitches	6819	79.1667	All	p5_190320_190325_190325_a001	190320_190325	P5
830	twitches	6895	100	All	p5_190320_190325_190325_a001	190320_190325	P5
831	twitches	6998	100	All	p5_190320_190325_190325_a001	190320_190325	P5
832	twitches	7102	88.8889	All	p5_190320_190325_190325_a001	190320_190325	P5
833	twitches	7279	57.1429	All	p5_190320_190325_190325_a001	190320_190325	P5
834	twitches	7674	100	All	p5_190320_190325_190325_a001	190320_190325	P5
835	twitches	8027	83.3333	All	p5_190320_190325_190325_a001	190320_190325	P5
836	twitches	8127	100	All	p5_190320_190325_190325_a001	190320_190325	P5
837	twitches	8498	66.6667	All	p5_190320_190325_190325_a001	190320_190325	P5
838	twitches	8563	91.6667	All	p5_190320_190325_190325_a001	190320_190325	P5
839	twitches	8670	100	All	p5_190320_190325_190325_a001	190320_190325	P5
840	twitches	9881	66.6667	All	p5_190320_190325_190325_a001	190320_190325	P5
841	twitches	10147	55.4795	All	p5_190320_190325_190325_a001	190320_190325	P5
842	twitches	10446	84.2105	All	p5_190320_190325_190325_a001	190320_190325	P5
843	twitches	10578	88.2353	All	p5_190320_190325_190325_a001	190320_190325	P5
844	twitches	10670	83.3333	All	p5_190320_190325_190325_a001	190320_190325	P5
845	twitches	11318	58.5366	All	p5_190320_190325_190325_a001	190320_190325	P5
846	twitches	11418	100	All	p5_190320_190325_190325_a001	190320_190325	P5
847	twitches	11495	69.5652	All	p5_190320_190325_190325_a001	190320_190325	P5
848	twitches	11575	96.6667	All	p5_190320_190325_190325_a001	190320_190325	P5
849	twitches	11642	85.7143	All	p5_190320_190325_190325_a001	190320_190325	P5
850	twitches	11715	64.2857	All	p5_190320_190325_190325_a001	190320_190325	P5
851	twitches	11901	79.1667	All	p5_190320_190325_190325_a001	190320_190325	P5
852	twitches	11974	90	All	p5_190320_190325_190325_a001	190320_190325	P5
853	twitches	12047	95.4545	All	p5_190320_190325_190325_a001	190320_190325	P5
854	twitches	12084	94.1176	All	p5_190320_190325_190325_a001	190320_190325	P5
855	twitches	12270	95.2381	All	p5_190320_190325_190325_a001	190320_190325	P5
856	twitches	12355	92.5926	All	p5_190320_190325_190325_a001	190320_190325	P5
857	twitches	12400	80	All	p5_190320_190325_190325_a001	190320_190325	P5
858	twitches	12471	100	All	p5_190320_190325_190325_a001	190320_190325	P5
859	unclassified_movement	559	73.6842	All	p5_190320_190325_190325_a001	190320_190325	P5
860	unclassified_movement	1961	0	All	p5_190320_190325_190325_a001	190320_190325	P5
861	unclassified_movement	4498	57.1429	All	p5_190320_190325_190325_a001	190320_190325	P5
862	unclassified_movement	5291	88.2353	All	p5_190320_190325_190325_a001	190320_190325	P5
863	unclassified_movement	5602	94.4444	All	p5_190320_190325_190325_a001	190320_190325	P5
864	unclassified_movement	5950	89.6552	All	p5_190320_190325_190325_a001	190320_190325	P5
865	unclassified_movement	5964	50	All	p5_190320_190325_190325_a001	190320_190325	P5
866	unclassified_movement	7788	90	All	p5_190320_190325_190325_a001	190320_190325	P5
867	unclassified_movement	7912	94.4444	All	p5_190320_190325_190325_a001	190320_190325	P5
868	unclassified_movement	8328	100	All	p5_190320_190325_190325_a001	190320_190325	P5
869	unclassified_movement	9095	83.7838	All	p5_190320_190325_190325_a001	190320_190325	P5
870	unclassified_movement	11846	100	All	p5_190320_190325_190325_a001	190320_190325	P5
871	unclassified_movement	12195	71.0526	All	p5_190320_190325_190325_a001	190320_190325	P5
872	Xcomplexe_movements	5358	86.25	All	p5_191205_191210_0_191210_a000	191205_191210_0	P5
873	Xcomplexe_movements	7821	57.6271	All	p5_191205_191210_0_191210_a000	191205_191210_0	P5
874	Xcomplexe_movements	7866	56.8966	All	p5_191205_191210_0_191210_a000	191205_191210_0	P5
875	Xcomplexe_movements	8039	89.5349	All	p5_191205_191210_0_191210_a000	191205_191210_0	P5
876	Xcomplexe_movements	8158	82.6087	All	p5_191205_191210_0_191210_a000	191205_191210_0	P5
877	Xcomplexe_movements	8327	95.3846	All	p5_191205_191210_0_191210_a000	191205_191210_0	P5
878	Xcomplexe_movements	8476	58.209	All	p5_191205_191210_0_191210_a000	191205_191210_0	P5
879	Xcomplexe_movements	8648	82.8947	All	p5_191205_191210_0_191210_a000	191205_191210_0	P5
880	Xcomplexe_movements	8931	63.0631	All	p5_191205_191210_0_191210_a000	191205_191210_0	P5
881	Xcomplexe_movements	9126	84.2857	All	p5_191205_191210_0_191210_a000	191205_191210_0	P5
882	Xcomplexe_movements	11097	95.9459	All	p5_191205_191210_0_191210_a000	191205_191210_0	P5
883	Xcomplexe_movements	11172	84	All	p5_191205_191210_0_191210_a000	191205_191210_0	P5
884	Xcomplexe_movements	11512	94.1176	All	p5_191205_191210_0_191210_a000	191205_191210_0	P5
885	Xcomplexe_movements	11599	86.8421	All	p5_191205_191210_0_191210_a000	191205_191210_0	P5
886	Xcomplexe_movements	11650	56.8966	All	p5_191205_191210_0_191210_a000	191205_191210_0	P5
887	Xcomplexe_movements	11753	77.7778	All	p5_191205_191210_0_191210_a000	191205_191210_0	P5
888	Xcomplexe_movements	11896	42.5197	All	p5_191205_191210_0_191210_a000	191205_191210_0	P5
889	Xcomplexe_movements	11951	92.4528	All	p5_191205_191210_0_191210_a000	191205_191210_0	P5
890	Xcomplexe_movements	12099	67.5	All	p5_191205_191210_0_191210_a000	191205_191210_0	P5
891	Xcomplexe_movements	12202	70.5882	All	p5_191205_191210_0_191210_a000	191205_191210_0	P5
892	Xcomplexe_movements	12217	57.3171	All	p5_191205_191210_0_191210_a000	191205_191210_0	P5
893	Xcomplexe_movements	12258	73.6842	All	p5_191205_191210_0_191210_a000	191205_191210_0	P5
894	Xcomplexe_movements	12327	64.7059	All	p5_191205_191210_0_191210_a000	191205_191210_0	P5
895	Xcomplexe_movements	12441	79.0323	All	p5_191205_191210_0_191210_a000	191205_191210_0	P5
896	Xstartles	7137	80.3571	All	p5_191205_191210_0_191210_a000	191205_191210_0	P5
897	Xstartles	7564	66.0377	All	p5_191205_191210_0_191210_a000	191205_191210_0	P5
898	Xstartles	9351	91.4894	All	p5_191205_191210_0_191210_a000	191205_191210_0	P5
899	Xstartles	9423	87.3786	All	p5_191205_191210_0_191210_a000	191205_191210_0	P5
900	Xstartles	10072	59.1716	All	p5_191205_191210_0_191210_a000	191205_191210_0	P5
901	Xstartles	10084	27.9503	All	p5_191205_191210_0_191210_a000	191205_191210_0	P5
902	Xstartles	10281	92.7273	All	p5_191205_191210_0_191210_a000	191205_191210_0	P5
903	Xstartles	10554	94.3396	All	p5_191205_191210_0_191210_a000	191205_191210_0	P5
904	Xstartles	10603	96.9697	All	p5_191205_191210_0_191210_a000	191205_191210_0	P5
905	Xstartles	10669	87.9518	All	p5_191205_191210_0_191210_a000	191205_191210_0	P5
906	Xstartles	10995	81.8182	All	p5_191205_191210_0_191210_a000	191205_191210_0	P5
907	Xtwitches	345	69.6078	All	p5_191205_191210_0_191210_a000	191205_191210_0	P5
908	Xtwitches	739	91.3793	All	p5_191205_191210_0_191210_a000	191205_191210_0	P5
909	Xtwitches	1180	97.6744	All	p5_191205_191210_0_191210_a000	191205_191210_0	P5
910	Xtwitches	1540	69.8113	All	p5_191205_191210_0_191210_a000	191205_191210_0	P5
911	Xtwitches	1544	57.5758	All	p5_191205_191210_0_191210_a000	191205_191210_0	P5
912	Xtwitches	2184	80.5825	All	p5_191205_191210_0_191210_a000	191205_191210_0	P5
913	Xtwitches	2187	57.9439	All	p5_191205_191210_0_191210_a000	191205_191210_0	P5
914	Xtwitches	2193	41.0714	All	p5_191205_191210_0_191210_a000	191205_191210_0	P5
915	Xtwitches	2230	75.4717	All	p5_191205_191210_0_191210_a000	191205_191210_0	P5
916	Xtwitches	2372	90.1408	All	p5_191205_191210_0_191210_a000	191205_191210_0	P5
917	Xtwitches	2552	83.3333	All	p5_191205_191210_0_191210_a000	191205_191210_0	P5
918	Xtwitches	2700	33.3333	All	p5_191205_191210_0_191210_a000	191205_191210_0	P5
919	Xtwitches	2779	84.6154	All	p5_191205_191210_0_191210_a000	191205_191210_0	P5
920	Xtwitches	2857	47.541	All	p5_191205_191210_0_191210_a000	191205_191210_0	P5
921	Xtwitches	2950	40	All	p5_191205_191210_0_191210_a000	191205_191210_0	P5
922	Xtwitches	2953	40	All	p5_191205_191210_0_191210_a000	191205_191210_0	P5
923	Xtwitches	2969	70.3704	All	p5_191205_191210_0_191210_a000	191205_191210_0	P5
924	Xtwitches	3358	55.2632	All	p5_191205_191210_0_191210_a000	191205_191210_0	P5
925	Xtwitches	3493	42.8571	All	p5_191205_191210_0_191210_a000	191205_191210_0	P5
926	Xtwitches	3607	25	All	p5_191205_191210_0_191210_a000	191205_191210_0	P5
927	Xtwitches	3727	48.9362	All	p5_191205_191210_0_191210_a000	191205_191210_0	P5
928	Xtwitches	3880	71.831	All	p5_191205_191210_0_191210_a000	191205_191210_0	P5
929	Xtwitches	4002	30	All	p5_191205_191210_0_191210_a000	191205_191210_0	P5
930	Xtwitches	4147	23.5294	All	p5_191205_191210_0_191210_a000	191205_191210_0	P5
931	Xtwitches	4172	54.5455	All	p5_191205_191210_0_191210_a000	191205_191210_0	P5
932	Xtwitches	4269	77.7778	All	p5_191205_191210_0_191210_a000	191205_191210_0	P5
933	Xtwitches	4464	39.2857	All	p5_191205_191210_0_191210_a000	191205_191210_0	P5
934	Xtwitches	4613	81.8182	All	p5_191205_191210_0_191210_a000	191205_191210_0	P5
935	Xtwitches	4722	45.9459	All	p5_191205_191210_0_191210_a000	191205_191210_0	P5
936	Xtwitches	4882	50	All	p5_191205_191210_0_191210_a000	191205_191210_0	P5
937	Xtwitches	4934	74.2268	All	p5_191205_191210_0_191210_a000	191205_191210_0	P5
938	Xtwitches	5043	61.194	All	p5_191205_191210_0_191210_a000	191205_191210_0	P5
939	Xtwitches	5185	55.4545	All	p5_191205_191210_0_191210_a000	191205_191210_0	P5
940	Xtwitches	5226	74.1935	All	p5_191205_191210_0_191210_a000	191205_191210_0	P5
941	Xtwitches	5452	92.7711	All	p5_191205_191210_0_191210_a000	191205_191210_0	P5
942	Xtwitches	5618	83.0769	All	p5_191205_191210_0_191210_a000	191205_191210_0	P5
943	Xtwitches	5757	66.4122	All	p5_191205_191210_0_191210_a000	191205_191210_0	P5
944	Xtwitches	5849	85.2459	All	p5_191205_191210_0_191210_a000	191205_191210_0	P5
945	Xtwitches	5964	93.1507	All	p5_191205_191210_0_191210_a000	191205_191210_0	P5
946	Xtwitches	6037	86.4198	All	p5_191205_191210_0_191210_a000	191205_191210_0	P5
947	Xtwitches	6161	83.5443	All	p5_191205_191210_0_191210_a000	191205_191210_0	P5
948	Xtwitches	6288	76.0331	All	p5_191205_191210_0_191210_a000	191205_191210_0	P5
949	Xtwitches	6503	77.3585	All	p5_191205_191210_0_191210_a000	191205_191210_0	P5
950	Xtwitches	6605	92.1569	All	p5_191205_191210_0_191210_a000	191205_191210_0	P5
951	Xtwitches	6704	82.8125	All	p5_191205_191210_0_191210_a000	191205_191210_0	P5
952	Xtwitches	6726	46.0526	All	p5_191205_191210_0_191210_a000	191205_191210_0	P5
953	Xtwitches	6733	61.1111	All	p5_191205_191210_0_191210_a000	191205_191210_0	P5
954	Xtwitches	6892	80	All	p5_191205_191210_0_191210_a000	191205_191210_0	P5
955	Xtwitches	6983	88.1356	All	p5_191205_191210_0_191210_a000	191205_191210_0	P5
956	Xtwitches	7052	77.3585	All	p5_191205_191210_0_191210_a000	191205_191210_0	P5
957	Xtwitches	7369	74.1379	All	p5_191205_191210_0_191210_a000	191205_191210_0	P5
958	Xtwitches	7478	87.3239	All	p5_191205_191210_0_191210_a000	191205_191210_0	P5
959	Xtwitches	7683	91.954	All	p5_191205_191210_0_191210_a000	191205_191210_0	P5
960	Xtwitches	7704	34.8837	All	p5_191205_191210_0_191210_a000	191205_191210_0	P5
961	Xtwitches	7790	86.6667	All	p5_191205_191210_0_191210_a000	191205_191210_0	P5
962	Xtwitches	7810	31.4607	All	p5_191205_191210_0_191210_a000	191205_191210_0	P5
963	Xtwitches	9224	87.1795	All	p5_191205_191210_0_191210_a000	191205_191210_0	P5
964	Xtwitches	9276	84.7059	All	p5_191205_191210_0_191210_a000	191205_191210_0	P5
965	Xtwitches	9282	58.3333	All	p5_191205_191210_0_191210_a000	191205_191210_0	P5
966	Xtwitches	9523	78.0952	All	p5_191205_191210_0_191210_a000	191205_191210_0	P5
967	Xtwitches	9727	50.7692	All	p5_191205_191210_0_191210_a000	191205_191210_0	P5
968	Xtwitches	9709	86.3636	All	p5_191205_191210_0_191210_a000	191205_191210_0	P5
969	Xtwitches	9760	81.4815	All	p5_191205_191210_0_191210_a000	191205_191210_0	P5
970	Xtwitches	9858	77.2277	All	p5_191205_191210_0_191210_a000	191205_191210_0	P5
971	Xtwitches	9948	37.594	All	p5_191205_191210_0_191210_a000	191205_191210_0	P5
972	Xtwitches	10206	64.5833	All	p5_191205_191210_0_191210_a000	191205_191210_0	P5
973	Xtwitches	10368	82.5688	All	p5_191205_191210_0_191210_a000	191205_191210_0	P5
974	Xtwitches	10474	73.913	All	p5_191205_191210_0_191210_a000	191205_191210_0	P5
975	Xtwitches	10742	85	All	p5_191205_191210_0_191210_a000	191205_191210_0	P5
976	Xtwitches	10886	77.2277	All	p5_191205_191210_0_191210_a000	191205_191210_0	P5
977	Xtwitches	10932	82.0513	All	p5_191205_191210_0_191210_a000	191205_191210_0	P5
978	Xtwitches	11339	54.8077	All	p5_191205_191210_0_191210_a000	191205_191210_0	P5
979	Xtwitches	11420	85.4167	All	p5_191205_191210_0_191210_a000	191205_191210_0	P5
980	complex_mvt	779	94.5946	All	p5_191205_191210_0_191210_a001	191205_191210_0	P5
981	complex_mvt	790	38.6364	All	p5_191205_191210_0_191210_a001	191205_191210_0	P5
982	complex_mvt	1247	64.7059	All	p5_191205_191210_0_191210_a001	191205_191210_0	P5
983	complex_mvt	1418	92	All	p5_191205_191210_0_191210_a001	191205_191210_0	P5
984	complex_mvt	1472	54.5455	All	p5_191205_191210_0_191210_a001	191205_191210_0	P5
985	complex_mvt	1551	83.871	All	p5_191205_191210_0_191210_a001	191205_191210_0	P5
986	complex_mvt	1674	100	All	p5_191205_191210_0_191210_a001	191205_191210_0	P5
987	complex_mvt	1735	84.8485	All	p5_191205_191210_0_191210_a001	191205_191210_0	P5
988	complex_mvt	1780	38.7755	All	p5_191205_191210_0_191210_a001	191205_191210_0	P5
989	complex_mvt	1905	84.6154	All	p5_191205_191210_0_191210_a001	191205_191210_0	P5
990	complex_mvt	1960	85.3659	All	p5_191205_191210_0_191210_a001	191205_191210_0	P5
991	complex_mvt	2122	90.3226	All	p5_191205_191210_0_191210_a001	191205_191210_0	P5
992	complex_mvt	2195	82.8571	All	p5_191205_191210_0_191210_a001	191205_191210_0	P5
993	complex_mvt	2734	79.4118	All	p5_191205_191210_0_191210_a001	191205_191210_0	P5
994	complex_mvt	2786	75.8621	All	p5_191205_191210_0_191210_a001	191205_191210_0	P5
995	complex_mvt	2913	100	All	p5_191205_191210_0_191210_a001	191205_191210_0	P5
996	complex_mvt	3053	60.8696	All	p5_191205_191210_0_191210_a001	191205_191210_0	P5
997	complex_mvt	3094	96.5517	All	p5_191205_191210_0_191210_a001	191205_191210_0	P5
998	complex_mvt	4001	81.8182	All	p5_191205_191210_0_191210_a001	191205_191210_0	P5
999	complex_mvt	4068	72	All	p5_191205_191210_0_191210_a001	191205_191210_0	P5
1000	complex_mvt	4186	87.7551	All	p5_191205_191210_0_191210_a001	191205_191210_0	P5
1001	complex_mvt	4325	83.3333	All	p5_191205_191210_0_191210_a001	191205_191210_0	P5
1002	complex_mvt	4685	71.4286	All	p5_191205_191210_0_191210_a001	191205_191210_0	P5
1003	complex_mvt	4726	91.1765	All	p5_191205_191210_0_191210_a001	191205_191210_0	P5
1004	complex_mvt	4914	64.4444	All	p5_191205_191210_0_191210_a001	191205_191210_0	P5
1005	complex_mvt	5057	97.7273	All	p5_191205_191210_0_191210_a001	191205_191210_0	P5
1006	complex_mvt	5182	89.2857	All	p5_191205_191210_0_191210_a001	191205_191210_0	P5
1007	complex_mvt	5596	89.7436	All	p5_191205_191210_0_191210_a001	191205_191210_0	P5
1008	complex_mvt	5753	84.2105	All	p5_191205_191210_0_191210_a001	191205_191210_0	P5
1009	complex_mvt	5835	69.2308	All	p5_191205_191210_0_191210_a001	191205_191210_0	P5
1010	complex_mvt	5875	79.4118	All	p5_191205_191210_0_191210_a001	191205_191210_0	P5
1011	complex_mvt	5912	97.2222	All	p5_191205_191210_0_191210_a001	191205_191210_0	P5
1012	complex_mvt	5992	86	All	p5_191205_191210_0_191210_a001	191205_191210_0	P5
1013	complex_mvt	6107	75	All	p5_191205_191210_0_191210_a001	191205_191210_0	P5
1014	complex_mvt	6172	94.4444	All	p5_191205_191210_0_191210_a001	191205_191210_0	P5
1015	complex_mvt	6258	76.6667	All	p5_191205_191210_0_191210_a001	191205_191210_0	P5
1016	complex_mvt	6290	86.4865	All	p5_191205_191210_0_191210_a001	191205_191210_0	P5
1017	complex_mvt	6503	84.375	All	p5_191205_191210_0_191210_a001	191205_191210_0	P5
1018	complex_mvt	6535	80	All	p5_191205_191210_0_191210_a001	191205_191210_0	P5
1019	complex_mvt	6603	81.8182	All	p5_191205_191210_0_191210_a001	191205_191210_0	P5
1020	complex_mvt	6704	76.1905	All	p5_191205_191210_0_191210_a001	191205_191210_0	P5
1021	complex_mvt	7090	85.7143	All	p5_191205_191210_0_191210_a001	191205_191210_0	P5
1022	complex_mvt	7147	70.9677	All	p5_191205_191210_0_191210_a001	191205_191210_0	P5
1023	complex_mvt	7241	66.6667	All	p5_191205_191210_0_191210_a001	191205_191210_0	P5
1024	complex_mvt	7301	67.7419	All	p5_191205_191210_0_191210_a001	191205_191210_0	P5
1025	complex_mvt	7390	78.7234	All	p5_191205_191210_0_191210_a001	191205_191210_0	P5
1026	complex_mvt	7431	100	All	p5_191205_191210_0_191210_a001	191205_191210_0	P5
1027	complex_mvt	7519	100	All	p5_191205_191210_0_191210_a001	191205_191210_0	P5
1028	complex_mvt	7598	84.0909	All	p5_191205_191210_0_191210_a001	191205_191210_0	P5
1029	complex_mvt	7644	79.4872	All	p5_191205_191210_0_191210_a001	191205_191210_0	P5
1030	complex_mvt	7681	82.6087	All	p5_191205_191210_0_191210_a001	191205_191210_0	P5
1031	complex_mvt	7755	52.2727	All	p5_191205_191210_0_191210_a001	191205_191210_0	P5
1032	complex_mvt	7858	78.9474	All	p5_191205_191210_0_191210_a001	191205_191210_0	P5
1033	complex_mvt	7896	60	All	p5_191205_191210_0_191210_a001	191205_191210_0	P5
1034	complex_mvt	7930	82.6923	All	p5_191205_191210_0_191210_a001	191205_191210_0	P5
1035	complex_mvt	8042	85.7143	All	p5_191205_191210_0_191210_a001	191205_191210_0	P5
1036	complex_mvt	8121	87.1795	All	p5_191205_191210_0_191210_a001	191205_191210_0	P5
1037	complex_mvt	8185	81.8182	All	p5_191205_191210_0_191210_a001	191205_191210_0	P5
1038	complex_mvt	8216	53.8462	All	p5_191205_191210_0_191210_a001	191205_191210_0	P5
1039	complex_mvt	8259	66.6667	All	p5_191205_191210_0_191210_a001	191205_191210_0	P5
1040	complex_mvt	8412	72.2222	All	p5_191205_191210_0_191210_a001	191205_191210_0	P5
1041	complex_mvt	8488	87.8049	All	p5_191205_191210_0_191210_a001	191205_191210_0	P5
1042	complex_mvt	8534	66.6667	All	p5_191205_191210_0_191210_a001	191205_191210_0	P5
1043	complex_mvt	8669	93.3333	All	p5_191205_191210_0_191210_a001	191205_191210_0	P5
1044	complex_mvt	8743	69.5652	All	p5_191205_191210_0_191210_a001	191205_191210_0	P5
1045	complex_mvt	8856	68.5185	All	p5_191205_191210_0_191210_a001	191205_191210_0	P5
1046	complex_mvt	9027	78.5714	All	p5_191205_191210_0_191210_a001	191205_191210_0	P5
1047	complex_mvt	9069	72.4138	All	p5_191205_191210_0_191210_a001	191205_191210_0	P5
1048	complex_mvt	9119	56.8627	All	p5_191205_191210_0_191210_a001	191205_191210_0	P5
1049	complex_mvt	9194	60.5263	All	p5_191205_191210_0_191210_a001	191205_191210_0	P5
1050	complex_mvt	9327	92.3077	All	p5_191205_191210_0_191210_a001	191205_191210_0	P5
1051	complex_mvt	9790	67.6471	All	p5_191205_191210_0_191210_a001	191205_191210_0	P5
1052	complex_mvt	9915	74.4186	All	p5_191205_191210_0_191210_a001	191205_191210_0	P5
1053	complex_mvt	10051	66.6667	All	p5_191205_191210_0_191210_a001	191205_191210_0	P5
1054	complex_mvt	10106	45.614	All	p5_191205_191210_0_191210_a001	191205_191210_0	P5
1055	complex_mvt	10215	65.3061	All	p5_191205_191210_0_191210_a001	191205_191210_0	P5
1056	complex_mvt	10233	46.2963	All	p5_191205_191210_0_191210_a001	191205_191210_0	P5
1057	complex_mvt	10298	48.0769	All	p5_191205_191210_0_191210_a001	191205_191210_0	P5
1058	complex_mvt	10399	74.4681	All	p5_191205_191210_0_191210_a001	191205_191210_0	P5
1059	complex_mvt	10471	80	All	p5_191205_191210_0_191210_a001	191205_191210_0	P5
1060	complex_mvt	10501	61.7021	All	p5_191205_191210_0_191210_a001	191205_191210_0	P5
1061	complex_mvt	10561	92.5	All	p5_191205_191210_0_191210_a001	191205_191210_0	P5
1062	complex_mvt	10633	86.1111	All	p5_191205_191210_0_191210_a001	191205_191210_0	P5
1063	complex_mvt	10709	80.9524	All	p5_191205_191210_0_191210_a001	191205_191210_0	P5
1064	complex_mvt	10804	86.6667	All	p5_191205_191210_0_191210_a001	191205_191210_0	P5
1065	complex_mvt	10851	64.4444	All	p5_191205_191210_0_191210_a001	191205_191210_0	P5
1066	complex_mvt	10946	70.8333	All	p5_191205_191210_0_191210_a001	191205_191210_0	P5
1067	complex_mvt	11015	83.3333	All	p5_191205_191210_0_191210_a001	191205_191210_0	P5
1068	complex_mvt	11127	65.7143	All	p5_191205_191210_0_191210_a001	191205_191210_0	P5
1069	complex_mvt	11232	82.2222	All	p5_191205_191210_0_191210_a001	191205_191210_0	P5
1070	complex_mvt	11274	81.4815	All	p5_191205_191210_0_191210_a001	191205_191210_0	P5
1071	complex_mvt	11429	58.9744	All	p5_191205_191210_0_191210_a001	191205_191210_0	P5
1072	complex_mvt	11469	50	All	p5_191205_191210_0_191210_a001	191205_191210_0	P5
1073	complex_mvt	11534	71.1538	All	p5_191205_191210_0_191210_a001	191205_191210_0	P5
1074	complex_mvt	11590	60.8696	All	p5_191205_191210_0_191210_a001	191205_191210_0	P5
1075	complex_mvt	11635	34.7826	All	p5_191205_191210_0_191210_a001	191205_191210_0	P5
1076	complex_mvt	11687	82.5	All	p5_191205_191210_0_191210_a001	191205_191210_0	P5
1077	complex_mvt	11720	57.6923	All	p5_191205_191210_0_191210_a001	191205_191210_0	P5
1078	complex_mvt	11824	78.125	All	p5_191205_191210_0_191210_a001	191205_191210_0	P5
1079	complex_mvt	11914	62.963	All	p5_191205_191210_0_191210_a001	191205_191210_0	P5
1080	complex_mvt	11956	88.6364	All	p5_191205_191210_0_191210_a001	191205_191210_0	P5
1081	complex_mvt	12012	77.2727	All	p5_191205_191210_0_191210_a001	191205_191210_0	P5
1082	complex_mvt	12084	65.3846	All	p5_191205_191210_0_191210_a001	191205_191210_0	P5
1083	complex_mvt	12127	88	All	p5_191205_191210_0_191210_a001	191205_191210_0	P5
1084	complex_mvt	12233	80.8511	All	p5_191205_191210_0_191210_a001	191205_191210_0	P5
1085	complex_mvt	12335	81.25	All	p5_191205_191210_0_191210_a001	191205_191210_0	P5
1086	complex_mvt	12433	74.4681	All	p5_191205_191210_0_191210_a001	191205_191210_0	P5
1087	complex_mvt	200	80	All	p5_191205_191210_0_191210_a001	191205_191210_0	P5
1088	complex_mvt	9509	70.2128	All	p5_191205_191210_0_191210_a001	191205_191210_0	P5
1089	complex_mvt	9622	66.6667	All	p5_191205_191210_0_191210_a001	191205_191210_0	P5
1090	complex_mvt	9703	50	All	p5_191205_191210_0_191210_a001	191205_191210_0	P5
1091	mvt_forelimb_left	2673	23.5294	All	p5_191205_191210_0_191210_a001	191205_191210_0	P5
1092	mvt_forelimb_left	4449	40	All	p5_191205_191210_0_191210_a001	191205_191210_0	P5
1093	mvt_forelimb_left	6064	36.3636	All	p5_191205_191210_0_191210_a001	191205_191210_0	P5
1094	mvt_forelimb_left	8984	41.9355	All	p5_191205_191210_0_191210_a001	191205_191210_0	P5
1095	mvt_forelimb_left	9475	90	All	p5_191205_191210_0_191210_a001	191205_191210_0	P5
1096	mvt_forelimb_left	9724	33.3333	All	p5_191205_191210_0_191210_a001	191205_191210_0	P5
1097	mvt_forelimb_left	10170	38.0952	All	p5_191205_191210_0_191210_a001	191205_191210_0	P5
1098	mvt_forelimb_left	11194	41.3793	All	p5_191205_191210_0_191210_a001	191205_191210_0	P5
1099	mvt_forelimb_left	11273	92.3077	All	p5_191205_191210_0_191210_a001	191205_191210_0	P5
1100	mvt_forelimb_left	11366	18.75	All	p5_191205_191210_0_191210_a001	191205_191210_0	P5
1101	mvt_forelimb_left	11480	42.8571	All	p5_191205_191210_0_191210_a001	191205_191210_0	P5
1102	mvt_forelimb_left	11714	60.8696	All	p5_191205_191210_0_191210_a001	191205_191210_0	P5
1103	mvt_forelimb_left	12398	32	All	p5_191205_191210_0_191210_a001	191205_191210_0	P5
1104	mvt_forelimb_right	324	30	All	p5_191205_191210_0_191210_a001	191205_191210_0	P5
1105	mvt_forelimb_right	1104	11.1111	All	p5_191205_191210_0_191210_a001	191205_191210_0	P5
1106	mvt_forelimb_right	1394	27.2727	All	p5_191205_191210_0_191210_a001	191205_191210_0	P5
1107	mvt_forelimb_right	2584	25	All	p5_191205_191210_0_191210_a001	191205_191210_0	P5
1108	mvt_forelimb_right	2647	47.3684	All	p5_191205_191210_0_191210_a001	191205_191210_0	P5
1109	mvt_forelimb_right	2814	28.5714	All	p5_191205_191210_0_191210_a001	191205_191210_0	P5
1110	mvt_forelimb_right	3409	7.14286	All	p5_191205_191210_0_191210_a001	191205_191210_0	P5
1111	mvt_forelimb_right	3603	41.6667	All	p5_191205_191210_0_191210_a001	191205_191210_0	P5
1112	mvt_forelimb_right	7590	77.4194	All	p5_191205_191210_0_191210_a001	191205_191210_0	P5
1113	mvt_forelimb_right	9722	33.3333	All	p5_191205_191210_0_191210_a001	191205_191210_0	P5
1114	mvt_forelimb_right	10172	40	All	p5_191205_191210_0_191210_a001	191205_191210_0	P5
1115	mvt_forelimb_right	11364	20	All	p5_191205_191210_0_191210_a001	191205_191210_0	P5
1116	mvt_forelimb_right	116	17.6471	All	p5_191205_191210_0_191210_a001	191205_191210_0	P5
1117	mvt_forelimb_right	385	100	All	p5_191205_191210_0_191210_a001	191205_191210_0	P5
1118	mvt_forelimb_right	527	25.9259	All	p5_191205_191210_0_191210_a001	191205_191210_0	P5
1119	mvt_forelimb_right	617	29.2683	All	p5_191205_191210_0_191210_a001	191205_191210_0	P5
1120	mvt_forelimb_right	662	77.2727	All	p5_191205_191210_0_191210_a001	191205_191210_0	P5
1121	mvt_forelimb_right	743	80	All	p5_191205_191210_0_191210_a001	191205_191210_0	P5
1122	mvt_forelimb_right	939	5.55556	All	p5_191205_191210_0_191210_a001	191205_191210_0	P5
1123	mvt_forelimb_right	957	94.7368	All	p5_191205_191210_0_191210_a001	191205_191210_0	P5
1124	mvt_forelimb_right	991	70	All	p5_191205_191210_0_191210_a001	191205_191210_0	P5
1125	mvt_forelimb_right	1202	0	All	p5_191205_191210_0_191210_a001	191205_191210_0	P5
1126	mvt_forelimb_right	3741	34.7826	All	p5_191205_191210_0_191210_a001	191205_191210_0	P5
1127	mvt_hindlimb_left	8449	78.5714	All	p5_191205_191210_0_191210_a001	191205_191210_0	P5
1128	mvt_hindlimb_left	9479	45.4545	All	p5_191205_191210_0_191210_a001	191205_191210_0	P5
1129	mvt_hindlimb_left	10166	36	All	p5_191205_191210_0_191210_a001	191205_191210_0	P5
1130	mvt_hindlimb_left	11910	48.5714	All	p5_191205_191210_0_191210_a001	191205_191210_0	P5
1131	mvt_hindlimb_right	9478	40	All	p5_191205_191210_0_191210_a001	191205_191210_0	P5
1132	mvt_hindlimb_right	10171	40	All	p5_191205_191210_0_191210_a001	191205_191210_0	P5
1133	mvt_hindlimb_right	12400	30.7692	All	p5_191205_191210_0_191210_a001	191205_191210_0	P5
1134	startle	920	95.4545	All	p5_191205_191210_0_191210_a001	191205_191210_0	P5
1135	startle	1007	75.8621	All	p5_191205_191210_0_191210_a001	191205_191210_0	P5
1136	startle	1159	37.5	All	p5_191205_191210_0_191210_a001	191205_191210_0	P5
1137	startle	1187	85.7143	All	p5_191205_191210_0_191210_a001	191205_191210_0	P5
1138	startle	2038	84.8485	All	p5_191205_191210_0_191210_a001	191205_191210_0	P5
1139	startle	2052	25.641	All	p5_191205_191210_0_191210_a001	191205_191210_0	P5
1140	startle	2083	72.973	All	p5_191205_191210_0_191210_a001	191205_191210_0	P5
1141	startle	2234	62.2222	All	p5_191205_191210_0_191210_a001	191205_191210_0	P5
1142	startle	2315	65.625	All	p5_191205_191210_0_191210_a001	191205_191210_0	P5
1143	startle	2394	77.7778	All	p5_191205_191210_0_191210_a001	191205_191210_0	P5
1144	startle	2531	85.7143	All	p5_191205_191210_0_191210_a001	191205_191210_0	P5
1145	startle	2564	100	All	p5_191205_191210_0_191210_a001	191205_191210_0	P5
1146	startle	2609	85.7143	All	p5_191205_191210_0_191210_a001	191205_191210_0	P5
1147	startle	2659	58.3333	All	p5_191205_191210_0_191210_a001	191205_191210_0	P5
1148	startle	2873	70.2703	All	p5_191205_191210_0_191210_a001	191205_191210_0	P5
1149	startle	2964	95	All	p5_191205_191210_0_191210_a001	191205_191210_0	P5
1150	startle	3194	88	All	p5_191205_191210_0_191210_a001	191205_191210_0	P5
1151	startle	3261	82.6087	All	p5_191205_191210_0_191210_a001	191205_191210_0	P5
1152	startle	3292	100	All	p5_191205_191210_0_191210_a001	191205_191210_0	P5
1153	startle	3403	33.3333	All	p5_191205_191210_0_191210_a001	191205_191210_0	P5
1154	startle	3442	72	All	p5_191205_191210_0_191210_a001	191205_191210_0	P5
1155	startle	3496	93.1034	All	p5_191205_191210_0_191210_a001	191205_191210_0	P5
1156	startle	3575	58.3333	All	p5_191205_191210_0_191210_a001	191205_191210_0	P5
1157	startle	3615	58.8235	All	p5_191205_191210_0_191210_a001	191205_191210_0	P5
1158	startle	3673	77.4194	All	p5_191205_191210_0_191210_a001	191205_191210_0	P5
1159	startle	3727	78.0488	All	p5_191205_191210_0_191210_a001	191205_191210_0	P5
1160	startle	3767	69.2308	All	p5_191205_191210_0_191210_a001	191205_191210_0	P5
1161	startle	3853	85	All	p5_191205_191210_0_191210_a001	191205_191210_0	P5
1162	startle	3943	65	All	p5_191205_191210_0_191210_a001	191205_191210_0	P5
1163	startle	4422	85.3659	All	p5_191205_191210_0_191210_a001	191205_191210_0	P5
1164	startle	4440	35.8491	All	p5_191205_191210_0_191210_a001	191205_191210_0	P5
1165	startle	4507	88.2353	All	p5_191205_191210_0_191210_a001	191205_191210_0	P5
1166	startle	4604	92.6829	All	p5_191205_191210_0_191210_a001	191205_191210_0	P5
1167	startle	4609	46.5116	All	p5_191205_191210_0_191210_a001	191205_191210_0	P5
1168	startle	4654	86.4865	All	p5_191205_191210_0_191210_a001	191205_191210_0	P5
1169	startle	5481	95.8333	All	p5_191205_191210_0_191210_a001	191205_191210_0	P5
1170	startle	5516	88.4615	All	p5_191205_191210_0_191210_a001	191205_191210_0	P5
1171	startle	8380	74.5098	All	p5_191205_191210_0_191210_a001	191205_191210_0	P5
1172	startle	9743	60.8696	All	p5_191205_191210_0_191210_a001	191205_191210_0	P5
1173	startle	47	75	All	p5_191205_191210_0_191210_a001	191205_191210_0	P5
1174	startle	98	51.8519	All	p5_191205_191210_0_191210_a001	191205_191210_0	P5
1175	startle	266	87.5	All	p5_191205_191210_0_191210_a001	191205_191210_0	P5
1176	startle	349	71.0526	All	p5_191205_191210_0_191210_a001	191205_191210_0	P5
1177	startle	479	60	All	p5_191205_191210_0_191210_a001	191205_191210_0	P5
1178	startle	516	75.8621	All	p5_191205_191210_0_191210_a001	191205_191210_0	P5
1179	startle	673	90.3226	All	p5_191205_191210_0_191210_a001	191205_191210_0	P5
1180	startle	716	70	All	p5_191205_191210_0_191210_a001	191205_191210_0	P5
1181	startle	963	78.9474	All	p5_191205_191210_0_191210_a001	191205_191210_0	P5
1182	startle	3917	81.4815	All	p5_191205_191210_0_191210_a001	191205_191210_0	P5
1183	twitch_forelimb_left	316	23.8095	All	p5_191205_191210_0_191210_a001	191205_191210_0	P5
1184	twitch_forelimb_left	1072	62.2222	All	p5_191205_191210_0_191210_a001	191205_191210_0	P5
1185	twitch_forelimb_left	2631	40.4255	All	p5_191205_191210_0_191210_a001	191205_191210_0	P5
1186	twitch_forelimb_left	2636	34.1463	All	p5_191205_191210_0_191210_a001	191205_191210_0	P5
1187	twitch_forelimb_left	8022	62.5	All	p5_191205_191210_0_191210_a001	191205_191210_0	P5
1188	twitch_forelimb_left	172	89.2857	All	p5_191205_191210_0_191210_a001	191205_191210_0	P5
1189	twitch_forelimb_left	303	70	All	p5_191205_191210_0_191210_a001	191205_191210_0	P5
1190	twitch_forelimb_left	521	48.3871	All	p5_191205_191210_0_191210_a001	191205_191210_0	P5
1191	twitch_forelimb_left	584	76.6667	All	p5_191205_191210_0_191210_a001	191205_191210_0	P5
1192	twitch_forelimb_left	606	55.7692	All	p5_191205_191210_0_191210_a001	191205_191210_0	P5
1193	twitch_forelimb_left	883	72	All	p5_191205_191210_0_191210_a001	191205_191210_0	P5
1194	twitch_forelimb_left	2634	42.5532	All	p5_191205_191210_0_191210_a001	191205_191210_0	P5
1195	twitch_forelimb_left	3924	45.8333	All	p5_191205_191210_0_191210_a001	191205_191210_0	P5
1196	twitch_forelimb_right	1041	76.9231	All	p5_191205_191210_0_191210_a001	191205_191210_0	P5
1197	twitch_forelimb_right	1072	62.2222	All	p5_191205_191210_0_191210_a001	191205_191210_0	P5
1198	twitch_forelimb_right	2090	28.5714	All	p5_191205_191210_0_191210_a001	191205_191210_0	P5
1199	twitch_forelimb_right	2556	100	All	p5_191205_191210_0_191210_a001	191205_191210_0	P5
1200	twitch_forelimb_right	2632	36.3636	All	p5_191205_191210_0_191210_a001	191205_191210_0	P5
1201	twitch_forelimb_right	2637	26.8293	All	p5_191205_191210_0_191210_a001	191205_191210_0	P5
1202	twitch_forelimb_right	3349	38.2979	All	p5_191205_191210_0_191210_a001	191205_191210_0	P5
1203	twitch_forelimb_right	3820	59.0909	All	p5_191205_191210_0_191210_a001	191205_191210_0	P5
1204	twitch_forelimb_right	4659	42.1053	All	p5_191205_191210_0_191210_a001	191205_191210_0	P5
1205	twitch_forelimb_right	52	64.2857	All	p5_191205_191210_0_191210_a001	191205_191210_0	P5
1206	twitch_forelimb_right	67	25	All	p5_191205_191210_0_191210_a001	191205_191210_0	P5
1207	twitch_forelimb_right	107	36.3636	All	p5_191205_191210_0_191210_a001	191205_191210_0	P5
1208	twitch_forelimb_right	172	89.2857	All	p5_191205_191210_0_191210_a001	191205_191210_0	P5
1209	twitch_forelimb_right	303	70	All	p5_191205_191210_0_191210_a001	191205_191210_0	P5
1210	twitch_forelimb_right	307	33.3333	All	p5_191205_191210_0_191210_a001	191205_191210_0	P5
1211	twitch_forelimb_right	470	100	All	p5_191205_191210_0_191210_a001	191205_191210_0	P5
1212	twitch_forelimb_right	501	87.5	All	p5_191205_191210_0_191210_a001	191205_191210_0	P5
1213	twitch_forelimb_right	519	53.3333	All	p5_191205_191210_0_191210_a001	191205_191210_0	P5
1214	twitch_forelimb_right	584	76.6667	All	p5_191205_191210_0_191210_a001	191205_191210_0	P5
1215	twitch_forelimb_right	606	54	All	p5_191205_191210_0_191210_a001	191205_191210_0	P5
1216	twitch_forelimb_right	887	33.3333	All	p5_191205_191210_0_191210_a001	191205_191210_0	P5
1217	twitch_forelimb_right	1017	32	All	p5_191205_191210_0_191210_a001	191205_191210_0	P5
1218	twitch_forelimb_right	2666	19.0476	All	p5_191205_191210_0_191210_a001	191205_191210_0	P5
1219	twitch_forelimb_right	3504	34.4828	All	p5_191205_191210_0_191210_a001	191205_191210_0	P5
1220	twitch_forelimb_right	3663	88.8889	All	p5_191205_191210_0_191210_a001	191205_191210_0	P5
1221	twitch_forelimb_right	3686	7.14286	All	p5_191205_191210_0_191210_a001	191205_191210_0	P5
1222	twitch_hindlimb_left	2351	69.2308	All	p5_191205_191210_0_191210_a001	191205_191210_0	P5
1223	twitch_hindlimb_left	2358	42.8571	All	p5_191205_191210_0_191210_a001	191205_191210_0	P5
1224	twitch_hindlimb_left	2632	36.3636	All	p5_191205_191210_0_191210_a001	191205_191210_0	P5
1225	twitch_hindlimb_left	2636	34.1463	All	p5_191205_191210_0_191210_a001	191205_191210_0	P5
1226	twitch_hindlimb_left	8022	62.5	All	p5_191205_191210_0_191210_a001	191205_191210_0	P5
1227	twitch_hindlimb_left	303	70	All	p5_191205_191210_0_191210_a001	191205_191210_0	P5
1228	twitch_hindlimb_left	2606	90.625	All	p5_191205_191210_0_191210_a001	191205_191210_0	P5
1229	twitch_hindlimb_left	3349	38.2979	All	p5_191205_191210_0_191210_a001	191205_191210_0	P5
1230	twitch_hindlimb_left	3923	46.1538	All	p5_191205_191210_0_191210_a001	191205_191210_0	P5
1231	twitch_hindlimb_right	607	52	All	p5_191205_191210_0_191210_a001	191205_191210_0	P5
1232	twitch_hindlimb_right	2634	40	All	p5_191205_191210_0_191210_a001	191205_191210_0	P5
1233	twitch_hindlimb_right	586	75	All	p5_191205_191210_0_191210_a001	191205_191210_0	P5
1234	twitch_hindlimb_right	718	63.1579	All	p5_191205_191210_0_191210_a001	191205_191210_0	P5
1235	twitch_tail	607	52	All	p5_191205_191210_0_191210_a001	191205_191210_0	P5
1236	twitch_tail	1072	62.2222	All	p5_191205_191210_0_191210_a001	191205_191210_0	P5
1237	twitch_tail	2480	50	All	p5_191205_191210_0_191210_a001	191205_191210_0	P5
1238	twitch_tail	10171	40	All	p5_191205_191210_0_191210_a001	191205_191210_0	P5
1239	twitch_tail	12400	30.7692	All	p5_191205_191210_0_191210_a001	191205_191210_0	P5
1240	twitch_tail	21	66.6667	All	p5_191205_191210_0_191210_a001	191205_191210_0	P5
1241	twitch_tail	171	93.1034	All	p5_191205_191210_0_191210_a001	191205_191210_0	P5
1242	twitch_tail	303	70	All	p5_191205_191210_0_191210_a001	191205_191210_0	P5
1243	twitch_tail	584	76.6667	All	p5_191205_191210_0_191210_a001	191205_191210_0	P5
1244	twitch_tail	2393	85.7143	All	p5_191205_191210_0_191210_a001	191205_191210_0	P5
1245	twitch_tail	3347	38.6364	All	p5_191205_191210_0_191210_a001	191205_191210_0	P5
1246	Xcomplexe_movements	53	77.4194	All	p5_191205_191210_1_191210_a000	191205_191210_1	P5
1247	Xstartles	835	100	All	p5_191205_191210_1_191210_a000	191205_191210_1	P5
1248	Xstartles	2908	62.7907	All	p5_191205_191210_1_191210_a000	191205_191210_1	P5
1249	Xstartles	3419	65	All	p5_191205_191210_1_191210_a000	191205_191210_1	P5
1250	Xstartles	3435	30.2083	All	p5_191205_191210_1_191210_a000	191205_191210_1	P5
1251	Xstartles	4805	80.303	All	p5_191205_191210_1_191210_a000	191205_191210_1	P5
1252	Xstartles	6781	86.9565	All	p5_191205_191210_1_191210_a000	191205_191210_1	P5
1253	Xstartles	7024	23.8095	All	p5_191205_191210_1_191210_a000	191205_191210_1	P5
1254	Xstartles	7159	39.3701	All	p5_191205_191210_1_191210_a000	191205_191210_1	P5
1255	Xstartles	7223	78.2609	All	p5_191205_191210_1_191210_a000	191205_191210_1	P5
1256	Xstartles	7521	52.6316	All	p5_191205_191210_1_191210_a000	191205_191210_1	P5
1257	Xstartles	9310	85.7143	All	p5_191205_191210_1_191210_a000	191205_191210_1	P5
1258	Xstartles	10137	88.8	All	p5_191205_191210_1_191210_a000	191205_191210_1	P5
1259	Xstartles	10827	89.8148	All	p5_191205_191210_1_191210_a000	191205_191210_1	P5
1260	Xstartles	10836	42.735	All	p5_191205_191210_1_191210_a000	191205_191210_1	P5
1261	Xstartles	10847	10.4167	All	p5_191205_191210_1_191210_a000	191205_191210_1	P5
1262	Xstartles	11252	84.6154	All	p5_191205_191210_1_191210_a000	191205_191210_1	P5
1263	Xstartles	11339	46.9136	All	p5_191205_191210_1_191210_a000	191205_191210_1	P5
1264	Xstartles	11552	56	All	p5_191205_191210_1_191210_a000	191205_191210_1	P5
1265	Xstartles	11657	73.8462	All	p5_191205_191210_1_191210_a000	191205_191210_1	P5
1266	Xstartles	12115	45.6897	All	p5_191205_191210_1_191210_a000	191205_191210_1	P5
1267	Xstartles	12167	83.0769	All	p5_191205_191210_1_191210_a000	191205_191210_1	P5
1268	Xtwitches	433	79.2453	All	p5_191205_191210_1_191210_a000	191205_191210_1	P5
1269	Xtwitches	593	70.1754	All	p5_191205_191210_1_191210_a000	191205_191210_1	P5
1270	Xtwitches	1124	84.3373	All	p5_191205_191210_1_191210_a000	191205_191210_1	P5
1271	Xtwitches	1680	62.9213	All	p5_191205_191210_1_191210_a000	191205_191210_1	P5
1272	Xtwitches	1806	44.4444	All	p5_191205_191210_1_191210_a000	191205_191210_1	P5
1273	Xtwitches	1910	78.3133	All	p5_191205_191210_1_191210_a000	191205_191210_1	P5
1274	Xtwitches	1913	75	All	p5_191205_191210_1_191210_a000	191205_191210_1	P5
1275	Xtwitches	2099	90.9836	All	p5_191205_191210_1_191210_a000	191205_191210_1	P5
1276	Xtwitches	2474	63.6364	All	p5_191205_191210_1_191210_a000	191205_191210_1	P5
1277	Xtwitches	2571	79.7297	All	p5_191205_191210_1_191210_a000	191205_191210_1	P5
1278	Xtwitches	2719	82.9787	All	p5_191205_191210_1_191210_a000	191205_191210_1	P5
1279	Xtwitches	2867	97.3214	All	p5_191205_191210_1_191210_a000	191205_191210_1	P5
1280	Xtwitches	3092	24.5283	All	p5_191205_191210_1_191210_a000	191205_191210_1	P5
1281	Xtwitches	3161	61.3208	All	p5_191205_191210_1_191210_a000	191205_191210_1	P5
1282	Xtwitches	3371	44.7761	All	p5_191205_191210_1_191210_a000	191205_191210_1	P5
1283	Xtwitches	3574	87.6543	All	p5_191205_191210_1_191210_a000	191205_191210_1	P5
1284	Xtwitches	3708	40.5797	All	p5_191205_191210_1_191210_a000	191205_191210_1	P5
1285	Xtwitches	3787	76.2295	All	p5_191205_191210_1_191210_a000	191205_191210_1	P5
1286	Xtwitches	3799	51.0791	All	p5_191205_191210_1_191210_a000	191205_191210_1	P5
1287	Xtwitches	4131	52.5424	All	p5_191205_191210_1_191210_a000	191205_191210_1	P5
1288	Xtwitches	4241	81.25	All	p5_191205_191210_1_191210_a000	191205_191210_1	P5
1289	Xtwitches	4575	85.5072	All	p5_191205_191210_1_191210_a000	191205_191210_1	P5
1290	Xtwitches	4677	81.0127	All	p5_191205_191210_1_191210_a000	191205_191210_1	P5
1291	Xtwitches	4684	50.2674	All	p5_191205_191210_1_191210_a000	191205_191210_1	P5
1292	Xtwitches	4957	88.1579	All	p5_191205_191210_1_191210_a000	191205_191210_1	P5
1293	Xtwitches	5042	86.1111	All	p5_191205_191210_1_191210_a000	191205_191210_1	P5
1294	Xtwitches	5052	24.0385	All	p5_191205_191210_1_191210_a000	191205_191210_1	P5
1295	Xtwitches	5172	76.0274	All	p5_191205_191210_1_191210_a000	191205_191210_1	P5
1296	Xtwitches	5177	42.8571	All	p5_191205_191210_1_191210_a000	191205_191210_1	P5
1297	Xtwitches	5279	90	All	p5_191205_191210_1_191210_a000	191205_191210_1	P5
1298	Xtwitches	5356	84.9057	All	p5_191205_191210_1_191210_a000	191205_191210_1	P5
1299	Xtwitches	5426	88.0597	All	p5_191205_191210_1_191210_a000	191205_191210_1	P5
1300	Xtwitches	5564	65.0407	All	p5_191205_191210_1_191210_a000	191205_191210_1	P5
1301	Xtwitches	5700	84.2466	All	p5_191205_191210_1_191210_a000	191205_191210_1	P5
1302	Xtwitches	5870	73.1959	All	p5_191205_191210_1_191210_a000	191205_191210_1	P5
1303	Xtwitches	6060	51.2605	All	p5_191205_191210_1_191210_a000	191205_191210_1	P5
1304	Xtwitches	6211	93.1507	All	p5_191205_191210_1_191210_a000	191205_191210_1	P5
1305	Xtwitches	6366	13.1148	All	p5_191205_191210_1_191210_a000	191205_191210_1	P5
1306	Xtwitches	6513	60.8247	All	p5_191205_191210_1_191210_a000	191205_191210_1	P5
1307	Xtwitches	6693	46.281	All	p5_191205_191210_1_191210_a000	191205_191210_1	P5
1308	Xtwitches	6947	50.4854	All	p5_191205_191210_1_191210_a000	191205_191210_1	P5
1309	Xtwitches	6953	51.9608	All	p5_191205_191210_1_191210_a000	191205_191210_1	P5
1310	Xtwitches	7007	91.6667	All	p5_191205_191210_1_191210_a000	191205_191210_1	P5
1311	Xtwitches	7147	58.2734	All	p5_191205_191210_1_191210_a000	191205_191210_1	P5
1312	Xtwitches	7334	50.9434	All	p5_191205_191210_1_191210_a000	191205_191210_1	P5
1313	Xtwitches	7407	79.0123	All	p5_191205_191210_1_191210_a000	191205_191210_1	P5
1314	Xtwitches	7460	42.9577	All	p5_191205_191210_1_191210_a000	191205_191210_1	P5
1315	Xtwitches	7471	35	All	p5_191205_191210_1_191210_a000	191205_191210_1	P5
1316	Xtwitches	7674	87.5	All	p5_191205_191210_1_191210_a000	191205_191210_1	P5
1317	Xtwitches	7783	76.1905	All	p5_191205_191210_1_191210_a000	191205_191210_1	P5
1318	Xtwitches	7858	44.2623	All	p5_191205_191210_1_191210_a000	191205_191210_1	P5
1319	Xtwitches	7875	57.1429	All	p5_191205_191210_1_191210_a000	191205_191210_1	P5
1320	Xtwitches	7884	28.7234	All	p5_191205_191210_1_191210_a000	191205_191210_1	P5
1321	Xtwitches	8068	91.2621	All	p5_191205_191210_1_191210_a000	191205_191210_1	P5
1322	Xtwitches	8191	63.4921	All	p5_191205_191210_1_191210_a000	191205_191210_1	P5
1323	Xtwitches	8431	53.5211	All	p5_191205_191210_1_191210_a000	191205_191210_1	P5
1324	Xtwitches	8467	81.5217	All	p5_191205_191210_1_191210_a000	191205_191210_1	P5
1325	Xtwitches	8565	82.6087	All	p5_191205_191210_1_191210_a000	191205_191210_1	P5
1326	Xtwitches	8639	70	All	p5_191205_191210_1_191210_a000	191205_191210_1	P5
1327	Xtwitches	8656	77.8947	All	p5_191205_191210_1_191210_a000	191205_191210_1	P5
1328	Xtwitches	8737	83.871	All	p5_191205_191210_1_191210_a000	191205_191210_1	P5
1329	Xtwitches	8818	71.4286	All	p5_191205_191210_1_191210_a000	191205_191210_1	P5
1330	Xtwitches	8851	58.6777	All	p5_191205_191210_1_191210_a000	191205_191210_1	P5
1331	Xtwitches	8909	53.9062	All	p5_191205_191210_1_191210_a000	191205_191210_1	P5
1332	Xtwitches	9002	77.5	All	p5_191205_191210_1_191210_a000	191205_191210_1	P5
1333	Xtwitches	9021	40.5941	All	p5_191205_191210_1_191210_a000	191205_191210_1	P5
1334	Xtwitches	9139	44	All	p5_191205_191210_1_191210_a000	191205_191210_1	P5
1335	Xtwitches	9233	58.7302	All	p5_191205_191210_1_191210_a000	191205_191210_1	P5
1336	Xtwitches	9411	45.3704	All	p5_191205_191210_1_191210_a000	191205_191210_1	P5
1337	Xtwitches	9512	46.8085	All	p5_191205_191210_1_191210_a000	191205_191210_1	P5
1338	Xtwitches	9584	71.4286	All	p5_191205_191210_1_191210_a000	191205_191210_1	P5
1339	Xtwitches	9665	80.1282	All	p5_191205_191210_1_191210_a000	191205_191210_1	P5
1340	Xtwitches	9825	53.4884	All	p5_191205_191210_1_191210_a000	191205_191210_1	P5
1341	Xtwitches	9856	74.1007	All	p5_191205_191210_1_191210_a000	191205_191210_1	P5
1342	Xtwitches	9864	40.9396	All	p5_191205_191210_1_191210_a000	191205_191210_1	P5
1343	Xtwitches	10032	69.5122	All	p5_191205_191210_1_191210_a000	191205_191210_1	P5
1344	Xtwitches	10238	48.5149	All	p5_191205_191210_1_191210_a000	191205_191210_1	P5
1345	Xtwitches	10297	81.5789	All	p5_191205_191210_1_191210_a000	191205_191210_1	P5
1346	Xtwitches	10395	79	All	p5_191205_191210_1_191210_a000	191205_191210_1	P5
1347	Xtwitches	10491	83.5821	All	p5_191205_191210_1_191210_a000	191205_191210_1	P5
1348	Xtwitches	10563	85	All	p5_191205_191210_1_191210_a000	191205_191210_1	P5
1349	Xtwitches	10705	60.9023	All	p5_191205_191210_1_191210_a000	191205_191210_1	P5
1350	Xtwitches	11127	91.8919	All	p5_191205_191210_1_191210_a000	191205_191210_1	P5
1351	Xtwitches	11320	62.1951	All	p5_191205_191210_1_191210_a000	191205_191210_1	P5
1352	Xtwitches	11448	83.8384	All	p5_191205_191210_1_191210_a000	191205_191210_1	P5
1353	Xtwitches	11762	91.5789	All	p5_191205_191210_1_191210_a000	191205_191210_1	P5
1354	Xtwitches	11903	92.1875	All	p5_191205_191210_1_191210_a000	191205_191210_1	P5
1355	Xtwitches	11934	51.0067	All	p5_191205_191210_1_191210_a000	191205_191210_1	P5
1356	Xtwitches	12011	88.5246	All	p5_191205_191210_1_191210_a000	191205_191210_1	P5
1357	Xtwitches	12104	80.3922	All	p5_191205_191210_1_191210_a000	191205_191210_1	P5
1358	Xtwitches	12255	76.9231	All	p5_191205_191210_1_191210_a000	191205_191210_1	P5
1359	Xtwitches	12328	72.093	All	p5_191205_191210_1_191210_a000	191205_191210_1	P5
1360	Xtwitches	12421	92.7835	All	p5_191205_191210_1_191210_a000	191205_191210_1	P5
1361	Xcomplexe_movements	1221	55.8824	All	p5_191205_191210_1_191210_a001	191205_191210_1	P5
1362	Xcomplexe_movements	3151	68.1818	All	p5_191205_191210_1_191210_a001	191205_191210_1	P5
1363	Xcomplexe_movements	3203	48.1481	All	p5_191205_191210_1_191210_a001	191205_191210_1	P5
1364	Xcomplexe_movements	9046	52.6316	All	p5_191205_191210_1_191210_a001	191205_191210_1	P5
1365	Xcomplexe_movements	9085	50	All	p5_191205_191210_1_191210_a001	191205_191210_1	P5
1366	Xcomplexe_movements	9767	91.3043	All	p5_191205_191210_1_191210_a001	191205_191210_1	P5
1367	Xcomplexe_movements	9868	90.9091	All	p5_191205_191210_1_191210_a001	191205_191210_1	P5
1368	Xstartles	418	56.25	All	p5_191205_191210_1_191210_a001	191205_191210_1	P5
1369	Xstartles	456	71.4286	All	p5_191205_191210_1_191210_a001	191205_191210_1	P5
1370	Xstartles	695	46.1538	All	p5_191205_191210_1_191210_a001	191205_191210_1	P5
1371	Xstartles	1088	70	All	p5_191205_191210_1_191210_a001	191205_191210_1	P5
1372	Xstartles	1299	81.8182	All	p5_191205_191210_1_191210_a001	191205_191210_1	P5
1373	Xstartles	2165	73.0769	All	p5_191205_191210_1_191210_a001	191205_191210_1	P5
1374	Xstartles	2187	59.0909	All	p5_191205_191210_1_191210_a001	191205_191210_1	P5
1375	Xstartles	2237	95	All	p5_191205_191210_1_191210_a001	191205_191210_1	P5
1376	Xstartles	2326	87.0968	All	p5_191205_191210_1_191210_a001	191205_191210_1	P5
1377	Xstartles	2380	92	All	p5_191205_191210_1_191210_a001	191205_191210_1	P5
1378	Xstartles	3103	53.3333	All	p5_191205_191210_1_191210_a001	191205_191210_1	P5
1379	Xstartles	3145	75	All	p5_191205_191210_1_191210_a001	191205_191210_1	P5
1380	Xstartles	3755	61.9048	All	p5_191205_191210_1_191210_a001	191205_191210_1	P5
1381	Xstartles	4068	85.7143	All	p5_191205_191210_1_191210_a001	191205_191210_1	P5
1382	Xstartles	4203	78.5714	All	p5_191205_191210_1_191210_a001	191205_191210_1	P5
1383	Xstartles	4532	100	All	p5_191205_191210_1_191210_a001	191205_191210_1	P5
1384	Xstartles	4542	35	All	p5_191205_191210_1_191210_a001	191205_191210_1	P5
1385	Xstartles	4585	83.3333	All	p5_191205_191210_1_191210_a001	191205_191210_1	P5
1386	Xstartles	4767	87.5	All	p5_191205_191210_1_191210_a001	191205_191210_1	P5
1387	Xstartles	5168	92.3077	All	p5_191205_191210_1_191210_a001	191205_191210_1	P5
1388	Xstartles	5180	50	All	p5_191205_191210_1_191210_a001	191205_191210_1	P5
1389	Xstartles	5187	50	All	p5_191205_191210_1_191210_a001	191205_191210_1	P5
1390	Xstartles	5204	47.3684	All	p5_191205_191210_1_191210_a001	191205_191210_1	P5
1391	Xstartles	5363	100	All	p5_191205_191210_1_191210_a001	191205_191210_1	P5
1392	Xstartles	5664	88.8889	All	p5_191205_191210_1_191210_a001	191205_191210_1	P5
1393	Xstartles	5802	58.8235	All	p5_191205_191210_1_191210_a001	191205_191210_1	P5
1394	Xstartles	6113	76.4706	All	p5_191205_191210_1_191210_a001	191205_191210_1	P5
1395	Xstartles	6142	50	All	p5_191205_191210_1_191210_a001	191205_191210_1	P5
1396	Xstartles	6533	100	All	p5_191205_191210_1_191210_a001	191205_191210_1	P5
1397	Xstartles	6749	50	All	p5_191205_191210_1_191210_a001	191205_191210_1	P5
1398	Xstartles	6937	48.9362	All	p5_191205_191210_1_191210_a001	191205_191210_1	P5
1399	Xstartles	7365	88.2353	All	p5_191205_191210_1_191210_a001	191205_191210_1	P5
1400	Xstartles	7621	83.3333	All	p5_191205_191210_1_191210_a001	191205_191210_1	P5
1401	Xstartles	7731	81.8182	All	p5_191205_191210_1_191210_a001	191205_191210_1	P5
1402	Xstartles	8010	70	All	p5_191205_191210_1_191210_a001	191205_191210_1	P5
1403	Xstartles	8400	88.8889	All	p5_191205_191210_1_191210_a001	191205_191210_1	P5
1404	Xstartles	8479	100	All	p5_191205_191210_1_191210_a001	191205_191210_1	P5
1405	Xstartles	9116	62.5	All	p5_191205_191210_1_191210_a001	191205_191210_1	P5
1406	Xstartles	9188	71.4286	All	p5_191205_191210_1_191210_a001	191205_191210_1	P5
1407	Xstartles	9318	94.7368	All	p5_191205_191210_1_191210_a001	191205_191210_1	P5
1408	Xstartles	9421	60	All	p5_191205_191210_1_191210_a001	191205_191210_1	P5
1409	Xstartles	9619	76.9231	All	p5_191205_191210_1_191210_a001	191205_191210_1	P5
1410	Xstartles	9735	58.0645	All	p5_191205_191210_1_191210_a001	191205_191210_1	P5
1411	Xstartles	9942	64.7059	All	p5_191205_191210_1_191210_a001	191205_191210_1	P5
1412	Xtwitches	65	54.5455	All	p5_191205_191210_1_191210_a001	191205_191210_1	P5
1413	Xtwitches	162	100	All	p5_191205_191210_1_191210_a001	191205_191210_1	P5
1414	Xtwitches	214	52	All	p5_191205_191210_1_191210_a001	191205_191210_1	P5
1415	Xtwitches	215	50	All	p5_191205_191210_1_191210_a001	191205_191210_1	P5
1416	Xtwitches	337	36.1111	All	p5_191205_191210_1_191210_a001	191205_191210_1	P5
1417	Xtwitches	404	78.5714	All	p5_191205_191210_1_191210_a001	191205_191210_1	P5
1418	Xtwitches	690	64.2857	All	p5_191205_191210_1_191210_a001	191205_191210_1	P5
1419	Xtwitches	702	23.0769	All	p5_191205_191210_1_191210_a001	191205_191210_1	P5
1420	Xtwitches	898	76.4706	All	p5_191205_191210_1_191210_a001	191205_191210_1	P5
1421	Xtwitches	1000	84.2105	All	p5_191205_191210_1_191210_a001	191205_191210_1	P5
1422	Xtwitches	1114	42.8571	All	p5_191205_191210_1_191210_a001	191205_191210_1	P5
1423	Xtwitches	1189	100	All	p5_191205_191210_1_191210_a001	191205_191210_1	P5
1424	Xtwitches	1576	58.0645	All	p5_191205_191210_1_191210_a001	191205_191210_1	P5
1425	Xtwitches	1687	92.8571	All	p5_191205_191210_1_191210_a001	191205_191210_1	P5
1426	Xtwitches	1934	62.7907	All	p5_191205_191210_1_191210_a001	191205_191210_1	P5
1427	Xtwitches	2040	100	All	p5_191205_191210_1_191210_a001	191205_191210_1	P5
1428	Xtwitches	2116	100	All	p5_191205_191210_1_191210_a001	191205_191210_1	P5
1429	Xtwitches	2334	40.625	All	p5_191205_191210_1_191210_a001	191205_191210_1	P5
1430	Xtwitches	2558	78.7879	All	p5_191205_191210_1_191210_a001	191205_191210_1	P5
1431	Xtwitches	2607	80.9524	All	p5_191205_191210_1_191210_a001	191205_191210_1	P5
1432	Xtwitches	2698	76.1905	All	p5_191205_191210_1_191210_a001	191205_191210_1	P5
1433	Xtwitches	2764	86.6667	All	p5_191205_191210_1_191210_a001	191205_191210_1	P5
1434	Xtwitches	2793	40	All	p5_191205_191210_1_191210_a001	191205_191210_1	P5
1435	Xtwitches	2830	55.1724	All	p5_191205_191210_1_191210_a001	191205_191210_1	P5
1436	Xtwitches	2951	78.9474	All	p5_191205_191210_1_191210_a001	191205_191210_1	P5
1437	Xtwitches	3075	74.2857	All	p5_191205_191210_1_191210_a001	191205_191210_1	P5
1438	Xtwitches	3332	52.7778	All	p5_191205_191210_1_191210_a001	191205_191210_1	P5
1439	Xtwitches	3421	66.6667	All	p5_191205_191210_1_191210_a001	191205_191210_1	P5
1440	Xtwitches	3483	100	All	p5_191205_191210_1_191210_a001	191205_191210_1	P5
1441	Xtwitches	3517	90	All	p5_191205_191210_1_191210_a001	191205_191210_1	P5
1442	Xtwitches	3719	66.6667	All	p5_191205_191210_1_191210_a001	191205_191210_1	P5
1443	Xtwitches	3741	48.1481	All	p5_191205_191210_1_191210_a001	191205_191210_1	P5
1444	Xtwitches	3854	34.7826	All	p5_191205_191210_1_191210_a001	191205_191210_1	P5
1445	Xtwitches	3946	90	All	p5_191205_191210_1_191210_a001	191205_191210_1	P5
1446	Xtwitches	3974	60	All	p5_191205_191210_1_191210_a001	191205_191210_1	P5
1447	Xtwitches	4029	63.1579	All	p5_191205_191210_1_191210_a001	191205_191210_1	P5
1448	Xtwitches	4147	35	All	p5_191205_191210_1_191210_a001	191205_191210_1	P5
1449	Xtwitches	4156	46.1538	All	p5_191205_191210_1_191210_a001	191205_191210_1	P5
1450	Xtwitches	4281	92.3077	All	p5_191205_191210_1_191210_a001	191205_191210_1	P5
1451	Xtwitches	4306	72.7273	All	p5_191205_191210_1_191210_a001	191205_191210_1	P5
1452	Xtwitches	4404	67.7419	All	p5_191205_191210_1_191210_a001	191205_191210_1	P5
1453	Xtwitches	4447	68.75	All	p5_191205_191210_1_191210_a001	191205_191210_1	P5
1454	Xtwitches	4492	92.3077	All	p5_191205_191210_1_191210_a001	191205_191210_1	P5
1455	Xtwitches	4554	19.0476	All	p5_191205_191210_1_191210_a001	191205_191210_1	P5
1456	Xtwitches	4684	72.2222	All	p5_191205_191210_1_191210_a001	191205_191210_1	P5
1457	Xtwitches	4704	28	All	p5_191205_191210_1_191210_a001	191205_191210_1	P5
1458	Xtwitches	4726	61.9048	All	p5_191205_191210_1_191210_a001	191205_191210_1	P5
1459	Xtwitches	4736	57.8947	All	p5_191205_191210_1_191210_a001	191205_191210_1	P5
1460	Xtwitches	4887	92.8571	All	p5_191205_191210_1_191210_a001	191205_191210_1	P5
1461	Xtwitches	4927	78.125	All	p5_191205_191210_1_191210_a001	191205_191210_1	P5
1462	Xtwitches	5098	83.3333	All	p5_191205_191210_1_191210_a001	191205_191210_1	P5
1463	Xtwitches	5107	33.3333	All	p5_191205_191210_1_191210_a001	191205_191210_1	P5
1464	Xtwitches	5300	82.3529	All	p5_191205_191210_1_191210_a001	191205_191210_1	P5
1465	Xtwitches	5447	95	All	p5_191205_191210_1_191210_a001	191205_191210_1	P5
1466	Xtwitches	5540	85.7143	All	p5_191205_191210_1_191210_a001	191205_191210_1	P5
1467	Xtwitches	5585	56.25	All	p5_191205_191210_1_191210_a001	191205_191210_1	P5
1468	Xtwitches	5705	75	All	p5_191205_191210_1_191210_a001	191205_191210_1	P5
1469	Xtwitches	5715	86.6667	All	p5_191205_191210_1_191210_a001	191205_191210_1	P5
1470	Xtwitches	5738	45.4545	All	p5_191205_191210_1_191210_a001	191205_191210_1	P5
1471	Xtwitches	5759	90.4762	All	p5_191205_191210_1_191210_a001	191205_191210_1	P5
1472	Xtwitches	5763	78.9474	All	p5_191205_191210_1_191210_a001	191205_191210_1	P5
1473	Xtwitches	5769	38.0952	All	p5_191205_191210_1_191210_a001	191205_191210_1	P5
1474	Xtwitches	5917	50	All	p5_191205_191210_1_191210_a001	191205_191210_1	P5
1475	Xtwitches	5954	57.1429	All	p5_191205_191210_1_191210_a001	191205_191210_1	P5
1476	Xtwitches	6082	82.6087	All	p5_191205_191210_1_191210_a001	191205_191210_1	P5
1477	Xtwitches	6282	78.5714	All	p5_191205_191210_1_191210_a001	191205_191210_1	P5
1478	Xtwitches	6296	65.2174	All	p5_191205_191210_1_191210_a001	191205_191210_1	P5
1479	Xtwitches	6479	53.1915	All	p5_191205_191210_1_191210_a001	191205_191210_1	P5
1480	Xtwitches	6625	85	All	p5_191205_191210_1_191210_a001	191205_191210_1	P5
1481	Xtwitches	6657	42.8571	All	p5_191205_191210_1_191210_a001	191205_191210_1	P5
1482	Xtwitches	6836	84.2105	All	p5_191205_191210_1_191210_a001	191205_191210_1	P5
1483	Xtwitches	7014	66.6667	All	p5_191205_191210_1_191210_a001	191205_191210_1	P5
1484	Xtwitches	7096	82.6087	All	p5_191205_191210_1_191210_a001	191205_191210_1	P5
1485	Xtwitches	7196	75.8621	All	p5_191205_191210_1_191210_a001	191205_191210_1	P5
1486	Xtwitches	7283	83.3333	All	p5_191205_191210_1_191210_a001	191205_191210_1	P5
1487	Xtwitches	7458	87.5	All	p5_191205_191210_1_191210_a001	191205_191210_1	P5
1488	Xtwitches	7465	53.125	All	p5_191205_191210_1_191210_a001	191205_191210_1	P5
1489	Xtwitches	7526	42.8571	All	p5_191205_191210_1_191210_a001	191205_191210_1	P5
1490	Xtwitches	7555	64.2857	All	p5_191205_191210_1_191210_a001	191205_191210_1	P5
1491	Xtwitches	7685	81.25	All	p5_191205_191210_1_191210_a001	191205_191210_1	P5
1492	Xtwitches	7814	85.7143	All	p5_191205_191210_1_191210_a001	191205_191210_1	P5
1493	Xtwitches	7848	50	All	p5_191205_191210_1_191210_a001	191205_191210_1	P5
1494	Xtwitches	7867	76	All	p5_191205_191210_1_191210_a001	191205_191210_1	P5
1495	Xtwitches	7907	62.963	All	p5_191205_191210_1_191210_a001	191205_191210_1	P5
1496	Xtwitches	7933	56	All	p5_191205_191210_1_191210_a001	191205_191210_1	P5
1497	Xtwitches	7940	27.2727	All	p5_191205_191210_1_191210_a001	191205_191210_1	P5
1498	Xtwitches	8115	69.697	All	p5_191205_191210_1_191210_a001	191205_191210_1	P5
1499	Xtwitches	8233	62.8571	All	p5_191205_191210_1_191210_a001	191205_191210_1	P5
1500	Xtwitches	8241	52.7778	All	p5_191205_191210_1_191210_a001	191205_191210_1	P5
1501	Xtwitches	8247	30.5556	All	p5_191205_191210_1_191210_a001	191205_191210_1	P5
1502	Xtwitches	8336	80	All	p5_191205_191210_1_191210_a001	191205_191210_1	P5
1503	Xtwitches	8564	91.6667	All	p5_191205_191210_1_191210_a001	191205_191210_1	P5
1504	Xtwitches	8627	60	All	p5_191205_191210_1_191210_a001	191205_191210_1	P5
1505	Xtwitches	8715	85.7143	All	p5_191205_191210_1_191210_a001	191205_191210_1	P5
1506	Xtwitches	8803	73.3333	All	p5_191205_191210_1_191210_a001	191205_191210_1	P5
1507	Xtwitches	8836	51.4286	All	p5_191205_191210_1_191210_a001	191205_191210_1	P5
1508	Xtwitches	8938	90	All	p5_191205_191210_1_191210_a001	191205_191210_1	P5
1509	Xtwitches	9019	75	All	p5_191205_191210_1_191210_a001	191205_191210_1	P5
1510	Xtwitches	9038	53.8462	All	p5_191205_191210_1_191210_a001	191205_191210_1	P5
1511	Xtwitches	9251	54.5455	All	p5_191205_191210_1_191210_a001	191205_191210_1	P5
1512	Xtwitches	9509	21.7391	All	p5_191205_191210_1_191210_a001	191205_191210_1	P5
1513	Xtwitches	9563	90	All	p5_191205_191210_1_191210_a001	191205_191210_1	P5
1514	Xtwitches	9725	68	All	p5_191205_191210_1_191210_a001	191205_191210_1	P5
1515	complex_mvt	509	84.2105	All	p5_200306_200311_200311_a000	200306_200311	P5
1516	complex_mvt	4112	36.3014	All	p5_200306_200311_200311_a000	200306_200311	P5
1517	complex_mvt	4349	75.1825	All	p5_200306_200311_200311_a000	200306_200311	P5
1518	complex_mvt	4398	77.1084	All	p5_200306_200311_200311_a000	200306_200311	P5
1519	complex_mvt	6366	8.33333	All	p5_200306_200311_200311_a000	200306_200311	P5
1520	complex_mvt	6402	84.2105	All	p5_200306_200311_200311_a000	200306_200311	P5
1521	complex_mvt	6615	35.0515	All	p5_200306_200311_200311_a000	200306_200311	P5
1522	complex_mvt	8364	39.8601	All	p5_200306_200311_200311_a000	200306_200311	P5
1523	complex_mvt	8439	78.6667	All	p5_200306_200311_200311_a000	200306_200311	P5
1524	complex_mvt	8614	37.1134	All	p5_200306_200311_200311_a000	200306_200311	P5
1525	complex_mvt	9110	40	All	p5_200306_200311_200311_a000	200306_200311	P5
1526	complex_mvt	10040	60	All	p5_200306_200311_200311_a000	200306_200311	P5
1527	complex_mvt	10072	86.5672	All	p5_200306_200311_200311_a000	200306_200311	P5
1528	complex_mvt	10422	52.9412	All	p5_200306_200311_200311_a000	200306_200311	P5
1529	complex_mvt	10455	82.4561	All	p5_200306_200311_200311_a000	200306_200311	P5
1530	complex_mvt	11492	73.2394	All	p5_200306_200311_200311_a000	200306_200311	P5
1531	complex_mvt	12002	100	All	p5_200306_200311_200311_a000	200306_200311	P5
1532	complex_mvt	12202	26.2712	All	p5_200306_200311_200311_a000	200306_200311	P5
1533	mvt_forelimb_left	1120	20	All	p5_200306_200311_200311_a000	200306_200311	P5
1534	mvt_forelimb_left	1134	75	All	p5_200306_200311_200311_a000	200306_200311	P5
1535	mvt_forelimb_left	1162	100	All	p5_200306_200311_200311_a000	200306_200311	P5
1536	mvt_forelimb_left	1725	11.3924	All	p5_200306_200311_200311_a000	200306_200311	P5
1537	mvt_forelimb_left	1961	100	All	p5_200306_200311_200311_a000	200306_200311	P5
1538	mvt_forelimb_left	2849	41.6667	All	p5_200306_200311_200311_a000	200306_200311	P5
1539	mvt_forelimb_left	2855	18.9189	All	p5_200306_200311_200311_a000	200306_200311	P5
1540	mvt_forelimb_left	3123	80	All	p5_200306_200311_200311_a000	200306_200311	P5
1541	mvt_forelimb_left	3141	93.5484	All	p5_200306_200311_200311_a000	200306_200311	P5
1542	mvt_forelimb_left	3153	83.8983	All	p5_200306_200311_200311_a000	200306_200311	P5
1543	mvt_forelimb_left	3696	74.7368	All	p5_200306_200311_200311_a000	200306_200311	P5
1544	mvt_forelimb_left	4713	14.0845	All	p5_200306_200311_200311_a000	200306_200311	P5
1545	mvt_forelimb_left	4978	29.4479	All	p5_200306_200311_200311_a000	200306_200311	P5
1546	startle	167	45.9677	All	p5_200306_200311_200311_a000	200306_200311	P5
1547	startle	463	59.375	All	p5_200306_200311_200311_a000	200306_200311	P5
1548	startle	1245	56.6434	All	p5_200306_200311_200311_a000	200306_200311	P5
1549	startle	2095	95.8333	All	p5_200306_200311_200311_a000	200306_200311	P5
1550	startle	2459	77.7778	All	p5_200306_200311_200311_a000	200306_200311	P5
1551	startle	2844	76.3158	All	p5_200306_200311_200311_a000	200306_200311	P5
1552	startle	2898	88.5246	All	p5_200306_200311_200311_a000	200306_200311	P5
1553	startle	3455	74.6269	All	p5_200306_200311_200311_a000	200306_200311	P5
1554	startle	3495	94.4444	All	p5_200306_200311_200311_a000	200306_200311	P5
1555	startle	3585	47.1698	All	p5_200306_200311_200311_a000	200306_200311	P5
1556	startle	4252	87.7551	All	p5_200306_200311_200311_a000	200306_200311	P5
1557	startle	4343	97.5309	All	p5_200306_200311_200311_a000	200306_200311	P5
1558	startle	4550	81.9672	All	p5_200306_200311_200311_a000	200306_200311	P5
1559	startle	4799	96.0784	All	p5_200306_200311_200311_a000	200306_200311	P5
1560	startle	4972	50	All	p5_200306_200311_200311_a000	200306_200311	P5
1561	startle	5142	90.9091	All	p5_200306_200311_200311_a000	200306_200311	P5
1562	startle	5203	58.4906	All	p5_200306_200311_200311_a000	200306_200311	P5
1563	startle	5448	90.5405	All	p5_200306_200311_200311_a000	200306_200311	P5
1564	startle	5695	77.5	All	p5_200306_200311_200311_a000	200306_200311	P5
1565	startle	5814	67.0455	All	p5_200306_200311_200311_a000	200306_200311	P5
1566	startle	6035	90.4762	All	p5_200306_200311_200311_a000	200306_200311	P5
1567	startle	6334	77.0115	All	p5_200306_200311_200311_a000	200306_200311	P5
1568	startle	6476	95	All	p5_200306_200311_200311_a000	200306_200311	P5
1569	startle	7580	81.1881	All	p5_200306_200311_200311_a000	200306_200311	P5
1570	startle	7606	26.2295	All	p5_200306_200311_200311_a000	200306_200311	P5
1571	startle	7715	95.082	All	p5_200306_200311_200311_a000	200306_200311	P5
1572	startle	7815	96.9697	All	p5_200306_200311_200311_a000	200306_200311	P5
1573	startle	8115	80.8219	All	p5_200306_200311_200311_a000	200306_200311	P5
1574	startle	8194	73.4375	All	p5_200306_200311_200311_a000	200306_200311	P5
1575	startle	8346	57.9268	All	p5_200306_200311_200311_a000	200306_200311	P5
1576	startle	8513	63.0769	All	p5_200306_200311_200311_a000	200306_200311	P5
1577	startle	8866	95.3125	All	p5_200306_200311_200311_a000	200306_200311	P5
1578	startle	8927	89.2857	All	p5_200306_200311_200311_a000	200306_200311	P5
1579	startle	8989	100	All	p5_200306_200311_200311_a000	200306_200311	P5
1580	startle	9022	73.0769	All	p5_200306_200311_200311_a000	200306_200311	P5
1581	startle	9104	61.6541	All	p5_200306_200311_200311_a000	200306_200311	P5
1582	startle	9253	54.3689	All	p5_200306_200311_200311_a000	200306_200311	P5
1583	startle	9306	52.2727	All	p5_200306_200311_200311_a000	200306_200311	P5
1584	startle	9395	61.165	All	p5_200306_200311_200311_a000	200306_200311	P5
1585	startle	9484	92.5926	All	p5_200306_200311_200311_a000	200306_200311	P5
1586	startle	9575	87.0588	All	p5_200306_200311_200311_a000	200306_200311	P5
1587	startle	9921	91.8919	All	p5_200306_200311_200311_a000	200306_200311	P5
1588	startle	10329	82.6087	All	p5_200306_200311_200311_a000	200306_200311	P5
1589	startle	10952	65.4206	All	p5_200306_200311_200311_a000	200306_200311	P5
1590	startle	11042	80	All	p5_200306_200311_200311_a000	200306_200311	P5
1591	startle	11205	50	All	p5_200306_200311_200311_a000	200306_200311	P5
1592	startle	11376	78.9474	All	p5_200306_200311_200311_a000	200306_200311	P5
1593	startle	11487	92.8571	All	p5_200306_200311_200311_a000	200306_200311	P5
1594	startle	11717	52.6316	All	p5_200306_200311_200311_a000	200306_200311	P5
1595	startle	11790	100	All	p5_200306_200311_200311_a000	200306_200311	P5
1596	startle	11837	94.4444	All	p5_200306_200311_200311_a000	200306_200311	P5
1597	startle	12093	100	All	p5_200306_200311_200311_a000	200306_200311	P5
1598	twitch_forelimb_left	151	68.3673	All	p5_200306_200311_200311_a000	200306_200311	P5
1599	twitch_forelimb_left	177	34.2105	All	p5_200306_200311_200311_a000	200306_200311	P5
1600	twitch_forelimb_left	182	29.4118	All	p5_200306_200311_200311_a000	200306_200311	P5
1601	twitch_forelimb_left	188	36.3636	All	p5_200306_200311_200311_a000	200306_200311	P5
1602	twitch_forelimb_left	428	69.6296	All	p5_200306_200311_200311_a000	200306_200311	P5
1603	twitch_forelimb_left	432	61.9403	All	p5_200306_200311_200311_a000	200306_200311	P5
1604	twitch_forelimb_left	436	45.3237	All	p5_200306_200311_200311_a000	200306_200311	P5
1605	twitch_forelimb_left	441	32.2835	All	p5_200306_200311_200311_a000	200306_200311	P5
1606	twitch_forelimb_left	498	73.3333	All	p5_200306_200311_200311_a000	200306_200311	P5
1607	twitch_forelimb_left	748	49.2063	All	p5_200306_200311_200311_a000	200306_200311	P5
1608	twitch_forelimb_left	751	40	All	p5_200306_200311_200311_a000	200306_200311	P5
1609	twitch_forelimb_left	778	38.2353	All	p5_200306_200311_200311_a000	200306_200311	P5
1610	twitch_forelimb_left	883	87.5	All	p5_200306_200311_200311_a000	200306_200311	P5
1611	twitch_forelimb_left	1064	72.8571	All	p5_200306_200311_200311_a000	200306_200311	P5
1612	twitch_forelimb_left	1078	32.8358	All	p5_200306_200311_200311_a000	200306_200311	P5
1613	twitch_forelimb_left	1084	18.9655	All	p5_200306_200311_200311_a000	200306_200311	P5
1614	twitch_forelimb_left	1140	50	All	p5_200306_200311_200311_a000	200306_200311	P5
1615	twitch_forelimb_left	1243	63.7681	All	p5_200306_200311_200311_a000	200306_200311	P5
1616	twitch_forelimb_left	1248	50.3401	All	p5_200306_200311_200311_a000	200306_200311	P5
1617	twitch_forelimb_left	1252	35.5072	All	p5_200306_200311_200311_a000	200306_200311	P5
1618	twitch_forelimb_left	1280	6.25	All	p5_200306_200311_200311_a000	200306_200311	P5
1619	twitch_forelimb_left	1458	58.4416	All	p5_200306_200311_200311_a000	200306_200311	P5
1620	twitch_forelimb_left	1497	49.4318	All	p5_200306_200311_200311_a000	200306_200311	P5
1621	twitch_forelimb_left	1508	19.2308	All	p5_200306_200311_200311_a000	200306_200311	P5
1622	twitch_forelimb_left	1712	80.4348	All	p5_200306_200311_200311_a000	200306_200311	P5
1623	twitch_forelimb_left	1825	60.2151	All	p5_200306_200311_200311_a000	200306_200311	P5
1624	twitch_forelimb_left	1891	38.7931	All	p5_200306_200311_200311_a000	200306_200311	P5
1625	twitch_forelimb_left	2041	62.0482	All	p5_200306_200311_200311_a000	200306_200311	P5
1626	twitch_forelimb_left	2052	34.6154	All	p5_200306_200311_200311_a000	200306_200311	P5
1627	twitch_forelimb_left	2302	68.4211	All	p5_200306_200311_200311_a000	200306_200311	P5
1628	twitch_forelimb_left	2638	65.7534	All	p5_200306_200311_200311_a000	200306_200311	P5
1629	twitch_forelimb_left	2640	57.377	All	p5_200306_200311_200311_a000	200306_200311	P5
1630	twitch_forelimb_left	2735	86.9565	All	p5_200306_200311_200311_a000	200306_200311	P5
1631	twitch_forelimb_left	2871	36.3636	All	p5_200306_200311_200311_a000	200306_200311	P5
1632	twitch_forelimb_left	3040	83.0508	All	p5_200306_200311_200311_a000	200306_200311	P5
1633	twitch_forelimb_left	3095	48.3871	All	p5_200306_200311_200311_a000	200306_200311	P5
1634	twitch_forelimb_left	3175	52.8302	All	p5_200306_200311_200311_a000	200306_200311	P5
1635	twitch_forelimb_left	3205	51.0067	All	p5_200306_200311_200311_a000	200306_200311	P5
1636	twitch_forelimb_left	3209	31.5436	All	p5_200306_200311_200311_a000	200306_200311	P5
1637	twitch_forelimb_left	3366	34.7222	All	p5_200306_200311_200311_a000	200306_200311	P5
1638	twitch_forelimb_left	3422	80.3279	All	p5_200306_200311_200311_a000	200306_200311	P5
1639	twitch_forelimb_left	3605	24.4444	All	p5_200306_200311_200311_a000	200306_200311	P5
1640	twitch_forelimb_left	3701	75.6098	All	p5_200306_200311_200311_a000	200306_200311	P5
1641	twitch_forelimb_left	3789	71.0526	All	p5_200306_200311_200311_a000	200306_200311	P5
1642	twitch_forelimb_left	3880	68.9394	All	p5_200306_200311_200311_a000	200306_200311	P5
1643	twitch_forelimb_left	3923	90	All	p5_200306_200311_200311_a000	200306_200311	P5
1644	twitch_forelimb_left	3984	82.5	All	p5_200306_200311_200311_a000	200306_200311	P5
1645	twitch_forelimb_left	4095	57.764	All	p5_200306_200311_200311_a000	200306_200311	P5
1646	twitch_forelimb_left	4105	46.875	All	p5_200306_200311_200311_a000	200306_200311	P5
1647	twitch_forelimb_left	4108	42.1384	All	p5_200306_200311_200311_a000	200306_200311	P5
1648	twitch_forelimb_left	4702	55.814	All	p5_200306_200311_200311_a000	200306_200311	P5
1649	twitch_forelimb_left	5018	67.9688	All	p5_200306_200311_200311_a000	200306_200311	P5
1650	twitch_forelimb_left	5306	62.5	All	p5_200306_200311_200311_a000	200306_200311	P5
1651	twitch_forelimb_left	5343	77.451	All	p5_200306_200311_200311_a000	200306_200311	P5
1652	twitch_forelimb_left	5565	52.1127	All	p5_200306_200311_200311_a000	200306_200311	P5
1653	twitch_forelimb_left	5603	71.1712	All	p5_200306_200311_200311_a000	200306_200311	P5
1654	twitch_forelimb_left	5619	63.0058	All	p5_200306_200311_200311_a000	200306_200311	P5
1655	twitch_forelimb_left	5912	41.3793	All	p5_200306_200311_200311_a000	200306_200311	P5
1656	twitch_forelimb_left	5919	21.6418	All	p5_200306_200311_200311_a000	200306_200311	P5
1657	twitch_forelimb_left	5992	30.4878	All	p5_200306_200311_200311_a000	200306_200311	P5
1658	twitch_forelimb_left	6309	79.7101	All	p5_200306_200311_200311_a000	200306_200311	P5
1659	twitch_forelimb_left	6350	35.8696	All	p5_200306_200311_200311_a000	200306_200311	P5
1660	twitch_forelimb_left	6579	64.0244	All	p5_200306_200311_200311_a000	200306_200311	P5
1661	twitch_forelimb_left	6609	54.0984	All	p5_200306_200311_200311_a000	200306_200311	P5
1662	twitch_forelimb_left	7010	59.1549	All	p5_200306_200311_200311_a000	200306_200311	P5
1663	twitch_forelimb_left	7072	25.7143	All	p5_200306_200311_200311_a000	200306_200311	P5
1664	twitch_forelimb_left	7058	89.8305	All	p5_200306_200311_200311_a000	200306_200311	P5
1665	twitch_forelimb_left	7177	64.8148	All	p5_200306_200311_200311_a000	200306_200311	P5
1666	twitch_forelimb_left	7247	28	All	p5_200306_200311_200311_a000	200306_200311	P5
1667	twitch_forelimb_left	7425	27.2727	All	p5_200306_200311_200311_a000	200306_200311	P5
1668	twitch_forelimb_left	7925	49.4382	All	p5_200306_200311_200311_a000	200306_200311	P5
1669	twitch_forelimb_left	9697	59.3023	All	p5_200306_200311_200311_a000	200306_200311	P5
1670	twitch_forelimb_left	9726	15.1515	All	p5_200306_200311_200311_a000	200306_200311	P5
1671	twitch_forelimb_left	9834	54.321	All	p5_200306_200311_200311_a000	200306_200311	P5
1672	twitch_forelimb_left	10253	44.4444	All	p5_200306_200311_200311_a000	200306_200311	P5
1673	twitch_forelimb_left	10710	40.708	All	p5_200306_200311_200311_a000	200306_200311	P5
1674	twitch_forelimb_left	10734	47.2727	All	p5_200306_200311_200311_a000	200306_200311	P5
1675	twitch_forelimb_left	10887	66.0377	All	p5_200306_200311_200311_a000	200306_200311	P5
1676	twitch_forelimb_left	10974	5	All	p5_200306_200311_200311_a000	200306_200311	P5
1677	twitch_forelimb_left	11124	65.7534	All	p5_200306_200311_200311_a000	200306_200311	P5
1678	twitch_forelimb_left	11298	82.4176	All	p5_200306_200311_200311_a000	200306_200311	P5
1679	twitch_forelimb_left	11451	78.9474	All	p5_200306_200311_200311_a000	200306_200311	P5
1680	twitch_forelimb_right	430	71.8519	All	p5_200306_200311_200311_a000	200306_200311	P5
1681	twitch_forelimb_right	433	57.8571	All	p5_200306_200311_200311_a000	200306_200311	P5
1682	twitch_forelimb_right	442	28.3333	All	p5_200306_200311_200311_a000	200306_200311	P5
1683	twitch_forelimb_right	748	49.2063	All	p5_200306_200311_200311_a000	200306_200311	P5
1684	twitch_forelimb_right	758	24.7619	All	p5_200306_200311_200311_a000	200306_200311	P5
1685	twitch_forelimb_right	1497	49.4318	All	p5_200306_200311_200311_a000	200306_200311	P5
1686	twitch_forelimb_right	1712	80.4348	All	p5_200306_200311_200311_a000	200306_200311	P5
1687	twitch_forelimb_right	2040	64.4172	All	p5_200306_200311_200311_a000	200306_200311	P5
1688	twitch_forelimb_right	2735	86.8132	All	p5_200306_200311_200311_a000	200306_200311	P5
1689	twitch_forelimb_right	2736	81.3187	All	p5_200306_200311_200311_a000	200306_200311	P5
1690	twitch_forelimb_right	3204	54.3046	All	p5_200306_200311_200311_a000	200306_200311	P5
1691	twitch_forelimb_right	3371	24.0602	All	p5_200306_200311_200311_a000	200306_200311	P5
1692	twitch_forelimb_right	3790	63.1579	All	p5_200306_200311_200311_a000	200306_200311	P5
1693	twitch_forelimb_right	3924	90	All	p5_200306_200311_200311_a000	200306_200311	P5
1694	twitch_forelimb_right	4108	42.1384	All	p5_200306_200311_200311_a000	200306_200311	P5
1695	twitch_forelimb_right	5603	71.1712	All	p5_200306_200311_200311_a000	200306_200311	P5
1696	twitch_forelimb_right	5622	46.5839	All	p5_200306_200311_200311_a000	200306_200311	P5
1697	twitch_forelimb_right	5912	41.3793	All	p5_200306_200311_200311_a000	200306_200311	P5
1698	twitch_forelimb_right	6139	71.5152	All	p5_200306_200311_200311_a000	200306_200311	P5
1699	twitch_forelimb_right	6264	65.2482	All	p5_200306_200311_200311_a000	200306_200311	P5
1700	twitch_forelimb_right	6609	54.0984	All	p5_200306_200311_200311_a000	200306_200311	P5
1701	twitch_forelimb_right	7010	59.1549	All	p5_200306_200311_200311_a000	200306_200311	P5
1702	twitch_forelimb_right	7059	85.2459	All	p5_200306_200311_200311_a000	200306_200311	P5
1703	twitch_forelimb_right	7178	61.9469	All	p5_200306_200311_200311_a000	200306_200311	P5
1704	twitch_forelimb_right	7371	90.4348	All	p5_200306_200311_200311_a000	200306_200311	P5
1705	twitch_forelimb_right	7982	80.1527	All	p5_200306_200311_200311_a000	200306_200311	P5
1706	twitch_forelimb_right	9697	59.3023	All	p5_200306_200311_200311_a000	200306_200311	P5
1707	twitch_forelimb_right	9725	16.6667	All	p5_200306_200311_200311_a000	200306_200311	P5
1708	twitch_forelimb_right	10254	38.7097	All	p5_200306_200311_200311_a000	200306_200311	P5
1709	twitch_forelimb_right	10706	46.7213	All	p5_200306_200311_200311_a000	200306_200311	P5
1710	twitch_forelimb_right	10974	5	All	p5_200306_200311_200311_a000	200306_200311	P5
1711	twitch_forelimb_right	11124	65.7534	All	p5_200306_200311_200311_a000	200306_200311	P5
1712	twitch_forelimb_right	11298	82.4176	All	p5_200306_200311_200311_a000	200306_200311	P5
1713	twitch_hindlimb_left	40	50	All	p5_200306_200311_200311_a000	200306_200311	P5
1714	twitch_hindlimb_left	181	33.3333	All	p5_200306_200311_200311_a000	200306_200311	P5
1715	twitch_hindlimb_left	188	36.3636	All	p5_200306_200311_200311_a000	200306_200311	P5
1716	twitch_hindlimb_left	436	46.3235	All	p5_200306_200311_200311_a000	200306_200311	P5
1717	twitch_hindlimb_left	442	28.3333	All	p5_200306_200311_200311_a000	200306_200311	P5
1718	twitch_hindlimb_left	749	47.619	All	p5_200306_200311_200311_a000	200306_200311	P5
1719	twitch_hindlimb_left	756	25	All	p5_200306_200311_200311_a000	200306_200311	P5
1720	twitch_hindlimb_left	775	33.3333	All	p5_200306_200311_200311_a000	200306_200311	P5
1721	twitch_hindlimb_left	883	87.5	All	p5_200306_200311_200311_a000	200306_200311	P5
1722	twitch_hindlimb_left	1497	48.8764	All	p5_200306_200311_200311_a000	200306_200311	P5
1723	twitch_hindlimb_left	2052	35.0318	All	p5_200306_200311_200311_a000	200306_200311	P5
1724	twitch_hindlimb_left	2301	69.9248	All	p5_200306_200311_200311_a000	200306_200311	P5
1725	twitch_hindlimb_left	2640	54.6875	All	p5_200306_200311_200311_a000	200306_200311	P5
1726	twitch_hindlimb_left	2646	17.2414	All	p5_200306_200311_200311_a000	200306_200311	P5
1727	twitch_hindlimb_left	2738	68.4211	All	p5_200306_200311_200311_a000	200306_200311	P5
1728	twitch_hindlimb_left	3042	75.4386	All	p5_200306_200311_200311_a000	200306_200311	P5
1729	twitch_hindlimb_left	3095	48.3871	All	p5_200306_200311_200311_a000	200306_200311	P5
1730	twitch_hindlimb_left	3205	51.0067	All	p5_200306_200311_200311_a000	200306_200311	P5
1731	twitch_hindlimb_left	3604	24.4444	All	p5_200306_200311_200311_a000	200306_200311	P5
1732	twitch_hindlimb_left	3699	79.5699	All	p5_200306_200311_200311_a000	200306_200311	P5
1733	twitch_hindlimb_left	3790	63.1579	All	p5_200306_200311_200311_a000	200306_200311	P5
1734	twitch_hindlimb_left	3881	62.2222	All	p5_200306_200311_200311_a000	200306_200311	P5
1735	twitch_hindlimb_left	3924	90	All	p5_200306_200311_200311_a000	200306_200311	P5
1736	twitch_hindlimb_left	3985	86.8421	All	p5_200306_200311_200311_a000	200306_200311	P5
1737	twitch_hindlimb_left	4107	42.6752	All	p5_200306_200311_200311_a000	200306_200311	P5
1738	twitch_hindlimb_left	4704	38.4615	All	p5_200306_200311_200311_a000	200306_200311	P5
1739	twitch_hindlimb_left	6131	94.0678	All	p5_200306_200311_200311_a000	200306_200311	P5
1740	twitch_hindlimb_left	6609	55.8333	All	p5_200306_200311_200311_a000	200306_200311	P5
1741	twitch_hindlimb_left	6812	19.8198	All	p5_200306_200311_200311_a000	200306_200311	P5
1742	twitch_hindlimb_left	7010	59.1549	All	p5_200306_200311_200311_a000	200306_200311	P5
1743	twitch_hindlimb_left	7177	64.8148	All	p5_200306_200311_200311_a000	200306_200311	P5
1744	twitch_hindlimb_left	7984	72.4638	All	p5_200306_200311_200311_a000	200306_200311	P5
1745	twitch_hindlimb_left	9846	20.7407	All	p5_200306_200311_200311_a000	200306_200311	P5
1746	twitch_hindlimb_left	10253	44.4444	All	p5_200306_200311_200311_a000	200306_200311	P5
1747	twitch_hindlimb_left	10974	5	All	p5_200306_200311_200311_a000	200306_200311	P5
1748	twitch_hindlimb_left	11451	78.9474	All	p5_200306_200311_200311_a000	200306_200311	P5
1749	twitch_hindlimb_right	756	25	All	p5_200306_200311_200311_a000	200306_200311	P5
1750	twitch_hindlimb_right	4108	42.1384	All	p5_200306_200311_200311_a000	200306_200311	P5
1751	twitch_hindlimb_right	6610	54.1667	All	p5_200306_200311_200311_a000	200306_200311	P5
1752	twitch_hindlimb_right	8610	51	All	p5_200306_200311_200311_a000	200306_200311	P5
1753	twitch_hindlimb_right	10252	45.9893	All	p5_200306_200311_200311_a000	200306_200311	P5
1754	twitch_hindlimb_right	11298	82.4176	All	p5_200306_200311_200311_a000	200306_200311	P5
1755	twitch_hindlimb_right	11451	78.9474	All	p5_200306_200311_200311_a000	200306_200311	P5
1756	twitch_tail	189	36.5079	All	p5_200306_200311_200311_a000	200306_200311	P5
1757	twitch_tail	431	68.8889	All	p5_200306_200311_200311_a000	200306_200311	P5
1758	twitch_tail	442	28.3333	All	p5_200306_200311_200311_a000	200306_200311	P5
1759	twitch_tail	1243	63.7681	All	p5_200306_200311_200311_a000	200306_200311	P5
1760	twitch_tail	1498	46.9274	All	p5_200306_200311_200311_a000	200306_200311	P5
1761	twitch_tail	1711	79.3478	All	p5_200306_200311_200311_a000	200306_200311	P5
1762	twitch_tail	1823	60.9195	All	p5_200306_200311_200311_a000	200306_200311	P5
1763	twitch_tail	2043	50.6098	All	p5_200306_200311_200311_a000	200306_200311	P5
1764	twitch_tail	2639	65.1515	All	p5_200306_200311_200311_a000	200306_200311	P5
1765	twitch_tail	2736	81.3187	All	p5_200306_200311_200311_a000	200306_200311	P5
1766	twitch_tail	3040	83.0508	All	p5_200306_200311_200311_a000	200306_200311	P5
1767	twitch_tail	3094	61.2903	All	p5_200306_200311_200311_a000	200306_200311	P5
1768	twitch_tail	3205	51.0067	All	p5_200306_200311_200311_a000	200306_200311	P5
1769	twitch_tail	3699	79.5699	All	p5_200306_200311_200311_a000	200306_200311	P5
1770	twitch_tail	3880	68.2171	All	p5_200306_200311_200311_a000	200306_200311	P5
1771	twitch_tail	3924	90	All	p5_200306_200311_200311_a000	200306_200311	P5
1772	twitch_tail	3984	82.5	All	p5_200306_200311_200311_a000	200306_200311	P5
1773	twitch_tail	4107	42.9487	All	p5_200306_200311_200311_a000	200306_200311	P5
1774	twitch_tail	4701	63.6872	All	p5_200306_200311_200311_a000	200306_200311	P5
1775	twitch_tail	5348	69.3878	All	p5_200306_200311_200311_a000	200306_200311	P5
1776	twitch_tail	5621	56.5476	All	p5_200306_200311_200311_a000	200306_200311	P5
1777	twitch_tail	5913	38.7755	All	p5_200306_200311_200311_a000	200306_200311	P5
1778	twitch_tail	5991	47.561	All	p5_200306_200311_200311_a000	200306_200311	P5
1779	twitch_tail	6234	94.1176	All	p5_200306_200311_200311_a000	200306_200311	P5
1780	twitch_tail	6264	65.2482	All	p5_200306_200311_200311_a000	200306_200311	P5
1781	twitch_tail	6609	55.8333	All	p5_200306_200311_200311_a000	200306_200311	P5
1782	twitch_tail	7010	59.1549	All	p5_200306_200311_200311_a000	200306_200311	P5
1783	twitch_tail	7230	82.0225	All	p5_200306_200311_200311_a000	200306_200311	P5
1784	twitch_tail	7372	86.9565	All	p5_200306_200311_200311_a000	200306_200311	P5
1785	twitch_tail	9696	60.479	All	p5_200306_200311_200311_a000	200306_200311	P5
1786	twitch_tail	9725	16.6667	All	p5_200306_200311_200311_a000	200306_200311	P5
1787	twitch_tail	10252	45.9893	All	p5_200306_200311_200311_a000	200306_200311	P5
1788	twitch_tail	10735	50	All	p5_200306_200311_200311_a000	200306_200311	P5
1789	twitch_tail	10889	64.4231	All	p5_200306_200311_200311_a000	200306_200311	P5
1790	twitch_tail	10945	65.3226	All	p5_200306_200311_200311_a000	200306_200311	P5
1791	twitch_tail	11298	82.4176	All	p5_200306_200311_200311_a000	200306_200311	P5
1792	twitch_tail	11450	76.1905	All	p5_200306_200311_200311_a000	200306_200311	P5
1793	twitch_tail	11694	94.4444	All	p5_200306_200311_200311_a000	200306_200311	P5
1794	complex_mvt	70	38.0531	All	p5_200306_200311_200311_a001	200306_200311	P5
1795	complex_mvt	1482	39.2857	All	p5_200306_200311_200311_a001	200306_200311	P5
1796	complex_mvt	1501	15.3846	All	p5_200306_200311_200311_a001	200306_200311	P5
1797	complex_mvt	1880	40	All	p5_200306_200311_200311_a001	200306_200311	P5
1798	complex_mvt	2265	100	All	p5_200306_200311_200311_a001	200306_200311	P5
1799	complex_mvt	2417	28.8462	All	p5_200306_200311_200311_a001	200306_200311	P5
1800	complex_mvt	6145	16.3934	All	p5_200306_200311_200311_a001	200306_200311	P5
1801	mvt_forelimb_left	799	6.25	All	p5_200306_200311_200311_a001	200306_200311	P5
1802	mvt_forelimb_left	816	40	All	p5_200306_200311_200311_a001	200306_200311	P5
1803	mvt_forelimb_left	984	14.2857	All	p5_200306_200311_200311_a001	200306_200311	P5
1804	mvt_forelimb_left	994	23.0769	All	p5_200306_200311_200311_a001	200306_200311	P5
1805	mvt_forelimb_left	1097	90.4762	All	p5_200306_200311_200311_a001	200306_200311	P5
1806	mvt_forelimb_left	1360	26.9663	All	p5_200306_200311_200311_a001	200306_200311	P5
1807	mvt_forelimb_left	1369	20	All	p5_200306_200311_200311_a001	200306_200311	P5
1808	mvt_forelimb_left	2869	96.875	All	p5_200306_200311_200311_a001	200306_200311	P5
1809	mvt_forelimb_left	3782	5.19481	All	p5_200306_200311_200311_a001	200306_200311	P5
1810	mvt_forelimb_left	4870	12.5	All	p5_200306_200311_200311_a001	200306_200311	P5
1811	mvt_forelimb_left	5024	28.5714	All	p5_200306_200311_200311_a001	200306_200311	P5
1812	mvt_forelimb_left	6493	100	All	p5_200306_200311_200311_a001	200306_200311	P5
1813	mvt_hindlimb_right	1225	63.6364	All	p5_200306_200311_200311_a001	200306_200311	P5
1814	startle	57	57.5342	All	p5_200306_200311_200311_a001	200306_200311	P5
1815	startle	196	100	All	p5_200306_200311_200311_a001	200306_200311	P5
1816	startle	609	81.1594	All	p5_200306_200311_200311_a001	200306_200311	P5
1817	startle	1104	77.2727	All	p5_200306_200311_200311_a001	200306_200311	P5
1818	startle	1185	96.7742	All	p5_200306_200311_200311_a001	200306_200311	P5
1819	startle	1426	27.7778	All	p5_200306_200311_200311_a001	200306_200311	P5
1820	startle	1603	100	All	p5_200306_200311_200311_a001	200306_200311	P5
1821	startle	1868	100	All	p5_200306_200311_200311_a001	200306_200311	P5
1822	startle	1969	100	All	p5_200306_200311_200311_a001	200306_200311	P5
1823	startle	2408	98.0392	All	p5_200306_200311_200311_a001	200306_200311	P5
1824	startle	2989	41.6667	All	p5_200306_200311_200311_a001	200306_200311	P5
1825	startle	3178	21.4286	All	p5_200306_200311_200311_a001	200306_200311	P5
1826	startle	4429	42.6966	All	p5_200306_200311_200311_a001	200306_200311	P5
1827	startle	5089	79.3103	All	p5_200306_200311_200311_a001	200306_200311	P5
1828	startle	5382	83.3333	All	p5_200306_200311_200311_a001	200306_200311	P5
1829	startle	7261	83.1169	All	p5_200306_200311_200311_a001	200306_200311	P5
1830	twitch_forelimb_left	54	60.2941	All	p5_200306_200311_200311_a001	200306_200311	P5
1831	twitch_forelimb_left	59	47.5524	All	p5_200306_200311_200311_a001	200306_200311	P5
1832	twitch_forelimb_left	218	35	All	p5_200306_200311_200311_a001	200306_200311	P5
1833	twitch_forelimb_left	390	100	All	p5_200306_200311_200311_a001	200306_200311	P5
1834	twitch_forelimb_left	437	100	All	p5_200306_200311_200311_a001	200306_200311	P5
1835	twitch_forelimb_left	557	84.4828	All	p5_200306_200311_200311_a001	200306_200311	P5
1836	twitch_forelimb_left	606	85.2941	All	p5_200306_200311_200311_a001	200306_200311	P5
1837	twitch_forelimb_left	613	34.3284	All	p5_200306_200311_200311_a001	200306_200311	P5
1838	twitch_forelimb_left	710	77.0833	All	p5_200306_200311_200311_a001	200306_200311	P5
1839	twitch_forelimb_left	874	44.186	All	p5_200306_200311_200311_a001	200306_200311	P5
1840	twitch_forelimb_left	885	90.566	All	p5_200306_200311_200311_a001	200306_200311	P5
1841	twitch_forelimb_left	907	8.69565	All	p5_200306_200311_200311_a001	200306_200311	P5
1842	twitch_forelimb_left	1014	62.5	All	p5_200306_200311_200311_a001	200306_200311	P5
1843	twitch_forelimb_left	1020	92.3077	All	p5_200306_200311_200311_a001	200306_200311	P5
1844	twitch_forelimb_left	1027	97.561	All	p5_200306_200311_200311_a001	200306_200311	P5
1845	twitch_forelimb_left	1035	82.0513	All	p5_200306_200311_200311_a001	200306_200311	P5
1846	twitch_forelimb_left	1058	20.2703	All	p5_200306_200311_200311_a001	200306_200311	P5
1847	twitch_forelimb_left	1089	87.5	All	p5_200306_200311_200311_a001	200306_200311	P5
1848	twitch_forelimb_left	1163	33.3333	All	p5_200306_200311_200311_a001	200306_200311	P5
1849	twitch_forelimb_left	1352	79.3103	All	p5_200306_200311_200311_a001	200306_200311	P5
1850	twitch_forelimb_left	1401	78.3505	All	p5_200306_200311_200311_a001	200306_200311	P5
1851	twitch_forelimb_left	1407	17.3913	All	p5_200306_200311_200311_a001	200306_200311	P5
1852	twitch_forelimb_left	1735	8.10811	All	p5_200306_200311_200311_a001	200306_200311	P5
1853	twitch_forelimb_left	1738	10.3448	All	p5_200306_200311_200311_a001	200306_200311	P5
1854	twitch_forelimb_left	1874	25	All	p5_200306_200311_200311_a001	200306_200311	P5
1855	twitch_forelimb_left	1973	60.4167	All	p5_200306_200311_200311_a001	200306_200311	P5
1856	twitch_forelimb_left	2099	74.359	All	p5_200306_200311_200311_a001	200306_200311	P5
1857	twitch_forelimb_left	2105	26.9841	All	p5_200306_200311_200311_a001	200306_200311	P5
1858	twitch_forelimb_left	2126	85.7143	All	p5_200306_200311_200311_a001	200306_200311	P5
1859	twitch_forelimb_left	2226	71.9101	All	p5_200306_200311_200311_a001	200306_200311	P5
1860	twitch_forelimb_left	2229	77.9221	All	p5_200306_200311_200311_a001	200306_200311	P5
1861	twitch_forelimb_left	2234	13.4328	All	p5_200306_200311_200311_a001	200306_200311	P5
1862	twitch_forelimb_left	2413	58.8235	All	p5_200306_200311_200311_a001	200306_200311	P5
1863	twitch_forelimb_left	2550	79.3814	All	p5_200306_200311_200311_a001	200306_200311	P5
1864	twitch_forelimb_left	2657	46.9388	All	p5_200306_200311_200311_a001	200306_200311	P5
1865	twitch_forelimb_left	2673	68.4211	All	p5_200306_200311_200311_a001	200306_200311	P5
1866	twitch_forelimb_left	2741	90.9091	All	p5_200306_200311_200311_a001	200306_200311	P5
1867	twitch_forelimb_left	2884	78.7234	All	p5_200306_200311_200311_a001	200306_200311	P5
1868	twitch_forelimb_left	2961	87.7778	All	p5_200306_200311_200311_a001	200306_200311	P5
1869	twitch_forelimb_left	3083	28.5714	All	p5_200306_200311_200311_a001	200306_200311	P5
1870	twitch_forelimb_left	3187	16.6667	All	p5_200306_200311_200311_a001	200306_200311	P5
1871	twitch_forelimb_left	3223	78.125	All	p5_200306_200311_200311_a001	200306_200311	P5
1872	twitch_forelimb_left	3228	15.1515	All	p5_200306_200311_200311_a001	200306_200311	P5
1873	twitch_forelimb_left	3313	78.3505	All	p5_200306_200311_200311_a001	200306_200311	P5
1874	twitch_forelimb_left	3315	46.3918	All	p5_200306_200311_200311_a001	200306_200311	P5
1875	twitch_forelimb_left	3319	21.4286	All	p5_200306_200311_200311_a001	200306_200311	P5
1876	twitch_forelimb_left	3440	85.7143	All	p5_200306_200311_200311_a001	200306_200311	P5
1877	twitch_forelimb_left	3496	76.3441	All	p5_200306_200311_200311_a001	200306_200311	P5
1878	twitch_forelimb_left	3504	31.9444	All	p5_200306_200311_200311_a001	200306_200311	P5
1879	twitch_forelimb_left	3611	90.1639	All	p5_200306_200311_200311_a001	200306_200311	P5
1880	twitch_forelimb_left	3639	18.1818	All	p5_200306_200311_200311_a001	200306_200311	P5
1881	twitch_forelimb_left	3758	68.75	All	p5_200306_200311_200311_a001	200306_200311	P5
1882	twitch_forelimb_left	3770	41.9048	All	p5_200306_200311_200311_a001	200306_200311	P5
1883	twitch_forelimb_left	3776	16.8539	All	p5_200306_200311_200311_a001	200306_200311	P5
1884	twitch_forelimb_left	3859	86.3636	All	p5_200306_200311_200311_a001	200306_200311	P5
1885	twitch_forelimb_left	3919	97	All	p5_200306_200311_200311_a001	200306_200311	P5
1886	twitch_forelimb_left	3969	51.3761	All	p5_200306_200311_200311_a001	200306_200311	P5
1887	twitch_forelimb_left	4085	65.2174	All	p5_200306_200311_200311_a001	200306_200311	P5
1888	twitch_forelimb_left	4131	46.9027	All	p5_200306_200311_200311_a001	200306_200311	P5
1889	twitch_forelimb_left	4138	6.81818	All	p5_200306_200311_200311_a001	200306_200311	P5
1890	twitch_forelimb_left	4160	100	All	p5_200306_200311_200311_a001	200306_200311	P5
1891	twitch_forelimb_left	4162	71.4286	All	p5_200306_200311_200311_a001	200306_200311	P5
1892	twitch_forelimb_left	4236	64.6018	All	p5_200306_200311_200311_a001	200306_200311	P5
1893	twitch_forelimb_left	4241	49.1803	All	p5_200306_200311_200311_a001	200306_200311	P5
1894	twitch_forelimb_left	4258	35.2273	All	p5_200306_200311_200311_a001	200306_200311	P5
1895	twitch_forelimb_left	4264	39.7436	All	p5_200306_200311_200311_a001	200306_200311	P5
1896	twitch_forelimb_left	4268	30.7692	All	p5_200306_200311_200311_a001	200306_200311	P5
1897	twitch_forelimb_left	4273	25	All	p5_200306_200311_200311_a001	200306_200311	P5
1898	twitch_forelimb_left	4280	11.4286	All	p5_200306_200311_200311_a001	200306_200311	P5
1899	twitch_forelimb_left	4342	36.1905	All	p5_200306_200311_200311_a001	200306_200311	P5
1900	twitch_forelimb_left	4347	23.6559	All	p5_200306_200311_200311_a001	200306_200311	P5
1901	twitch_forelimb_left	4508	96.4912	All	p5_200306_200311_200311_a001	200306_200311	P5
1902	twitch_forelimb_left	4515	37.2881	All	p5_200306_200311_200311_a001	200306_200311	P5
1903	twitch_forelimb_left	4534	17.6471	All	p5_200306_200311_200311_a001	200306_200311	P5
1904	twitch_forelimb_left	4657	68.75	All	p5_200306_200311_200311_a001	200306_200311	P5
1905	twitch_forelimb_left	4723	75.5556	All	p5_200306_200311_200311_a001	200306_200311	P5
1906	twitch_forelimb_left	4799	85.9649	All	p5_200306_200311_200311_a001	200306_200311	P5
1907	twitch_forelimb_left	4808	81.9672	All	p5_200306_200311_200311_a001	200306_200311	P5
1908	twitch_forelimb_left	4812	72.1311	All	p5_200306_200311_200311_a001	200306_200311	P5
1909	twitch_forelimb_left	4828	18.6441	All	p5_200306_200311_200311_a001	200306_200311	P5
1910	twitch_forelimb_left	4835	35	All	p5_200306_200311_200311_a001	200306_200311	P5
1911	twitch_forelimb_left	4940	42.1769	All	p5_200306_200311_200311_a001	200306_200311	P5
1912	twitch_forelimb_left	4891	60	All	p5_200306_200311_200311_a001	200306_200311	P5
1913	twitch_forelimb_left	4900	55.5556	All	p5_200306_200311_200311_a001	200306_200311	P5
1914	twitch_forelimb_left	4950	44.1667	All	p5_200306_200311_200311_a001	200306_200311	P5
1915	twitch_forelimb_left	5049	100	All	p5_200306_200311_200311_a001	200306_200311	P5
1916	twitch_forelimb_left	5090	71.1864	All	p5_200306_200311_200311_a001	200306_200311	P5
1917	twitch_forelimb_left	5156	61.3636	All	p5_200306_200311_200311_a001	200306_200311	P5
1918	twitch_forelimb_left	5159	43.1818	All	p5_200306_200311_200311_a001	200306_200311	P5
1919	twitch_forelimb_left	5165	14.2857	All	p5_200306_200311_200311_a001	200306_200311	P5
1920	twitch_forelimb_left	5176	17.3913	All	p5_200306_200311_200311_a001	200306_200311	P5
1921	twitch_forelimb_left	5190	53.3333	All	p5_200306_200311_200311_a001	200306_200311	P5
1922	twitch_forelimb_left	5270	94.4444	All	p5_200306_200311_200311_a001	200306_200311	P5
1923	twitch_forelimb_left	5355	50.9804	All	p5_200306_200311_200311_a001	200306_200311	P5
1924	twitch_forelimb_left	5402	22.2222	All	p5_200306_200311_200311_a001	200306_200311	P5
1925	twitch_forelimb_left	5493	90.566	All	p5_200306_200311_200311_a001	200306_200311	P5
1926	twitch_forelimb_left	5501	28.3019	All	p5_200306_200311_200311_a001	200306_200311	P5
1927	twitch_forelimb_left	5522	50	All	p5_200306_200311_200311_a001	200306_200311	P5
1928	twitch_forelimb_left	5612	41.9355	All	p5_200306_200311_200311_a001	200306_200311	P5
1929	twitch_forelimb_left	5616	19.6721	All	p5_200306_200311_200311_a001	200306_200311	P5
1930	twitch_forelimb_left	5707	35.4839	All	p5_200306_200311_200311_a001	200306_200311	P5
1931	twitch_forelimb_left	5741	64	All	p5_200306_200311_200311_a001	200306_200311	P5
1932	twitch_forelimb_left	5748	7.69231	All	p5_200306_200311_200311_a001	200306_200311	P5
1933	twitch_forelimb_left	5847	81.25	All	p5_200306_200311_200311_a001	200306_200311	P5
1934	twitch_forelimb_left	5901	94.7368	All	p5_200306_200311_200311_a001	200306_200311	P5
1935	twitch_forelimb_left	5953	0	All	p5_200306_200311_200311_a001	200306_200311	P5
1936	twitch_forelimb_left	6004	16.3265	All	p5_200306_200311_200311_a001	200306_200311	P5
1937	twitch_forelimb_left	6140	25	All	p5_200306_200311_200311_a001	200306_200311	P5
1938	twitch_forelimb_left	6269	100	All	p5_200306_200311_200311_a001	200306_200311	P5
1939	twitch_forelimb_left	6312	100	All	p5_200306_200311_200311_a001	200306_200311	P5
1940	twitch_forelimb_left	6447	38.7097	All	p5_200306_200311_200311_a001	200306_200311	P5
1941	twitch_forelimb_left	6584	92.8571	All	p5_200306_200311_200311_a001	200306_200311	P5
1942	twitch_forelimb_left	6676	50.7246	All	p5_200306_200311_200311_a001	200306_200311	P5
1943	twitch_forelimb_left	6684	16.4179	All	p5_200306_200311_200311_a001	200306_200311	P5
1944	twitch_forelimb_left	6697	13.6364	All	p5_200306_200311_200311_a001	200306_200311	P5
1945	twitch_forelimb_left	6713	83.3333	All	p5_200306_200311_200311_a001	200306_200311	P5
1946	twitch_forelimb_left	6924	87.1795	All	p5_200306_200311_200311_a001	200306_200311	P5
1947	twitch_forelimb_left	6946	64.5161	All	p5_200306_200311_200311_a001	200306_200311	P5
1948	twitch_forelimb_left	7089	0	All	p5_200306_200311_200311_a001	200306_200311	P5
1949	twitch_forelimb_left	7152	93.75	All	p5_200306_200311_200311_a001	200306_200311	P5
1950	twitch_forelimb_left	7245	67.3469	All	p5_200306_200311_200311_a001	200306_200311	P5
1951	twitch_forelimb_left	7265	43.2432	All	p5_200306_200311_200311_a001	200306_200311	P5
1952	twitch_forelimb_left	7371	37.7358	All	p5_200306_200311_200311_a001	200306_200311	P5
1953	twitch_forelimb_left	7444	51.7241	All	p5_200306_200311_200311_a001	200306_200311	P5
1954	twitch_forelimb_left	7463	81.7204	All	p5_200306_200311_200311_a001	200306_200311	P5
1955	twitch_forelimb_right	557	84.4828	All	p5_200306_200311_200311_a001	200306_200311	P5
1956	twitch_forelimb_right	709	91.6667	All	p5_200306_200311_200311_a001	200306_200311	P5
1957	twitch_forelimb_right	1401	78.3505	All	p5_200306_200311_200311_a001	200306_200311	P5
1958	twitch_forelimb_right	1543	92.8571	All	p5_200306_200311_200311_a001	200306_200311	P5
1959	twitch_forelimb_right	1833	24.2105	All	p5_200306_200311_200311_a001	200306_200311	P5
1960	twitch_forelimb_right	1874	25	All	p5_200306_200311_200311_a001	200306_200311	P5
1961	twitch_forelimb_right	2099	74.359	All	p5_200306_200311_200311_a001	200306_200311	P5
1962	twitch_forelimb_right	2226	71.9101	All	p5_200306_200311_200311_a001	200306_200311	P5
1963	twitch_forelimb_right	2413	58.8235	All	p5_200306_200311_200311_a001	200306_200311	P5
1964	twitch_forelimb_right	2553	53.6842	All	p5_200306_200311_200311_a001	200306_200311	P5
1965	twitch_forelimb_right	2671	74.5763	All	p5_200306_200311_200311_a001	200306_200311	P5
1966	twitch_forelimb_right	3081	32.7273	All	p5_200306_200311_200311_a001	200306_200311	P5
1967	twitch_forelimb_right	3186	25	All	p5_200306_200311_200311_a001	200306_200311	P5
1968	twitch_forelimb_right	3222	81.25	All	p5_200306_200311_200311_a001	200306_200311	P5
1969	twitch_forelimb_right	3441	85.7143	All	p5_200306_200311_200311_a001	200306_200311	P5
1970	twitch_forelimb_right	3503	39.726	All	p5_200306_200311_200311_a001	200306_200311	P5
1971	twitch_forelimb_right	3644	13.4615	All	p5_200306_200311_200311_a001	200306_200311	P5
1972	twitch_forelimb_right	3771	35.6436	All	p5_200306_200311_200311_a001	200306_200311	P5
1973	twitch_forelimb_right	3859	86.3636	All	p5_200306_200311_200311_a001	200306_200311	P5
1974	twitch_forelimb_right	4264	39.7436	All	p5_200306_200311_200311_a001	200306_200311	P5
1975	twitch_forelimb_right	4280	11.4286	All	p5_200306_200311_200311_a001	200306_200311	P5
1976	twitch_forelimb_right	4344	25.4902	All	p5_200306_200311_200311_a001	200306_200311	P5
1977	twitch_forelimb_right	4509	94.7368	All	p5_200306_200311_200311_a001	200306_200311	P5
1978	twitch_forelimb_right	4516	33.8983	All	p5_200306_200311_200311_a001	200306_200311	P5
1979	twitch_forelimb_right	4533	13.0435	All	p5_200306_200311_200311_a001	200306_200311	P5
1980	twitch_forelimb_right	4657	68.75	All	p5_200306_200311_200311_a001	200306_200311	P5
1981	twitch_forelimb_right	4939	39.8693	All	p5_200306_200311_200311_a001	200306_200311	P5
1982	twitch_forelimb_right	5155	69.6629	All	p5_200306_200311_200311_a001	200306_200311	P5
1983	twitch_forelimb_right	5165	14.2857	All	p5_200306_200311_200311_a001	200306_200311	P5
1984	twitch_forelimb_right	5175	14.2857	All	p5_200306_200311_200311_a001	200306_200311	P5
1985	twitch_forelimb_right	5190	53.3333	All	p5_200306_200311_200311_a001	200306_200311	P5
1986	twitch_forelimb_right	5354	60.7843	All	p5_200306_200311_200311_a001	200306_200311	P5
1987	twitch_forelimb_right	5360	19.2308	All	p5_200306_200311_200311_a001	200306_200311	P5
1988	twitch_forelimb_right	5402	22.2222	All	p5_200306_200311_200311_a001	200306_200311	P5
1989	twitch_forelimb_right	5501	28.3019	All	p5_200306_200311_200311_a001	200306_200311	P5
1990	twitch_forelimb_right	5520	40	All	p5_200306_200311_200311_a001	200306_200311	P5
1991	twitch_forelimb_right	5741	64	All	p5_200306_200311_200311_a001	200306_200311	P5
1992	twitch_forelimb_right	5746	11.5385	All	p5_200306_200311_200311_a001	200306_200311	P5
1993	twitch_forelimb_right	5901	94.7368	All	p5_200306_200311_200311_a001	200306_200311	P5
1994	twitch_forelimb_right	6140	27.5862	All	p5_200306_200311_200311_a001	200306_200311	P5
1995	twitch_forelimb_right	6447	38.7097	All	p5_200306_200311_200311_a001	200306_200311	P5
1996	twitch_forelimb_right	6552	68.4211	All	p5_200306_200311_200311_a001	200306_200311	P5
1997	twitch_forelimb_right	6567	11.4754	All	p5_200306_200311_200311_a001	200306_200311	P5
1998	twitch_forelimb_right	6583	92.8571	All	p5_200306_200311_200311_a001	200306_200311	P5
[truncated: 5,375 more rows]
