# Supplementary material for: The rapid developmental rise of somatic inhibition disengages hippocampal dynamics from self-motion
Source: eLife. 2022 Jul 20;11:e78116. doi: 10.7554/eLife.78116 (PMC9363116; doi:10.7554/eLife.78116)
Supplement: Figure 2—source data 1. — (A) Numerical data used to plot all the peri-movement time histograms (PMTHs) (in Figure 2A) and the Calcium Imaging Complete Automated Data Analysis (CICADA) configuration file necessary to reproduce the analysis. (B) Numerical data used to plot Figure 2B and the CICADA configuration file necessary to reproduce the analysis. (C) Numerical data used to plot Figure 2C and the CICADA configuration file necessary to reproduce the analysis. (D) Numerical data used to plot Figure 2D and the CICADA configuration file necessary to reproduce the analysis. [file elife-78116-fig2-data1.zip › Figure2 - Source Data 1/2B/activation_ratio_all_moves_table_adapted.xlsx]

## Sheet: Sheet1
	Activity ratio	Celltype	Session	SubjectID	Group
0	63.6364	All	p10_190921_191001_191001_a000	190921_191001	P10
1	49.1525	All	p10_190921_191001_191001_a000	190921_191001	P10
2	56.6038	All	p10_190921_191001_191001_a000	190921_191001	P10
3	23.5294	All	p10_190921_191001_191001_a000	190921_191001	P10
4	29.1667	All	p10_190921_191001_191001_a000	190921_191001	P10
5	66.6667	All	p10_190921_191001_191001_a000	190921_191001	P10
6	7.35294	All	p10_190921_191001_191001_a000	190921_191001	P10
7	34.2857	All	p10_190921_191001_191001_a000	190921_191001	P10
8	35.1852	All	p10_190921_191001_191001_a000	190921_191001	P10
9	65.1163	All	p10_190921_191001_191001_a000	190921_191001	P10
10	53.3333	All	p10_190921_191001_191001_a000	190921_191001	P10
11	88.4615	All	p10_190921_191001_191001_a000	190921_191001	P10
12	29.8246	All	p10_190921_191001_191001_a000	190921_191001	P10
13	26.3158	All	p10_190921_191001_191001_a000	190921_191001	P10
14	56	All	p10_190921_191001_191001_a000	190921_191001	P10
15	37.5	All	p10_190921_191001_191001_a000	190921_191001	P10
16	42.8571	All	p10_190921_191001_191001_a000	190921_191001	P10
17	38.961	All	p10_190921_191001_191001_a000	190921_191001	P10
18	44.4444	All	p10_190921_191001_191001_a000	190921_191001	P10
19	29.8246	All	p10_190921_191001_191001_a000	190921_191001	P10
20	53.8462	All	p10_190921_191001_191001_a000	190921_191001	P10
21	38.8889	All	p10_190921_191001_191001_a000	190921_191001	P10
22	35.9375	All	p10_190921_191001_191001_a000	190921_191001	P10
23	33.3333	All	p10_190921_191001_191001_a000	190921_191001	P10
24	53.4483	All	p10_190921_191001_191001_a000	190921_191001	P10
25	37.8049	All	p10_190921_191001_191001_a000	190921_191001	P10
26	24.5902	All	p10_190921_191001_191001_a000	190921_191001	P10
27	55.814	All	p10_190921_191001_191001_a000	190921_191001	P10
28	10.2041	All	p10_190921_191001_191001_a000	190921_191001	P10
29	47.1698	All	p10_190921_191001_191001_a000	190921_191001	P10
30	22.6415	All	p10_190921_191001_191001_a000	190921_191001	P10
31	43.1034	All	p10_190921_191001_191001_a000	190921_191001	P10
32	40.5405	All	p10_190921_191001_191001_a000	190921_191001	P10
33	39.4737	All	p10_190921_191001_191001_a000	190921_191001	P10
34	25.4902	All	p10_190921_191001_191001_a000	190921_191001	P10
35	28.3019	All	p10_190921_191001_191001_a000	190921_191001	P10
36	61.2903	All	p10_190921_191001_191001_a000	190921_191001	P10
37	49.2958	All	p10_190921_191001_191001_a000	190921_191001	P10
38	32.4324	All	p10_190921_191001_191001_a000	190921_191001	P10
39	40	All	p10_190921_191001_191001_a000	190921_191001	P10
40	26.087	All	p10_190921_191001_191001_a000	190921_191001	P10
41	39.1304	All	p10_190921_191001_191001_a000	190921_191001	P10
42	12.5	All	p10_190921_191001_191001_a000	190921_191001	P10
43	15.5556	All	p10_190921_191001_191001_a000	190921_191001	P10
44	79.4118	All	p10_190921_191001_191001_a000	190921_191001	P10
45	47.619	All	p10_190921_191001_191001_a000	190921_191001	P10
46	19.4444	All	p10_190921_191001_191001_a000	190921_191001	P10
47	48.7179	All	p10_190921_191001_191001_a000	190921_191001	P10
48	52.5	All	p10_190921_191001_191001_a000	190921_191001	P10
49	88.8889	All	p10_190921_191001_191001_a000	190921_191001	P10
50	65.7895	All	p10_190921_191001_191001_a000	190921_191001	P10
51	47.8261	All	p10_190921_191001_191001_a000	190921_191001	P10
52	47.1698	All	p10_190921_191001_191001_a000	190921_191001	P10
53	42.5532	All	p10_190921_191001_191001_a000	190921_191001	P10
54	78.2609	All	p10_190921_191001_191001_a000	190921_191001	P10
55	22.2222	All	p10_190921_191001_191001_a000	190921_191001	P10
56	48.7805	All	p10_190921_191001_191001_a000	190921_191001	P10
57	33.3333	All	p10_190921_191001_191001_a000	190921_191001	P10
58	35.0877	All	p10_190921_191001_191001_a000	190921_191001	P10
59	32.2581	All	p10_190921_191001_191001_a000	190921_191001	P10
60	39.1304	All	p10_190921_191001_191001_a000	190921_191001	P10
61	25	All	p10_190921_191001_191001_a000	190921_191001	P10
62	65	All	p10_190921_191001_191001_a000	190921_191001	P10
63	29.4118	All	p10_190921_191001_191001_a000	190921_191001	P10
64	60.4167	All	p10_190921_191001_191001_a000	190921_191001	P10
65	58.0645	All	p10_190921_191001_191001_a000	190921_191001	P10
66	37.5	All	p10_190921_191001_191001_a000	190921_191001	P10
67	36.9231	All	p10_190921_191001_191001_a000	190921_191001	P10
68	19.2982	All	p10_190921_191001_191001_a000	190921_191001	P10
69	24.3902	All	p10_190921_191001_191001_a000	190921_191001	P10
70	34.0426	All	p10_190921_191001_191001_a000	190921_191001	P10
71	29.8507	All	p10_190921_191001_191001_a000	190921_191001	P10
72	26.6667	All	p10_190921_191001_191001_a000	190921_191001	P10
73	40.7407	All	p10_190921_191001_191001_a000	190921_191001	P10
74	23.5294	All	p10_190921_191001_191001_a000	190921_191001	P10
75	53.1915	All	p10_190921_191001_191001_a000	190921_191001	P10
76	26.8293	All	p10_190921_191001_191001_a000	190921_191001	P10
77	22.2222	All	p10_190921_191001_191001_a000	190921_191001	P10
78	26.5306	All	p10_190921_191001_191001_a000	190921_191001	P10
79	37.5	All	p10_190921_191001_191001_a000	190921_191001	P10
80	35.4839	All	p10_190921_191001_191001_a000	190921_191001	P10
81	55.1724	All	p10_190921_191001_191001_a000	190921_191001	P10
82	40	All	p10_190921_191001_191001_a000	190921_191001	P10
83	29	All	p11_190921_191002_191002_a001	190921_191002	P11
84	51.7857	All	p11_190921_191002_191002_a001	190921_191002	P11
85	35.443	All	p11_190921_191002_191002_a001	190921_191002	P11
86	33.3333	All	p11_190921_191002_191002_a001	190921_191002	P11
87	86.7925	All	p11_190921_191002_191002_a001	190921_191002	P11
88	57.1429	All	p11_190921_191002_191002_a001	190921_191002	P11
89	53.2258	All	p11_190921_191002_191002_a001	190921_191002	P11
90	22.9885	All	p11_190921_191002_191002_a001	190921_191002	P11
91	25.6757	All	p11_190921_191002_191002_a001	190921_191002	P11
92	30.4348	All	p11_190921_191002_191002_a001	190921_191002	P11
93	81.8182	All	p11_190921_191002_191002_a001	190921_191002	P11
94	41.9753	All	p11_190921_191002_191002_a001	190921_191002	P11
95	20.4545	All	p11_190921_191002_191002_a001	190921_191002	P11
96	30	All	p11_190921_191002_191002_a001	190921_191002	P11
97	29.4118	All	p11_190921_191002_191002_a001	190921_191002	P11
98	41.8182	All	p11_190921_191002_191002_a001	190921_191002	P11
99	46.9388	All	p11_190921_191002_191002_a001	190921_191002	P11
100	94.5946	All	p11_190921_191002_191002_a001	190921_191002	P11
101	20	All	p11_190921_191002_191002_a001	190921_191002	P11
102	31.4815	All	p11_190921_191002_191002_a001	190921_191002	P11
103	24.3902	All	p11_190921_191002_191002_a001	190921_191002	P11
104	41.5842	All	p11_190921_191002_191002_a001	190921_191002	P11
105	42.1053	All	p11_190921_191002_191002_a001	190921_191002	P11
106	57.8947	All	p11_190921_191002_191002_a001	190921_191002	P11
107	83.1325	All	p11_190921_191002_191002_a001	190921_191002	P11
108	34.9206	All	p11_190921_191002_191002_a001	190921_191002	P11
109	45.4545	All	p11_190921_191002_191002_a001	190921_191002	P11
110	17.4603	All	p11_190921_191002_191002_a001	190921_191002	P11
111	46.6667	All	p11_190921_191002_191002_a001	190921_191002	P11
112	23.7288	All	p11_190921_191002_191002_a001	190921_191002	P11
113	34.2857	All	p11_190921_191002_191002_a001	190921_191002	P11
114	22.5806	All	p11_190921_191002_191002_a001	190921_191002	P11
115	39.3617	All	p11_190921_191002_191002_a001	190921_191002	P11
116	21.0526	All	p11_190921_191002_191002_a001	190921_191002	P11
117	10.3448	All	p11_190921_191002_191002_a001	190921_191002	P11
118	30.8642	All	p11_190921_191002_191002_a001	190921_191002	P11
119	27.6923	All	p11_190921_191002_191002_a001	190921_191002	P11
120	32.3529	All	p11_190921_191002_191002_a001	190921_191002	P11
121	37.7049	All	p11_190921_191002_191002_a001	190921_191002	P11
122	92.0635	All	p11_190921_191002_191002_a001	190921_191002	P11
123	47	All	p11_190921_191002_191002_a001	190921_191002	P11
124	23.8095	All	p11_190921_191002_191002_a001	190921_191002	P11
125	43.1034	All	p11_190921_191002_191002_a001	190921_191002	P11
126	14.2857	All	p11_190921_191002_191002_a001	190921_191002	P11
127	33.3333	All	p11_190921_191002_191002_a001	190921_191002	P11
128	38.7755	All	p11_190921_191002_191002_a001	190921_191002	P11
129	15.3846	All	p11_190921_191002_191002_a001	190921_191002	P11
130	48.4375	All	p11_190921_191002_191002_a001	190921_191002	P11
131	12.5	All	p11_190921_191002_191002_a001	190921_191002	P11
132	45.283	All	p11_190921_191002_191002_a001	190921_191002	P11
133	36.6337	All	p11_190921_191002_191002_a001	190921_191002	P11
134	42.3077	All	p11_190921_191002_191002_a001	190921_191002	P11
135	53.5714	All	p11_190921_191002_191002_a001	190921_191002	P11
136	22	All	p11_190921_191002_191002_a001	190921_191002	P11
137	27.5362	All	p11_190921_191002_191002_a001	190921_191002	P11
138	64.8649	All	p11_190921_191002_191002_a001	190921_191002	P11
139	42.1875	All	p11_190921_191002_191002_a001	190921_191002	P11
140	26.087	All	p12_171029_171110_171110_a000	171029_171110	P12
141	42.5532	All	p12_171029_171110_171110_a000	171029_171110	P12
142	36.1702	All	p12_171029_171110_171110_a000	171029_171110	P12
143	83.3333	All	p12_171029_171110_171110_a000	171029_171110	P12
144	36.7347	All	p12_171029_171110_171110_a000	171029_171110	P12
145	58.3333	All	p12_171029_171110_171110_a000	171029_171110	P12
146	23.913	All	p12_171029_171110_171110_a000	171029_171110	P12
147	28.3333	All	p12_171029_171110_171110_a000	171029_171110	P12
148	41.8605	All	p12_171029_171110_171110_a000	171029_171110	P12
149	19.469	All	p12_171029_171110_171110_a000	171029_171110	P12
150	33.3333	All	p12_171029_171110_171110_a000	171029_171110	P12
151	35.8974	All	p12_171029_171110_171110_a000	171029_171110	P12
152	33.3333	All	p12_171029_171110_171110_a000	171029_171110	P12
153	20.5128	All	p12_171029_171110_171110_a000	171029_171110	P12
154	42.8571	All	p12_171029_171110_171110_a000	171029_171110	P12
155	38.6667	All	p12_171029_171110_171110_a000	171029_171110	P12
156	42.4658	All	p12_171029_171110_171110_a000	171029_171110	P12
157	36.2416	All	p12_171029_171110_171110_a000	171029_171110	P12
158	30.4878	All	p12_171029_171110_171110_a000	171029_171110	P12
159	36.1446	All	p12_171029_171110_171110_a000	171029_171110	P12
160	33.3333	All	p12_171029_171110_171110_a000	171029_171110	P12
161	62.5	All	p12_171029_171110_171110_a000	171029_171110	P12
162	58.9474	All	p12_171029_171110_171110_a000	171029_171110	P12
163	66.4062	All	p12_171029_171110_171110_a000	171029_171110	P12
164	51.3514	All	p12_171029_171110_171110_a000	171029_171110	P12
165	47	All	p12_171029_171110_171110_a000	171029_171110	P12
166	60.241	All	p12_171029_171110_171110_a000	171029_171110	P12
167	43.8017	All	p12_171029_171110_171110_a000	171029_171110	P12
168	65.7143	All	p12_171029_171110_171110_a000	171029_171110	P12
169	45.5696	All	p12_171029_171110_171110_a000	171029_171110	P12
170	59.4059	All	p12_171029_171110_171110_a000	171029_171110	P12
171	42.8571	All	p12_171029_171110_171110_a000	171029_171110	P12
172	27.4194	All	p12_171029_171110_171110_a000	171029_171110	P12
173	44.7761	All	p12_171029_171110_171110_a000	171029_171110	P12
174	36.9565	All	p12_171029_171110_171110_a000	171029_171110	P12
175	56	All	p12_190828_190909_190909_a000	190828_190909	P12
176	34.2857	All	p12_190828_190909_190909_a000	190828_190909	P12
177	68.2927	All	p12_190828_190909_190909_a000	190828_190909	P12
178	30	All	p12_190828_190909_190909_a000	190828_190909	P12
179	46.7742	All	p12_190828_190909_190909_a000	190828_190909	P12
180	42.8571	All	p12_190828_190909_190909_a000	190828_190909	P12
181	62.2642	All	p12_190828_190909_190909_a000	190828_190909	P12
182	32.8571	All	p12_190828_190909_190909_a000	190828_190909	P12
183	42.1687	All	p12_190828_190909_190909_a000	190828_190909	P12
184	60	All	p12_190828_190909_190909_a000	190828_190909	P12
185	25.3731	All	p12_190828_190909_190909_a000	190828_190909	P12
186	36.2319	All	p12_190828_190909_190909_a000	190828_190909	P12
187	23.0769	All	p12_190828_190909_190909_a000	190828_190909	P12
188	34.5455	All	p12_190828_190909_190909_a000	190828_190909	P12
189	51.1628	All	p12_190828_190909_190909_a000	190828_190909	P12
190	41.6667	All	p12_190828_190909_190909_a000	190828_190909	P12
191	36.2069	All	p12_190828_190909_190909_a000	190828_190909	P12
192	42.6966	All	p12_190828_190909_190909_a000	190828_190909	P12
193	40	All	p12_190828_190909_190909_a000	190828_190909	P12
194	29.5082	All	p12_190828_190909_190909_a000	190828_190909	P12
195	46.5517	All	p12_190828_190909_190909_a000	190828_190909	P12
196	52.1739	All	p12_190828_190909_190909_a000	190828_190909	P12
197	49.1525	All	p12_190828_190909_190909_a000	190828_190909	P12
198	31.3953	All	p12_190828_190909_190909_a000	190828_190909	P12
199	34.8837	All	p12_190828_190909_190909_a000	190828_190909	P12
200	54.1667	All	p12_190828_190909_190909_a000	190828_190909	P12
201	54.1667	All	p12_190828_190909_190909_a000	190828_190909	P12
202	57.1429	All	p12_190828_190909_190909_a000	190828_190909	P12
203	55.5556	All	p12_190828_190909_190909_a000	190828_190909	P12
204	32	All	p12_190828_190909_190909_a000	190828_190909	P12
205	48.8889	All	p12_190828_190909_190909_a000	190828_190909	P12
206	30	All	p12_190828_190909_190909_a000	190828_190909	P12
207	44.898	All	p12_190828_190909_190909_a000	190828_190909	P12
208	43.5484	All	p12_190828_190909_190909_a000	190828_190909	P12
209	34.5455	All	p12_190828_190909_190909_a000	190828_190909	P12
210	35	All	p12_190828_190909_190909_a000	190828_190909	P12
211	33.3333	All	p12_190828_190909_190909_a000	190828_190909	P12
212	35.6322	All	p12_190828_190909_190909_a000	190828_190909	P12
213	32.1429	All	p12_190828_190909_190909_a000	190828_190909	P12
214	26.087	All	p12_190828_190909_190909_a000	190828_190909	P12
215	58.3333	All	p12_190828_190909_190909_a000	190828_190909	P12
216	23.6842	All	p12_190828_190909_190909_a000	190828_190909	P12
217	26.087	All	p12_190828_190909_190909_a000	190828_190909	P12
218	29.8507	All	p12_190828_190909_190909_a000	190828_190909	P12
219	31.3433	All	p12_190828_190909_190909_a000	190828_190909	P12
220	57.7778	All	p12_190828_190909_190909_a000	190828_190909	P12
221	42.3729	All	p12_190828_190909_190909_a000	190828_190909	P12
222	22.2222	All	p12_190828_190909_190909_a000	190828_190909	P12
223	40.8163	All	p12_190828_190909_190909_a000	190828_190909	P12
224	31.1688	All	p12_190828_190909_190909_a000	190828_190909	P12
225	66.6667	All	p12_190828_190909_190909_a000	190828_190909	P12
226	35	All	p12_190828_190909_190909_a000	190828_190909	P12
227	44	All	p12_190828_190909_190909_a000	190828_190909	P12
228	26.087	All	p12_190828_190909_190909_a000	190828_190909	P12
229	31.1475	All	p12_190828_190909_190909_a000	190828_190909	P12
230	32.4675	All	p12_190828_190909_190909_a000	190828_190909	P12
231	45.1613	All	p12_190828_190909_190909_a000	190828_190909	P12
232	45.8333	All	p12_190828_190909_190909_a000	190828_190909	P12
233	48.5714	All	p12_190828_190909_190909_a000	190828_190909	P12
234	39.6226	All	p12_190828_190909_190909_a000	190828_190909	P12
235	40.4762	All	p12_190828_190909_190909_a000	190828_190909	P12
236	28.75	All	p12_190828_190909_190909_a000	190828_190909	P12
237	26.5625	All	p12_190828_190909_190909_a000	190828_190909	P12
238	27.907	All	p12_190828_190909_190909_a000	190828_190909	P12
239	34.8837	All	p12_190828_190909_190909_a000	190828_190909	P12
240	63.4146	All	p12_190828_190909_190909_a000	190828_190909	P12
241	42.1875	All	p12_190828_190909_190909_a000	190828_190909	P12
242	44.4444	All	p12_190828_190909_190909_a000	190828_190909	P12
243	32.1429	All	p12_190828_190909_190909_a000	190828_190909	P12
244	31.8182	All	p12_190828_190909_190909_a000	190828_190909	P12
245	48.9362	All	p12_190828_190909_190909_a000	190828_190909	P12
246	32.6531	All	p12_190828_190909_190909_a000	190828_190909	P12
247	27.7778	All	p12_190828_190909_190909_a000	190828_190909	P12
248	44.7368	All	p12_190828_190909_190909_a000	190828_190909	P12
249	43.4783	All	p12_190828_190909_190909_a000	190828_190909	P12
250	48.4375	All	p12_190828_190909_190909_a000	190828_190909	P12
251	25.3521	All	p12_190828_190909_190909_a000	190828_190909	P12
252	44.186	All	p12_190828_190909_190909_a000	190828_190909	P12
253	49.0566	All	p12_190828_190909_190909_a000	190828_190909	P12
254	65.3846	All	p12_190828_190909_190909_a000	190828_190909	P12
255	62.5	All	p12_190828_190909_190909_a000	190828_190909	P12
256	60.7843	All	p12_190828_190909_190909_a000	190828_190909	P12
257	73.8095	All	p12_190828_190909_190909_a000	190828_190909	P12
258	37.7049	All	p12_190828_190909_190909_a001	190828_190909	P12
259	50	All	p12_190828_190909_190909_a001	190828_190909	P12
260	39	All	p12_190828_190909_190909_a001	190828_190909	P12
261	36.9565	All	p12_190828_190909_190909_a001	190828_190909	P12
262	20.9877	All	p12_190828_190909_190909_a001	190828_190909	P12
263	59.6154	All	p12_190828_190909_190909_a001	190828_190909	P12
264	28.8288	All	p12_190828_190909_190909_a001	190828_190909	P12
265	25.3968	All	p12_190828_190909_190909_a001	190828_190909	P12
266	28.7671	All	p12_190828_190909_190909_a001	190828_190909	P12
267	23.7288	All	p12_190828_190909_190909_a001	190828_190909	P12
268	42.5	All	p12_190828_190909_190909_a001	190828_190909	P12
269	74.4681	All	p12_190828_190909_190909_a001	190828_190909	P12
270	39.6226	All	p12_190828_190909_190909_a001	190828_190909	P12
271	26.3889	All	p12_190828_190909_190909_a001	190828_190909	P12
272	65.1163	All	p12_190828_190909_190909_a001	190828_190909	P12
273	42.623	All	p12_190828_190909_190909_a001	190828_190909	P12
274	50	All	p12_190828_190909_190909_a001	190828_190909	P12
275	38.3721	All	p12_190828_190909_190909_a001	190828_190909	P12
276	40.4255	All	p12_190828_190909_190909_a001	190828_190909	P12
277	69.8113	All	p12_190828_190909_190909_a001	190828_190909	P12
278	68.0556	All	p12_190828_190909_190909_a001	190828_190909	P12
279	30.7692	All	p12_190828_190909_190909_a001	190828_190909	P12
280	62.5	All	p12_190828_190909_190909_a001	190828_190909	P12
281	27.0492	All	p12_190828_190909_190909_a001	190828_190909	P12
282	47.619	All	p12_190828_190909_190909_a001	190828_190909	P12
283	47.3684	All	p12_190828_190909_190909_a001	190828_190909	P12
284	60.9375	All	p12_190828_190909_190909_a001	190828_190909	P12
285	37.3333	All	p12_190828_190909_190909_a001	190828_190909	P12
286	35.4839	All	p12_190828_190909_190909_a001	190828_190909	P12
287	25.9259	All	p12_190828_190909_190909_a001	190828_190909	P12
288	29.4737	All	p12_190828_190909_190909_a001	190828_190909	P12
289	41.4634	All	p12_190828_190909_190909_a001	190828_190909	P12
290	31.5068	All	p12_190828_190909_190909_a001	190828_190909	P12
291	40	All	p12_190828_190909_190909_a001	190828_190909	P12
292	35.8974	All	p12_190828_190909_190909_a001	190828_190909	P12
293	26.5957	All	p12_190828_190909_190909_a001	190828_190909	P12
294	40.8163	All	p12_190828_190909_190909_a001	190828_190909	P12
295	46.8085	All	p12_190828_190909_190909_a001	190828_190909	P12
296	35.7143	All	p12_190828_190909_190909_a001	190828_190909	P12
297	36.3636	All	p12_190828_190909_190909_a001	190828_190909	P12
298	38.2979	All	p12_190828_190909_190909_a001	190828_190909	P12
299	41.3462	All	p12_190828_190909_190909_a001	190828_190909	P12
300	35.7143	All	p12_190828_190909_190909_a001	190828_190909	P12
301	71.6418	All	p12_190828_190909_190909_a001	190828_190909	P12
302	37.7193	All	p12_190828_190909_190909_a001	190828_190909	P12
303	55.7377	All	p12_190828_190909_190909_a001	190828_190909	P12
304	58.0645	All	p12_190828_190909_190909_a001	190828_190909	P12
305	50	All	p12_190828_190909_190909_a001	190828_190909	P12
306	55.9322	All	p12_190828_190909_190909_a001	190828_190909	P12
307	56.4103	All	p12_190828_190909_190909_a001	190828_190909	P12
308	50.7042	All	p12_190828_190909_190909_a001	190828_190909	P12
309	26.5823	All	p12_190828_190909_190909_a001	190828_190909	P12
310	71.1111	All	p12_190828_190909_190909_a001	190828_190909	P12
311	34.375	All	p12_190828_190909_190909_a001	190828_190909	P12
312	40	All	p12_190828_190909_190909_a001	190828_190909	P12
313	60	All	p12_190828_190909_190909_a001	190828_190909	P12
314	48.9362	All	p12_190828_190909_190909_a001	190828_190909	P12
315	42.029	All	p12_190828_190909_190909_a001	190828_190909	P12
316	46.0317	All	p12_190828_190909_190909_a001	190828_190909	P12
317	27.7778	All	p12_190828_190909_190909_a001	190828_190909	P12
318	53.8462	All	p12_190828_190909_190909_a001	190828_190909	P12
319	31.1475	All	p12_190828_190909_190909_a001	190828_190909	P12
320	34.9398	All	p12_190828_190909_190909_a001	190828_190909	P12
321	35.3659	All	p12_190828_190909_190909_a001	190828_190909	P12
322	50	All	p12_190828_190909_190909_a001	190828_190909	P12
323	26.7327	All	p12_190828_190909_190909_a001	190828_190909	P12
324	34.9206	All	p12_190828_190909_190909_a001	190828_190909	P12
325	59.1304	All	p12_190828_190909_190909_a001	190828_190909	P12
326	45.122	All	p12_190911_190923_190923_a001	190911_190923	P12
327	46.875	All	p12_190911_190923_190923_a001	190911_190923	P12
328	42.8571	All	p12_190911_190923_190923_a001	190911_190923	P12
329	59.5745	All	p12_190911_190923_190923_a001	190911_190923	P12
330	53.3333	All	p12_190911_190923_190923_a001	190911_190923	P12
331	52.809	All	p12_190911_190923_190923_a001	190911_190923	P12
332	56.3107	All	p12_190911_190923_190923_a001	190911_190923	P12
333	65.8537	All	p12_190911_190923_190923_a001	190911_190923	P12
334	39.1304	All	p12_190911_190923_190923_a001	190911_190923	P12
335	56.7164	All	p12_190911_190923_190923_a001	190911_190923	P12
336	43	All	p12_190911_190923_190923_a001	190911_190923	P12
337	40.5405	All	p12_190911_190923_190923_a001	190911_190923	P12
338	44.1558	All	p12_190911_190923_190923_a001	190911_190923	P12
339	53.7313	All	p12_190911_190923_190923_a001	190911_190923	P12
340	38.3562	All	p12_190911_190923_190923_a001	190911_190923	P12
341	63.0435	All	p12_190911_190923_190923_a001	190911_190923	P12
342	35.2941	All	p12_190911_190923_190923_a001	190911_190923	P12
343	41.791	All	p12_190911_190923_190923_a001	190911_190923	P12
344	37.9747	All	p12_190911_190923_190923_a001	190911_190923	P12
345	21.9512	All	p12_190911_190923_190923_a001	190911_190923	P12
346	41.3793	All	p12_190911_190923_190923_a001	190911_190923	P12
347	46.5116	All	p12_190911_190923_190923_a001	190911_190923	P12
348	50.9434	All	p12_190911_190923_190923_a001	190911_190923	P12
349	40	All	p12_190911_190923_190923_a001	190911_190923	P12
350	53.125	All	p12_190911_190923_190923_a001	190911_190923	P12
351	39.4737	All	p12_190911_190923_190923_a001	190911_190923	P12
352	29.5775	All	p12_190911_190923_190923_a001	190911_190923	P12
353	44.4444	All	p12_190911_190923_190923_a001	190911_190923	P12
354	51.7647	All	p12_190911_190923_190923_a001	190911_190923	P12
355	48.6111	All	p12_190911_190923_190923_a001	190911_190923	P12
356	38.6667	All	p12_190911_190923_190923_a001	190911_190923	P12
357	43.2836	All	p12_190911_190923_190923_a001	190911_190923	P12
358	52.2388	All	p12_190911_190923_190923_a001	190911_190923	P12
359	51.4286	All	p12_190911_190923_190923_a001	190911_190923	P12
360	49.2308	All	p12_190911_190923_190923_a001	190911_190923	P12
361	34.8485	All	p12_190911_190923_190923_a001	190911_190923	P12
362	28.8889	All	p12_190911_190923_190923_a001	190911_190923	P12
363	40.2299	All	p12_190911_190923_190923_a001	190911_190923	P12
364	34.4828	All	p12_190911_190923_190923_a001	190911_190923	P12
365	50.6667	All	p12_190911_190923_190923_a001	190911_190923	P12
366	35.7143	All	p12_190911_190923_190923_a001	190911_190923	P12
367	30.7692	All	p12_190911_190923_190923_a001	190911_190923	P12
368	51.9481	All	p12_190911_190923_190923_a001	190911_190923	P12
369	34.5455	All	p12_190911_190923_190923_a001	190911_190923	P12
370	42.3729	All	p12_190911_190923_190923_a001	190911_190923	P12
371	44.5783	All	p12_190911_190923_190923_a001	190911_190923	P12
372	81.25	All	p12_190911_190923_190923_a001	190911_190923	P12
373	44.1558	All	p12_190911_190923_190923_a001	190911_190923	P12
374	30.8824	All	p12_190911_190923_190923_a001	190911_190923	P12
375	26.1538	All	p12_190911_190923_190923_a001	190911_190923	P12
376	60.4651	All	p12_190911_190923_190923_a001	190911_190923	P12
377	36.6667	All	p12_190911_190923_190923_a001	190911_190923	P12
378	26.9663	All	p12_190911_190923_190923_a001	190911_190923	P12
379	38.7097	All	p12_190911_190923_190923_a001	190911_190923	P12
380	42.6667	All	p12_190911_190923_190923_a001	190911_190923	P12
381	25.6098	All	p12_190911_190923_190923_a001	190911_190923	P12
382	49.505	All	p12_190911_190923_190923_a001	190911_190923	P12
383	27.2727	All	p12_190911_190923_190923_a001	190911_190923	P12
384	43.2432	All	p12_190911_190923_190923_a001	190911_190923	P12
385	31.3433	All	p12_190911_190923_190923_a001	190911_190923	P12
386	30.8824	All	p12_190911_190923_190923_a001	190911_190923	P12
387	42.3529	All	p12_190911_190923_190923_a001	190911_190923	P12
388	28.3784	All	p12_190911_190923_190923_a001	190911_190923	P12
389	44	All	p12_190911_190923_190923_a001	190911_190923	P12
390	36.9048	All	p12_190911_190923_190923_a001	190911_190923	P12
391	36.3636	All	p12_190911_190923_190923_a001	190911_190923	P12
392	34.2105	All	p12_190911_190923_190923_a001	190911_190923	P12
393	35.5263	All	p12_190911_190923_190923_a001	190911_190923	P12
394	66.6667	All	p12_190911_190923_190923_a001	190911_190923	P12
395	73.2673	All	p12_190911_190923_190923_a001	190911_190923	P12
396	44.4444	All	p12_190911_190923_190923_a001	190911_190923	P12
397	36.1446	All	p12_190911_190923_190923_a001	190911_190923	P12
398	38.9831	All	p12_190911_190923_190923_a001	190911_190923	P12
399	32.2581	All	p12_190911_190923_190923_a001	190911_190923	P12
400	32.9787	All	p12_190911_190923_190923_a001	190911_190923	P12
401	66.1017	All	p12_190911_190923_190923_a001	190911_190923	P12
402	43.2432	All	p12_190911_190923_190923_a001	190911_190923	P12
403	44.5545	All	p12_190911_190923_190923_a001	190911_190923	P12
404	44.086	All	p12_190911_190923_190923_a001	190911_190923	P12
405	48.7805	All	p12_190911_190923_190923_a001	190911_190923	P12
406	49.3671	All	p12_190911_190923_190923_a001	190911_190923	P12
407	34.0659	All	p12_190911_190923_190923_a001	190911_190923	P12
408	58.9744	All	p12_190911_190923_190923_a001	190911_190923	P12
409	30.4348	All	p12_190911_190923_190923_a001	190911_190923	P12
410	40	All	p12_190911_190923_190923_a001	190911_190923	P12
411	34.4086	All	p12_190911_190923_190923_a001	190911_190923	P12
412	41.6667	All	p12_190911_190923_190923_a001	190911_190923	P12
413	46.5116	All	p12_190911_190923_190923_a001	190911_190923	P12
414	29.1667	All	p12_190911_190923_190923_a001	190911_190923	P12
415	62.6506	All	p12_190911_190923_190923_a001	190911_190923	P12
416	31.7073	All	p12_190911_190923_190923_a001	190911_190923	P12
417	39.759	All	p12_190911_190923_190923_a001	190911_190923	P12
418	33.75	All	p12_190911_190923_190923_a001	190911_190923	P12
419	36.3636	All	p12_190911_190923_190923_a001	190911_190923	P12
420	30.5556	All	p12_190911_190923_190923_a001	190911_190923	P12
421	30.5556	All	p12_190911_190923_190923_a001	190911_190923	P12
422	40.9091	All	p12_190911_190923_190923_a001	190911_190923	P12
423	36.3636	All	p12_190921_191003_191003_a001	190921_191003	P12
424	50	All	p12_190921_191003_191003_a001	190921_191003	P12
425	25	All	p12_190921_191003_191003_a001	190921_191003	P12
426	18.75	All	p12_190921_191003_191003_a001	190921_191003	P12
427	28.5714	All	p12_190921_191003_191003_a001	190921_191003	P12
428	51.2821	All	p12_190921_191003_191003_a001	190921_191003	P12
429	41.9355	All	p12_190921_191003_191003_a001	190921_191003	P12
430	34.1463	All	p12_190921_191003_191003_a001	190921_191003	P12
431	37.5	All	p12_190921_191003_191003_a001	190921_191003	P12
432	33.3333	All	p12_190921_191003_191003_a001	190921_191003	P12
433	50	All	p12_190921_191003_191003_a001	190921_191003	P12
434	53.4884	All	p12_190921_191003_191003_a001	190921_191003	P12
435	54.8387	All	p12_190921_191003_191003_a001	190921_191003	P12
436	46.6667	All	p12_190921_191003_191003_a001	190921_191003	P12
437	37.8378	All	p12_190921_191003_191003_a001	190921_191003	P12
438	42.8571	All	p12_190921_191003_191003_a001	190921_191003	P12
439	40.4255	All	p12_190921_191003_191003_a001	190921_191003	P12
440	18.5185	All	p12_190921_191003_191003_a001	190921_191003	P12
441	37.5	All	p12_190921_191003_191003_a001	190921_191003	P12
442	55.2632	All	p12_190921_191003_191003_a001	190921_191003	P12
443	35.1351	All	p12_190921_191003_191003_a001	190921_191003	P12
444	41.4634	All	p12_190921_191003_191003_a001	190921_191003	P12
445	21.6216	All	p12_190921_191003_191003_a001	190921_191003	P12
446	54.8387	All	p12_190921_191003_191003_a001	190921_191003	P12
447	53.8462	All	p12_190921_191003_191003_a001	190921_191003	P12
448	51.8519	All	p12_190921_191003_191003_a001	190921_191003	P12
449	27.907	All	p12_190921_191003_191003_a001	190921_191003	P12
450	45.4545	All	p12_190921_191003_191003_a001	190921_191003	P12
451	38.2353	All	p12_190921_191003_191003_a001	190921_191003	P12
452	34.8837	All	p12_190921_191003_191003_a001	190921_191003	P12
453	46.3415	All	p12_190921_191003_191003_a001	190921_191003	P12
454	33.3333	All	p12_190921_191003_191003_a001	190921_191003	P12
455	46.3415	All	p12_190921_191003_191003_a001	190921_191003	P12
456	45.283	All	p12_190921_191003_191003_a001	190921_191003	P12
457	44.6809	All	p12_190921_191003_191003_a001	190921_191003	P12
458	40.4255	All	p12_190921_191003_191003_a001	190921_191003	P12
459	32.6531	All	p12_190921_191003_191003_a001	190921_191003	P12
460	16.129	All	p12_190921_191003_191003_a001	190921_191003	P12
461	53.8462	All	p12_190921_191003_191003_a001	190921_191003	P12
462	86.9565	All	p12_190921_191003_191003_a001	190921_191003	P12
463	25.7143	All	p12_190921_191003_191003_a001	190921_191003	P12
464	52.6316	All	p12_190921_191003_191003_a001	190921_191003	P12
465	54.902	All	p12_190921_191003_191003_a001	190921_191003	P12
466	50	All	p12_190921_191003_191003_a001	190921_191003	P12
467	31.25	All	p12_190921_191003_191003_a001	190921_191003	P12
468	48.0769	All	p12_190921_191003_191003_a001	190921_191003	P12
469	60	All	p12_190921_191003_191003_a001	190921_191003	P12
470	21.9512	All	p12_190921_191003_191003_a001	190921_191003	P12
471	54.5455	All	p12_190921_191003_191003_a001	190921_191003	P12
472	26.6667	All	p12_190921_191003_191003_a001	190921_191003	P12
473	24.5283	All	p12_190921_191003_191003_a001	190921_191003	P12
474	56.25	All	p12_190921_191003_191003_a001	190921_191003	P12
475	25	All	p12_190921_191003_191003_a001	190921_191003	P12
476	50.9434	All	p12_190921_191003_191003_a001	190921_191003	P12
477	52.6316	All	p12_190921_191003_191003_a001	190921_191003	P12
478	40.5405	All	p12_190921_191003_191003_a001	190921_191003	P12
479	41.0256	All	p12_190921_191003_191003_a001	190921_191003	P12
480	48.4848	All	p12_190921_191003_191003_a001	190921_191003	P12
481	50	All	p12_190921_191003_191003_a001	190921_191003	P12
482	63.4146	All	p12_190921_191003_191003_a001	190921_191003	P12
483	63.2353	All	p12_190921_191003_191003_a001	190921_191003	P12
484	30.3371	All	p12_190921_191003_191003_a001	190921_191003	P12
485	78.8732	All	p12_190921_191003_191003_a001	190921_191003	P12
486	37.5	All	p12_190921_191003_191003_a001	190921_191003	P12
487	50	All	p12_190921_191003_191003_a001	190921_191003	P12
488	35.1064	All	p12_191122_191204_191204_a000	191122_191204	P12
489	33.6634	All	p12_191122_191204_191204_a000	191122_191204	P12
490	43.0556	All	p12_191122_191204_191204_a000	191122_191204	P12
491	32.3944	All	p12_191122_191204_191204_a000	191122_191204	P12
492	24.1071	All	p12_191122_191204_191204_a000	191122_191204	P12
493	39.0244	All	p12_191122_191204_191204_a000	191122_191204	P12
494	22.8261	All	p12_191122_191204_191204_a000	191122_191204	P12
495	23.6111	All	p12_191122_191204_191204_a000	191122_191204	P12
496	32.4561	All	p12_191122_191204_191204_a000	191122_191204	P12
497	31.3953	All	p12_191122_191204_191204_a000	191122_191204	P12
498	23.5294	All	p12_191122_191204_191204_a000	191122_191204	P12
499	45.7447	All	p12_191122_191204_191204_a000	191122_191204	P12
500	40	All	p12_191122_191204_191204_a000	191122_191204	P12
501	33.0579	All	p12_191122_191204_191204_a000	191122_191204	P12
502	63.4921	All	p12_191122_191204_191204_a000	191122_191204	P12
503	34.1772	All	p12_191122_191204_191204_a000	191122_191204	P12
504	31.3953	All	p12_191122_191204_191204_a000	191122_191204	P12
505	36.7347	All	p12_191122_191204_191204_a000	191122_191204	P12
506	40.9836	All	p12_191122_191204_191204_a000	191122_191204	P12
507	32.6087	All	p12_191122_191204_191204_a000	191122_191204	P12
508	45.7143	All	p12_191122_191204_191204_a000	191122_191204	P12
509	59.7222	All	p12_191122_191204_191204_a000	191122_191204	P12
510	37.931	All	p12_191122_191204_191204_a000	191122_191204	P12
511	45	All	p12_191122_191204_191204_a000	191122_191204	P12
512	56.3218	All	p12_191122_191204_191204_a000	191122_191204	P12
513	66.1017	All	p12_191122_191204_191204_a000	191122_191204	P12
514	25	All	p12_191122_191204_191204_a000	191122_191204	P12
515	41.8919	All	p12_191122_191204_191204_a000	191122_191204	P12
516	57.5	All	p12_191122_191204_191204_a000	191122_191204	P12
517	31.4961	All	p12_191122_191204_191204_a000	191122_191204	P12
518	11.828	All	p12_191122_191204_191204_a000	191122_191204	P12
519	21.1111	All	p12_191122_191204_191204_a000	191122_191204	P12
520	43.956	All	p12_191122_191204_191204_a000	191122_191204	P12
521	28.2051	All	p12_191122_191204_191204_a000	191122_191204	P12
522	32.6087	All	p12_191122_191204_191204_a000	191122_191204	P12
523	15.8333	All	p12_191122_191204_191204_a000	191122_191204	P12
524	26.8116	All	p12_191122_191204_191204_a000	191122_191204	P12
525	25.8929	All	p12_191122_191204_191204_a000	191122_191204	P12
526	25.8824	All	p12_191122_191204_191204_a000	191122_191204	P12
527	31.4815	All	p12_191122_191204_191204_a000	191122_191204	P12
528	46	All	p12_191122_191204_191204_a000	191122_191204	P12
529	40.4255	All	p12_191122_191204_191204_a000	191122_191204	P12
530	28	All	p12_191122_191204_191204_a000	191122_191204	P12
531	36.1702	All	p12_191122_191204_191204_a000	191122_191204	P12
532	29.3651	All	p12_191122_191204_191204_a000	191122_191204	P12
533	29.6296	All	p12_191122_191204_191204_a000	191122_191204	P12
534	29.0598	All	p12_191122_191204_191204_a000	191122_191204	P12
535	43.5294	All	p12_191122_191204_191204_a000	191122_191204	P12
536	35.7798	All	p12_191122_191204_191204_a000	191122_191204	P12
537	38.2716	All	p12_191122_191204_191204_a000	191122_191204	P12
538	25	All	p12_191122_191204_191204_a000	191122_191204	P12
539	44	All	p12_191122_191204_191204_a000	191122_191204	P12
540	50.9804	All	p12_191122_191204_191204_a000	191122_191204	P12
541	47.2727	All	p12_191122_191204_191204_a000	191122_191204	P12
542	44.898	All	p12_191122_191204_191204_a001	191122_191204	P12
543	45.7447	All	p12_191122_191204_191204_a001	191122_191204	P12
544	45.5696	All	p12_191122_191204_191204_a001	191122_191204	P12
545	40.4255	All	p12_191122_191204_191204_a001	191122_191204	P12
546	45.679	All	p12_191122_191204_191204_a001	191122_191204	P12
547	44.4444	All	p12_191122_191204_191204_a001	191122_191204	P12
548	49.4505	All	p12_191122_191204_191204_a001	191122_191204	P12
549	21.4286	All	p12_191122_191204_191204_a001	191122_191204	P12
550	42.8571	All	p12_191122_191204_191204_a001	191122_191204	P12
551	39.726	All	p12_191122_191204_191204_a001	191122_191204	P12
552	57.1429	All	p12_191122_191204_191204_a001	191122_191204	P12
553	50	All	p12_191122_191204_191204_a001	191122_191204	P12
554	32.5301	All	p12_191122_191204_191204_a001	191122_191204	P12
555	61.3208	All	p12_191122_191204_191204_a001	191122_191204	P12
556	44.5652	All	p12_191122_191204_191204_a001	191122_191204	P12
557	31.1111	All	p12_191122_191204_191204_a001	191122_191204	P12
558	46.0317	All	p12_191122_191204_191204_a001	191122_191204	P12
559	41.5094	All	p12_191122_191204_191204_a001	191122_191204	P12
560	31.3253	All	p12_191122_191204_191204_a001	191122_191204	P12
561	39.3443	All	p12_191122_191204_191204_a001	191122_191204	P12
562	39.4231	All	p12_191122_191204_191204_a001	191122_191204	P12
563	70.4918	All	p12_191122_191204_191204_a001	191122_191204	P12
564	39.3258	All	p12_191122_191204_191204_a001	191122_191204	P12
565	34.4262	All	p12_191122_191204_191204_a001	191122_191204	P12
566	51.3889	All	p12_191122_191204_191204_a001	191122_191204	P12
567	57.6923	All	p12_191122_191204_191204_a001	191122_191204	P12
568	68	All	p12_191122_191204_191204_a001	191122_191204	P12
569	34.4828	All	p12_191122_191204_191204_a001	191122_191204	P12
570	42.6829	All	p12_191122_191204_191204_a001	191122_191204	P12
571	48.6486	All	p12_191122_191204_191204_a001	191122_191204	P12
572	43.038	All	p12_191122_191204_191204_a001	191122_191204	P12
573	35.6589	All	p12_191122_191204_191204_a001	191122_191204	P12
574	54.1176	All	p12_191122_191204_191204_a001	191122_191204	P12
575	41.0256	All	p12_191122_191204_191204_a001	191122_191204	P12
576	55.4054	All	p12_191122_191204_191204_a001	191122_191204	P12
577	44.3038	All	p12_191122_191204_191204_a001	191122_191204	P12
578	56.3107	All	p12_191122_191204_191204_a001	191122_191204	P12
579	63.4146	All	p12_191122_191204_191204_a001	191122_191204	P12
580	61.2245	All	p12_191122_191204_191204_a001	191122_191204	P12
581	53.9474	All	p12_191122_191204_191204_a001	191122_191204	P12
582	69.1358	All	p12_191122_191204_191204_a001	191122_191204	P12
583	53.9326	All	p12_191122_191204_191204_a001	191122_191204	P12
584	39.7849	All	p12_191122_191204_191204_a001	191122_191204	P12
585	26.7857	All	p12_191122_191204_191204_a001	191122_191204	P12
586	29.3578	All	p12_191122_191204_191204_a001	191122_191204	P12
587	38.843	All	p12_191122_191204_191204_a001	191122_191204	P12
588	50	All	p12_191122_191204_191204_a001	191122_191204	P12
589	43.3333	All	p12_191122_191204_191204_a001	191122_191204	P12
590	28.0992	All	p12_191122_191204_191204_a001	191122_191204	P12
591	32.6087	All	p12_191122_191204_191204_a001	191122_191204	P12
592	27.1739	All	p12_191122_191204_191204_a001	191122_191204	P12
593	36.1111	All	p12_191122_191204_191204_a001	191122_191204	P12
594	44.4444	All	p12_191122_191204_191204_a001	191122_191204	P12
595	57.3913	All	p12_191122_191204_191204_a001	191122_191204	P12
596	36.2745	All	p12_191122_191204_191204_a001	191122_191204	P12
597	43.5484	All	p12_191122_191204_191204_a001	191122_191204	P12
598	56.5217	All	p12_191122_191204_191204_a001	191122_191204	P12
599	42.029	All	p12_191122_191204_191204_a001	191122_191204	P12
600	40.2062	All	p12_191122_191204_191204_a001	191122_191204	P12
601	30.4348	All	p12_191122_191204_191204_a001	191122_191204	P12
602	30.1205	All	p12_191122_191204_191204_a001	191122_191204	P12
603	35.1351	All	p12_191122_191204_191204_a001	191122_191204	P12
604	28.5714	All	p12_191122_191204_191204_a001	191122_191204	P12
605	39	All	p12_191122_191204_191204_a001	191122_191204	P12
606	43.8202	All	p12_191122_191204_191204_a001	191122_191204	P12
607	31.3253	All	p12_191122_191204_191204_a001	191122_191204	P12
608	44.3299	All	p12_191122_191204_191204_a001	191122_191204	P12
609	53.0612	All	p12_191122_191204_191204_a001	191122_191204	P12
610	43.75	All	p12_191122_191204_191204_a001	191122_191204	P12
611	40	All	p12_191122_191204_191204_a001	191122_191204	P12
612	58.9286	All	p12_191122_191204_191204_a001	191122_191204	P12
613	38.6667	All	p12_191122_191204_191204_a001	191122_191204	P12
614	37.5	All	p12_191122_191204_191204_a001	191122_191204	P12
615	32.6087	All	p12_191122_191204_191204_a001	191122_191204	P12
616	45.8333	All	p12_191122_191204_191204_a001	191122_191204	P12
617	42.3913	All	p12_191122_191204_191204_a001	191122_191204	P12
618	23.5294	All	p12_191122_191204_191204_a001	191122_191204	P12
619	45.8333	All	p12_191122_191204_191204_a001	191122_191204	P12
620	32.7103	All	p12_191122_191204_191204_a001	191122_191204	P12
621	61.6667	All	p12_191122_191204_191204_a001	191122_191204	P12
622	32.0388	All	p12_191122_191204_191204_a001	191122_191204	P12
623	58.427	All	p12_191122_191204_191204_a001	191122_191204	P12
624	41.8605	All	p12_191122_191204_191204_a001	191122_191204	P12
625	37.1795	All	p12_191122_191204_191204_a001	191122_191204	P12
626	37.2093	All	p12_191122_191204_191204_a001	191122_191204	P12
627	20.8696	All	p12_191122_191204_191204_a001	191122_191204	P12
628	34.8684	All	p12_191122_191204_191204_a001	191122_191204	P12
629	28.866	All	p12_191122_191204_191204_a001	191122_191204	P12
630	47.2222	All	p12_191122_191204_191204_a001	191122_191204	P12
631	30.6931	All	p12_191122_191204_191204_a001	191122_191204	P12
632	34.1463	All	p12_191122_191204_191204_a001	191122_191204	P12
633	75	All	p5_190320_190325_190325_a000	190320_190325	P5
634	78.5714	All	p5_190320_190325_190325_a000	190320_190325	P5
635	58.75	All	p5_190320_190325_190325_a000	190320_190325	P5
636	81.8182	All	p5_190320_190325_190325_a000	190320_190325	P5
637	90	All	p5_190320_190325_190325_a000	190320_190325	P5
638	76.1905	All	p5_190320_190325_190325_a000	190320_190325	P5
639	75.6757	All	p5_190320_190325_190325_a000	190320_190325	P5
640	87.0968	All	p5_190320_190325_190325_a000	190320_190325	P5
641	92	All	p5_190320_190325_190325_a000	190320_190325	P5
642	83.0769	All	p5_190320_190325_190325_a000	190320_190325	P5
643	91.3043	All	p5_190320_190325_190325_a000	190320_190325	P5
644	90	All	p5_190320_190325_190325_a000	190320_190325	P5
645	72.7273	All	p5_190320_190325_190325_a000	190320_190325	P5
646	75	All	p5_190320_190325_190325_a000	190320_190325	P5
647	54.5455	All	p5_190320_190325_190325_a000	190320_190325	P5
648	87.5	All	p5_190320_190325_190325_a000	190320_190325	P5
649	64	All	p5_190320_190325_190325_a000	190320_190325	P5
650	71.0526	All	p5_190320_190325_190325_a000	190320_190325	P5
651	76.4706	All	p5_190320_190325_190325_a000	190320_190325	P5
652	48.1481	All	p5_190320_190325_190325_a000	190320_190325	P5
653	63.1579	All	p5_190320_190325_190325_a000	190320_190325	P5
654	69.2308	All	p5_190320_190325_190325_a000	190320_190325	P5
655	77.7778	All	p5_190320_190325_190325_a000	190320_190325	P5
656	92.8571	All	p5_190320_190325_190325_a000	190320_190325	P5
657	88	All	p5_190320_190325_190325_a000	190320_190325	P5
658	70.8333	All	p5_190320_190325_190325_a000	190320_190325	P5
659	56.0976	All	p5_190320_190325_190325_a000	190320_190325	P5
660	52	All	p5_190320_190325_190325_a000	190320_190325	P5
661	50.7042	All	p5_190320_190325_190325_a000	190320_190325	P5
662	91.6667	All	p5_190320_190325_190325_a000	190320_190325	P5
663	80.9524	All	p5_190320_190325_190325_a000	190320_190325	P5
664	95.8333	All	p5_190320_190325_190325_a000	190320_190325	P5
665	95	All	p5_190320_190325_190325_a000	190320_190325	P5
666	80.9524	All	p5_190320_190325_190325_a000	190320_190325	P5
667	64.2857	All	p5_190320_190325_190325_a000	190320_190325	P5
668	92.5926	All	p5_190320_190325_190325_a000	190320_190325	P5
669	76.9231	All	p5_190320_190325_190325_a000	190320_190325	P5
670	94.7368	All	p5_190320_190325_190325_a000	190320_190325	P5
671	61.4035	All	p5_190320_190325_190325_a000	190320_190325	P5
672	83.3333	All	p5_190320_190325_190325_a000	190320_190325	P5
673	70	All	p5_190320_190325_190325_a000	190320_190325	P5
674	85.7143	All	p5_190320_190325_190325_a000	190320_190325	P5
675	85.7143	All	p5_190320_190325_190325_a000	190320_190325	P5
676	84.2105	All	p5_190320_190325_190325_a000	190320_190325	P5
677	74.4186	All	p5_190320_190325_190325_a000	190320_190325	P5
678	84	All	p5_190320_190325_190325_a000	190320_190325	P5
679	100	All	p5_190320_190325_190325_a000	190320_190325	P5
680	93.75	All	p5_190320_190325_190325_a000	190320_190325	P5
681	82.6087	All	p5_190320_190325_190325_a000	190320_190325	P5
682	63.6364	All	p5_190320_190325_190325_a000	190320_190325	P5
683	80	All	p5_190320_190325_190325_a000	190320_190325	P5
684	81.25	All	p5_190320_190325_190325_a000	190320_190325	P5
685	73.3333	All	p5_190320_190325_190325_a000	190320_190325	P5
686	76	All	p5_190320_190325_190325_a000	190320_190325	P5
687	96	All	p5_190320_190325_190325_a000	190320_190325	P5
688	86.3636	All	p5_190320_190325_190325_a000	190320_190325	P5
689	71.875	All	p5_190320_190325_190325_a000	190320_190325	P5
690	88	All	p5_190320_190325_190325_a000	190320_190325	P5
691	56.25	All	p5_190320_190325_190325_a000	190320_190325	P5
692	69.6429	All	p5_190320_190325_190325_a000	190320_190325	P5
693	77.2727	All	p5_190320_190325_190325_a000	190320_190325	P5
694	100	All	p5_190320_190325_190325_a000	190320_190325	P5
695	93.3333	All	p5_190320_190325_190325_a000	190320_190325	P5
696	72.4138	All	p5_190320_190325_190325_a000	190320_190325	P5
697	80.9524	All	p5_190320_190325_190325_a000	190320_190325	P5
698	83.3333	All	p5_190320_190325_190325_a000	190320_190325	P5
699	80	All	p5_190320_190325_190325_a000	190320_190325	P5
700	72.2222	All	p5_190320_190325_190325_a000	190320_190325	P5
701	73.3333	All	p5_190320_190325_190325_a000	190320_190325	P5
702	81.25	All	p5_190320_190325_190325_a000	190320_190325	P5
703	90.4762	All	p5_190320_190325_190325_a000	190320_190325	P5
704	88.5714	All	p5_190320_190325_190325_a000	190320_190325	P5
705	56.7568	All	p5_190320_190325_190325_a000	190320_190325	P5
706	51.4286	All	p5_190320_190325_190325_a000	190320_190325	P5
707	70.8333	All	p5_190320_190325_190325_a000	190320_190325	P5
708	67.8571	All	p5_190320_190325_190325_a000	190320_190325	P5
709	86.6667	All	p5_190320_190325_190325_a000	190320_190325	P5
710	93.3333	All	p5_190320_190325_190325_a000	190320_190325	P5
711	68.75	All	p5_190320_190325_190325_a000	190320_190325	P5
712	66.6667	All	p5_190320_190325_190325_a000	190320_190325	P5
713	57.6923	All	p5_190320_190325_190325_a000	190320_190325	P5
714	90.9091	All	p5_190320_190325_190325_a000	190320_190325	P5
715	100	All	p5_190320_190325_190325_a000	190320_190325	P5
716	73.3333	All	p5_190320_190325_190325_a000	190320_190325	P5
717	71.4286	All	p5_190320_190325_190325_a000	190320_190325	P5
718	61.5385	All	p5_190320_190325_190325_a000	190320_190325	P5
719	78.0488	All	p5_190320_190325_190325_a000	190320_190325	P5
720	89.7959	All	p5_190320_190325_190325_a000	190320_190325	P5
721	63.7681	All	p5_190320_190325_190325_a000	190320_190325	P5
722	85.7143	All	p5_190320_190325_190325_a000	190320_190325	P5
723	75	All	p5_190320_190325_190325_a000	190320_190325	P5
724	94.4444	All	p5_190320_190325_190325_a000	190320_190325	P5
725	83.3333	All	p5_190320_190325_190325_a000	190320_190325	P5
726	38.4615	All	p5_190320_190325_190325_a000	190320_190325	P5
727	62.5	All	p5_190320_190325_190325_a000	190320_190325	P5
728	70.2703	All	p5_190320_190325_190325_a000	190320_190325	P5
729	100	All	p5_190320_190325_190325_a000	190320_190325	P5
730	83.3333	All	p5_190320_190325_190325_a000	190320_190325	P5
731	82.1429	All	p5_190320_190325_190325_a000	190320_190325	P5
732	77.5	All	p5_190320_190325_190325_a000	190320_190325	P5
733	87.5	All	p5_190320_190325_190325_a000	190320_190325	P5
734	73.0769	All	p5_190320_190325_190325_a000	190320_190325	P5
735	50	All	p5_190320_190325_190325_a000	190320_190325	P5
736	95	All	p5_190320_190325_190325_a000	190320_190325	P5
737	51.4706	All	p5_190320_190325_190325_a000	190320_190325	P5
738	94.1176	All	p5_190320_190325_190325_a000	190320_190325	P5
739	64.8148	All	p5_190320_190325_190325_a000	190320_190325	P5
740	92.3077	All	p5_190320_190325_190325_a000	190320_190325	P5
741	66.6667	All	p5_190320_190325_190325_a000	190320_190325	P5
742	75.5556	All	p5_190320_190325_190325_a000	190320_190325	P5
743	54.8387	All	p5_190320_190325_190325_a000	190320_190325	P5
744	75.3425	All	p5_190320_190325_190325_a000	190320_190325	P5
745	74.359	All	p5_190320_190325_190325_a000	190320_190325	P5
746	68.5185	All	p5_190320_190325_190325_a000	190320_190325	P5
747	85.7143	All	p5_190320_190325_190325_a000	190320_190325	P5
748	83.3333	All	p5_190320_190325_190325_a001	190320_190325	P5
749	78.5714	All	p5_190320_190325_190325_a001	190320_190325	P5
750	76.3158	All	p5_190320_190325_190325_a001	190320_190325	P5
751	75	All	p5_190320_190325_190325_a001	190320_190325	P5
752	91.6667	All	p5_190320_190325_190325_a001	190320_190325	P5
753	94.7368	All	p5_190320_190325_190325_a001	190320_190325	P5
754	76.9231	All	p5_190320_190325_190325_a001	190320_190325	P5
755	96.7742	All	p5_190320_190325_190325_a001	190320_190325	P5
756	96.6667	All	p5_190320_190325_190325_a001	190320_190325	P5
757	96.1538	All	p5_190320_190325_190325_a001	190320_190325	P5
758	100	All	p5_190320_190325_190325_a001	190320_190325	P5
759	91.6667	All	p5_190320_190325_190325_a001	190320_190325	P5
760	100	All	p5_190320_190325_190325_a001	190320_190325	P5
761	63.0435	All	p5_190320_190325_190325_a001	190320_190325	P5
762	85.7143	All	p5_190320_190325_190325_a001	190320_190325	P5
763	65.8537	All	p5_190320_190325_190325_a001	190320_190325	P5
764	100	All	p5_190320_190325_190325_a001	190320_190325	P5
765	100	All	p5_190320_190325_190325_a001	190320_190325	P5
766	78.5714	All	p5_190320_190325_190325_a001	190320_190325	P5
767	96	All	p5_190320_190325_190325_a001	190320_190325	P5
768	83.7838	All	p5_190320_190325_190325_a001	190320_190325	P5
769	100	All	p5_190320_190325_190325_a001	190320_190325	P5
770	94.5946	All	p5_190320_190325_190325_a001	190320_190325	P5
771	85.1852	All	p5_190320_190325_190325_a001	190320_190325	P5
772	78.5047	All	p5_190320_190325_190325_a001	190320_190325	P5
773	91.3043	All	p5_190320_190325_190325_a001	190320_190325	P5
774	88.3721	All	p5_190320_190325_190325_a001	190320_190325	P5
775	96.5517	All	p5_190320_190325_190325_a001	190320_190325	P5
776	88.8889	All	p5_190320_190325_190325_a001	190320_190325	P5
777	89.1892	All	p5_190320_190325_190325_a001	190320_190325	P5
778	14.2857	All	p5_190320_190325_190325_a001	190320_190325	P5
779	73.0769	All	p5_190320_190325_190325_a001	190320_190325	P5
780	76.7857	All	p5_190320_190325_190325_a001	190320_190325	P5
781	88.4615	All	p5_190320_190325_190325_a001	190320_190325	P5
782	85.7143	All	p5_190320_190325_190325_a001	190320_190325	P5
783	94.4444	All	p5_190320_190325_190325_a001	190320_190325	P5
784	100	All	p5_190320_190325_190325_a001	190320_190325	P5
785	100	All	p5_190320_190325_190325_a001	190320_190325	P5
786	88.8889	All	p5_190320_190325_190325_a001	190320_190325	P5
787	96.2963	All	p5_190320_190325_190325_a001	190320_190325	P5
788	100	All	p5_190320_190325_190325_a001	190320_190325	P5
789	61.1111	All	p5_190320_190325_190325_a001	190320_190325	P5
790	50	All	p5_190320_190325_190325_a001	190320_190325	P5
791	100	All	p5_190320_190325_190325_a001	190320_190325	P5
792	62.5	All	p5_190320_190325_190325_a001	190320_190325	P5
793	87.5	All	p5_190320_190325_190325_a001	190320_190325	P5
794	90	All	p5_190320_190325_190325_a001	190320_190325	P5
795	83.3333	All	p5_190320_190325_190325_a001	190320_190325	P5
796	100	All	p5_190320_190325_190325_a001	190320_190325	P5
797	92.8571	All	p5_190320_190325_190325_a001	190320_190325	P5
798	83.3333	All	p5_190320_190325_190325_a001	190320_190325	P5
799	91.6667	All	p5_190320_190325_190325_a001	190320_190325	P5
800	83.3333	All	p5_190320_190325_190325_a001	190320_190325	P5
801	95.6522	All	p5_190320_190325_190325_a001	190320_190325	P5
802	100	All	p5_190320_190325_190325_a001	190320_190325	P5
803	91.6667	All	p5_190320_190325_190325_a001	190320_190325	P5
804	100	All	p5_190320_190325_190325_a001	190320_190325	P5
805	94.4444	All	p5_190320_190325_190325_a001	190320_190325	P5
806	57.1429	All	p5_190320_190325_190325_a001	190320_190325	P5
807	35.2941	All	p5_190320_190325_190325_a001	190320_190325	P5
808	93.75	All	p5_190320_190325_190325_a001	190320_190325	P5
809	100	All	p5_190320_190325_190325_a001	190320_190325	P5
810	80	All	p5_190320_190325_190325_a001	190320_190325	P5
811	100	All	p5_190320_190325_190325_a001	190320_190325	P5
812	83.3333	All	p5_190320_190325_190325_a001	190320_190325	P5
813	42.3077	All	p5_190320_190325_190325_a001	190320_190325	P5
814	100	All	p5_190320_190325_190325_a001	190320_190325	P5
815	88.8889	All	p5_190320_190325_190325_a001	190320_190325	P5
816	88.2353	All	p5_190320_190325_190325_a001	190320_190325	P5
817	89.1892	All	p5_190320_190325_190325_a001	190320_190325	P5
818	34.6154	All	p5_190320_190325_190325_a001	190320_190325	P5
819	89.4737	All	p5_190320_190325_190325_a001	190320_190325	P5
820	87.5	All	p5_190320_190325_190325_a001	190320_190325	P5
821	81.8182	All	p5_190320_190325_190325_a001	190320_190325	P5
822	100	All	p5_190320_190325_190325_a001	190320_190325	P5
823	100	All	p5_190320_190325_190325_a001	190320_190325	P5
824	94.7368	All	p5_190320_190325_190325_a001	190320_190325	P5
825	98.1132	All	p5_190320_190325_190325_a001	190320_190325	P5
826	83.3333	All	p5_190320_190325_190325_a001	190320_190325	P5
827	100	All	p5_190320_190325_190325_a001	190320_190325	P5
828	86.6667	All	p5_190320_190325_190325_a001	190320_190325	P5
829	79.1667	All	p5_190320_190325_190325_a001	190320_190325	P5
830	100	All	p5_190320_190325_190325_a001	190320_190325	P5
831	100	All	p5_190320_190325_190325_a001	190320_190325	P5
832	88.8889	All	p5_190320_190325_190325_a001	190320_190325	P5
833	57.1429	All	p5_190320_190325_190325_a001	190320_190325	P5
834	100	All	p5_190320_190325_190325_a001	190320_190325	P5
835	83.3333	All	p5_190320_190325_190325_a001	190320_190325	P5
836	100	All	p5_190320_190325_190325_a001	190320_190325	P5
837	66.6667	All	p5_190320_190325_190325_a001	190320_190325	P5
838	91.6667	All	p5_190320_190325_190325_a001	190320_190325	P5
839	100	All	p5_190320_190325_190325_a001	190320_190325	P5
840	66.6667	All	p5_190320_190325_190325_a001	190320_190325	P5
841	55.4795	All	p5_190320_190325_190325_a001	190320_190325	P5
842	84.2105	All	p5_190320_190325_190325_a001	190320_190325	P5
843	88.2353	All	p5_190320_190325_190325_a001	190320_190325	P5
844	83.3333	All	p5_190320_190325_190325_a001	190320_190325	P5
845	58.5366	All	p5_190320_190325_190325_a001	190320_190325	P5
846	100	All	p5_190320_190325_190325_a001	190320_190325	P5
847	69.5652	All	p5_190320_190325_190325_a001	190320_190325	P5
848	96.6667	All	p5_190320_190325_190325_a001	190320_190325	P5
849	85.7143	All	p5_190320_190325_190325_a001	190320_190325	P5
850	64.2857	All	p5_190320_190325_190325_a001	190320_190325	P5
851	79.1667	All	p5_190320_190325_190325_a001	190320_190325	P5
852	90	All	p5_190320_190325_190325_a001	190320_190325	P5
853	95.4545	All	p5_190320_190325_190325_a001	190320_190325	P5
854	94.1176	All	p5_190320_190325_190325_a001	190320_190325	P5
855	95.2381	All	p5_190320_190325_190325_a001	190320_190325	P5
856	92.5926	All	p5_190320_190325_190325_a001	190320_190325	P5
857	80	All	p5_190320_190325_190325_a001	190320_190325	P5
858	100	All	p5_190320_190325_190325_a001	190320_190325	P5
859	73.6842	All	p5_190320_190325_190325_a001	190320_190325	P5
860	0	All	p5_190320_190325_190325_a001	190320_190325	P5
861	57.1429	All	p5_190320_190325_190325_a001	190320_190325	P5
862	88.2353	All	p5_190320_190325_190325_a001	190320_190325	P5
863	94.4444	All	p5_190320_190325_190325_a001	190320_190325	P5
864	89.6552	All	p5_190320_190325_190325_a001	190320_190325	P5
865	50	All	p5_190320_190325_190325_a001	190320_190325	P5
866	90	All	p5_190320_190325_190325_a001	190320_190325	P5
867	94.4444	All	p5_190320_190325_190325_a001	190320_190325	P5
868	100	All	p5_190320_190325_190325_a001	190320_190325	P5
869	83.7838	All	p5_190320_190325_190325_a001	190320_190325	P5
870	100	All	p5_190320_190325_190325_a001	190320_190325	P5
871	71.0526	All	p5_190320_190325_190325_a001	190320_190325	P5
872	86.25	All	p5_191205_191210_0_191210_a000	191205_191210_0	P5
873	57.6271	All	p5_191205_191210_0_191210_a000	191205_191210_0	P5
874	56.8966	All	p5_191205_191210_0_191210_a000	191205_191210_0	P5
875	89.5349	All	p5_191205_191210_0_191210_a000	191205_191210_0	P5
876	82.6087	All	p5_191205_191210_0_191210_a000	191205_191210_0	P5
877	95.3846	All	p5_191205_191210_0_191210_a000	191205_191210_0	P5
878	58.209	All	p5_191205_191210_0_191210_a000	191205_191210_0	P5
879	82.8947	All	p5_191205_191210_0_191210_a000	191205_191210_0	P5
880	63.0631	All	p5_191205_191210_0_191210_a000	191205_191210_0	P5
881	84.2857	All	p5_191205_191210_0_191210_a000	191205_191210_0	P5
882	95.9459	All	p5_191205_191210_0_191210_a000	191205_191210_0	P5
883	84	All	p5_191205_191210_0_191210_a000	191205_191210_0	P5
884	94.1176	All	p5_191205_191210_0_191210_a000	191205_191210_0	P5
885	86.8421	All	p5_191205_191210_0_191210_a000	191205_191210_0	P5
886	56.8966	All	p5_191205_191210_0_191210_a000	191205_191210_0	P5
887	77.7778	All	p5_191205_191210_0_191210_a000	191205_191210_0	P5
888	42.5197	All	p5_191205_191210_0_191210_a000	191205_191210_0	P5
889	92.4528	All	p5_191205_191210_0_191210_a000	191205_191210_0	P5
890	67.5	All	p5_191205_191210_0_191210_a000	191205_191210_0	P5
891	70.5882	All	p5_191205_191210_0_191210_a000	191205_191210_0	P5
892	57.3171	All	p5_191205_191210_0_191210_a000	191205_191210_0	P5
893	73.6842	All	p5_191205_191210_0_191210_a000	191205_191210_0	P5
894	64.7059	All	p5_191205_191210_0_191210_a000	191205_191210_0	P5
895	79.0323	All	p5_191205_191210_0_191210_a000	191205_191210_0	P5
896	80.3571	All	p5_191205_191210_0_191210_a000	191205_191210_0	P5
897	66.0377	All	p5_191205_191210_0_191210_a000	191205_191210_0	P5
898	91.4894	All	p5_191205_191210_0_191210_a000	191205_191210_0	P5
899	87.3786	All	p5_191205_191210_0_191210_a000	191205_191210_0	P5
900	59.1716	All	p5_191205_191210_0_191210_a000	191205_191210_0	P5
901	27.9503	All	p5_191205_191210_0_191210_a000	191205_191210_0	P5
902	92.7273	All	p5_191205_191210_0_191210_a000	191205_191210_0	P5
903	94.3396	All	p5_191205_191210_0_191210_a000	191205_191210_0	P5
904	96.9697	All	p5_191205_191210_0_191210_a000	191205_191210_0	P5
905	87.9518	All	p5_191205_191210_0_191210_a000	191205_191210_0	P5
906	81.8182	All	p5_191205_191210_0_191210_a000	191205_191210_0	P5
907	69.6078	All	p5_191205_191210_0_191210_a000	191205_191210_0	P5
908	91.3793	All	p5_191205_191210_0_191210_a000	191205_191210_0	P5
909	97.6744	All	p5_191205_191210_0_191210_a000	191205_191210_0	P5
910	69.8113	All	p5_191205_191210_0_191210_a000	191205_191210_0	P5
911	57.5758	All	p5_191205_191210_0_191210_a000	191205_191210_0	P5
912	80.5825	All	p5_191205_191210_0_191210_a000	191205_191210_0	P5
913	57.9439	All	p5_191205_191210_0_191210_a000	191205_191210_0	P5
914	41.0714	All	p5_191205_191210_0_191210_a000	191205_191210_0	P5
915	75.4717	All	p5_191205_191210_0_191210_a000	191205_191210_0	P5
916	90.1408	All	p5_191205_191210_0_191210_a000	191205_191210_0	P5
917	83.3333	All	p5_191205_191210_0_191210_a000	191205_191210_0	P5
918	33.3333	All	p5_191205_191210_0_191210_a000	191205_191210_0	P5
919	84.6154	All	p5_191205_191210_0_191210_a000	191205_191210_0	P5
920	47.541	All	p5_191205_191210_0_191210_a000	191205_191210_0	P5
921	40	All	p5_191205_191210_0_191210_a000	191205_191210_0	P5
922	40	All	p5_191205_191210_0_191210_a000	191205_191210_0	P5
923	70.3704	All	p5_191205_191210_0_191210_a000	191205_191210_0	P5
924	55.2632	All	p5_191205_191210_0_191210_a000	191205_191210_0	P5
925	42.8571	All	p5_191205_191210_0_191210_a000	191205_191210_0	P5
926	25	All	p5_191205_191210_0_191210_a000	191205_191210_0	P5
927	48.9362	All	p5_191205_191210_0_191210_a000	191205_191210_0	P5
928	71.831	All	p5_191205_191210_0_191210_a000	191205_191210_0	P5
929	30	All	p5_191205_191210_0_191210_a000	191205_191210_0	P5
930	23.5294	All	p5_191205_191210_0_191210_a000	191205_191210_0	P5
931	54.5455	All	p5_191205_191210_0_191210_a000	191205_191210_0	P5
932	77.7778	All	p5_191205_191210_0_191210_a000	191205_191210_0	P5
933	39.2857	All	p5_191205_191210_0_191210_a000	191205_191210_0	P5
934	81.8182	All	p5_191205_191210_0_191210_a000	191205_191210_0	P5
935	45.9459	All	p5_191205_191210_0_191210_a000	191205_191210_0	P5
936	50	All	p5_191205_191210_0_191210_a000	191205_191210_0	P5
937	74.2268	All	p5_191205_191210_0_191210_a000	191205_191210_0	P5
938	61.194	All	p5_191205_191210_0_191210_a000	191205_191210_0	P5
939	55.4545	All	p5_191205_191210_0_191210_a000	191205_191210_0	P5
940	74.1935	All	p5_191205_191210_0_191210_a000	191205_191210_0	P5
941	92.7711	All	p5_191205_191210_0_191210_a000	191205_191210_0	P5
942	83.0769	All	p5_191205_191210_0_191210_a000	191205_191210_0	P5
943	66.4122	All	p5_191205_191210_0_191210_a000	191205_191210_0	P5
944	85.2459	All	p5_191205_191210_0_191210_a000	191205_191210_0	P5
945	93.1507	All	p5_191205_191210_0_191210_a000	191205_191210_0	P5
946	86.4198	All	p5_191205_191210_0_191210_a000	191205_191210_0	P5
947	83.5443	All	p5_191205_191210_0_191210_a000	191205_191210_0	P5
948	76.0331	All	p5_191205_191210_0_191210_a000	191205_191210_0	P5
949	77.3585	All	p5_191205_191210_0_191210_a000	191205_191210_0	P5
950	92.1569	All	p5_191205_191210_0_191210_a000	191205_191210_0	P5
951	82.8125	All	p5_191205_191210_0_191210_a000	191205_191210_0	P5
952	46.0526	All	p5_191205_191210_0_191210_a000	191205_191210_0	P5
953	61.1111	All	p5_191205_191210_0_191210_a000	191205_191210_0	P5
954	80	All	p5_191205_191210_0_191210_a000	191205_191210_0	P5
955	88.1356	All	p5_191205_191210_0_191210_a000	191205_191210_0	P5
956	77.3585	All	p5_191205_191210_0_191210_a000	191205_191210_0	P5
957	74.1379	All	p5_191205_191210_0_191210_a000	191205_191210_0	P5
958	87.3239	All	p5_191205_191210_0_191210_a000	191205_191210_0	P5
959	91.954	All	p5_191205_191210_0_191210_a000	191205_191210_0	P5
960	34.8837	All	p5_191205_191210_0_191210_a000	191205_191210_0	P5
961	86.6667	All	p5_191205_191210_0_191210_a000	191205_191210_0	P5
962	31.4607	All	p5_191205_191210_0_191210_a000	191205_191210_0	P5
963	87.1795	All	p5_191205_191210_0_191210_a000	191205_191210_0	P5
964	84.7059	All	p5_191205_191210_0_191210_a000	191205_191210_0	P5
965	58.3333	All	p5_191205_191210_0_191210_a000	191205_191210_0	P5
966	78.0952	All	p5_191205_191210_0_191210_a000	191205_191210_0	P5
967	50.7692	All	p5_191205_191210_0_191210_a000	191205_191210_0	P5
968	86.3636	All	p5_191205_191210_0_191210_a000	191205_191210_0	P5
969	81.4815	All	p5_191205_191210_0_191210_a000	191205_191210_0	P5
970	77.2277	All	p5_191205_191210_0_191210_a000	191205_191210_0	P5
971	37.594	All	p5_191205_191210_0_191210_a000	191205_191210_0	P5
972	64.5833	All	p5_191205_191210_0_191210_a000	191205_191210_0	P5
973	82.5688	All	p5_191205_191210_0_191210_a000	191205_191210_0	P5
974	73.913	All	p5_191205_191210_0_191210_a000	191205_191210_0	P5
975	85	All	p5_191205_191210_0_191210_a000	191205_191210_0	P5
976	77.2277	All	p5_191205_191210_0_191210_a000	191205_191210_0	P5
977	82.0513	All	p5_191205_191210_0_191210_a000	191205_191210_0	P5
978	54.8077	All	p5_191205_191210_0_191210_a000	191205_191210_0	P5
979	85.4167	All	p5_191205_191210_0_191210_a000	191205_191210_0	P5
980	94.5946	All	p5_191205_191210_0_191210_a001	191205_191210_0	P5
981	38.6364	All	p5_191205_191210_0_191210_a001	191205_191210_0	P5
982	64.7059	All	p5_191205_191210_0_191210_a001	191205_191210_0	P5
983	92	All	p5_191205_191210_0_191210_a001	191205_191210_0	P5
984	54.5455	All	p5_191205_191210_0_191210_a001	191205_191210_0	P5
985	83.871	All	p5_191205_191210_0_191210_a001	191205_191210_0	P5
986	100	All	p5_191205_191210_0_191210_a001	191205_191210_0	P5
987	84.8485	All	p5_191205_191210_0_191210_a001	191205_191210_0	P5
988	38.7755	All	p5_191205_191210_0_191210_a001	191205_191210_0	P5
989	84.6154	All	p5_191205_191210_0_191210_a001	191205_191210_0	P5
990	85.3659	All	p5_191205_191210_0_191210_a001	191205_191210_0	P5
991	90.3226	All	p5_191205_191210_0_191210_a001	191205_191210_0	P5
992	82.8571	All	p5_191205_191210_0_191210_a001	191205_191210_0	P5
993	79.4118	All	p5_191205_191210_0_191210_a001	191205_191210_0	P5
994	75.8621	All	p5_191205_191210_0_191210_a001	191205_191210_0	P5
995	100	All	p5_191205_191210_0_191210_a001	191205_191210_0	P5
996	60.8696	All	p5_191205_191210_0_191210_a001	191205_191210_0	P5
997	96.5517	All	p5_191205_191210_0_191210_a001	191205_191210_0	P5
998	81.8182	All	p5_191205_191210_0_191210_a001	191205_191210_0	P5
999	72	All	p5_191205_191210_0_191210_a001	191205_191210_0	P5
1000	87.7551	All	p5_191205_191210_0_191210_a001	191205_191210_0	P5
1001	83.3333	All	p5_191205_191210_0_191210_a001	191205_191210_0	P5
1002	71.4286	All	p5_191205_191210_0_191210_a001	191205_191210_0	P5
1003	91.1765	All	p5_191205_191210_0_191210_a001	191205_191210_0	P5
1004	64.4444	All	p5_191205_191210_0_191210_a001	191205_191210_0	P5
1005	97.7273	All	p5_191205_191210_0_191210_a001	191205_191210_0	P5
1006	89.2857	All	p5_191205_191210_0_191210_a001	191205_191210_0	P5
1007	89.7436	All	p5_191205_191210_0_191210_a001	191205_191210_0	P5
1008	84.2105	All	p5_191205_191210_0_191210_a001	191205_191210_0	P5
1009	69.2308	All	p5_191205_191210_0_191210_a001	191205_191210_0	P5
1010	79.4118	All	p5_191205_191210_0_191210_a001	191205_191210_0	P5
1011	97.2222	All	p5_191205_191210_0_191210_a001	191205_191210_0	P5
1012	86	All	p5_191205_191210_0_191210_a001	191205_191210_0	P5
1013	75	All	p5_191205_191210_0_191210_a001	191205_191210_0	P5
1014	94.4444	All	p5_191205_191210_0_191210_a001	191205_191210_0	P5
1015	76.6667	All	p5_191205_191210_0_191210_a001	191205_191210_0	P5
1016	86.4865	All	p5_191205_191210_0_191210_a001	191205_191210_0	P5
1017	84.375	All	p5_191205_191210_0_191210_a001	191205_191210_0	P5
1018	80	All	p5_191205_191210_0_191210_a001	191205_191210_0	P5
1019	81.8182	All	p5_191205_191210_0_191210_a001	191205_191210_0	P5
1020	76.1905	All	p5_191205_191210_0_191210_a001	191205_191210_0	P5
1021	85.7143	All	p5_191205_191210_0_191210_a001	191205_191210_0	P5
1022	70.9677	All	p5_191205_191210_0_191210_a001	191205_191210_0	P5
1023	66.6667	All	p5_191205_191210_0_191210_a001	191205_191210_0	P5
1024	67.7419	All	p5_191205_191210_0_191210_a001	191205_191210_0	P5
1025	78.7234	All	p5_191205_191210_0_191210_a001	191205_191210_0	P5
1026	100	All	p5_191205_191210_0_191210_a001	191205_191210_0	P5
1027	100	All	p5_191205_191210_0_191210_a001	191205_191210_0	P5
1028	84.0909	All	p5_191205_191210_0_191210_a001	191205_191210_0	P5
1029	79.4872	All	p5_191205_191210_0_191210_a001	191205_191210_0	P5
1030	82.6087	All	p5_191205_191210_0_191210_a001	191205_191210_0	P5
1031	52.2727	All	p5_191205_191210_0_191210_a001	191205_191210_0	P5
1032	78.9474	All	p5_191205_191210_0_191210_a001	191205_191210_0	P5
1033	60	All	p5_191205_191210_0_191210_a001	191205_191210_0	P5
1034	82.6923	All	p5_191205_191210_0_191210_a001	191205_191210_0	P5
1035	85.7143	All	p5_191205_191210_0_191210_a001	191205_191210_0	P5
1036	87.1795	All	p5_191205_191210_0_191210_a001	191205_191210_0	P5
1037	81.8182	All	p5_191205_191210_0_191210_a001	191205_191210_0	P5
1038	53.8462	All	p5_191205_191210_0_191210_a001	191205_191210_0	P5
1039	66.6667	All	p5_191205_191210_0_191210_a001	191205_191210_0	P5
1040	72.2222	All	p5_191205_191210_0_191210_a001	191205_191210_0	P5
1041	87.8049	All	p5_191205_191210_0_191210_a001	191205_191210_0	P5
1042	66.6667	All	p5_191205_191210_0_191210_a001	191205_191210_0	P5
1043	93.3333	All	p5_191205_191210_0_191210_a001	191205_191210_0	P5
1044	69.5652	All	p5_191205_191210_0_191210_a001	191205_191210_0	P5
1045	68.5185	All	p5_191205_191210_0_191210_a001	191205_191210_0	P5
1046	78.5714	All	p5_191205_191210_0_191210_a001	191205_191210_0	P5
1047	72.4138	All	p5_191205_191210_0_191210_a001	191205_191210_0	P5
1048	56.8627	All	p5_191205_191210_0_191210_a001	191205_191210_0	P5
1049	60.5263	All	p5_191205_191210_0_191210_a001	191205_191210_0	P5
1050	92.3077	All	p5_191205_191210_0_191210_a001	191205_191210_0	P5
1051	67.6471	All	p5_191205_191210_0_191210_a001	191205_191210_0	P5
1052	74.4186	All	p5_191205_191210_0_191210_a001	191205_191210_0	P5
1053	66.6667	All	p5_191205_191210_0_191210_a001	191205_191210_0	P5
1054	45.614	All	p5_191205_191210_0_191210_a001	191205_191210_0	P5
1055	65.3061	All	p5_191205_191210_0_191210_a001	191205_191210_0	P5
1056	46.2963	All	p5_191205_191210_0_191210_a001	191205_191210_0	P5
1057	48.0769	All	p5_191205_191210_0_191210_a001	191205_191210_0	P5
1058	74.4681	All	p5_191205_191210_0_191210_a001	191205_191210_0	P5
1059	80	All	p5_191205_191210_0_191210_a001	191205_191210_0	P5
1060	61.7021	All	p5_191205_191210_0_191210_a001	191205_191210_0	P5
1061	92.5	All	p5_191205_191210_0_191210_a001	191205_191210_0	P5
1062	86.1111	All	p5_191205_191210_0_191210_a001	191205_191210_0	P5
1063	80.9524	All	p5_191205_191210_0_191210_a001	191205_191210_0	P5
1064	86.6667	All	p5_191205_191210_0_191210_a001	191205_191210_0	P5
1065	64.4444	All	p5_191205_191210_0_191210_a001	191205_191210_0	P5
1066	70.8333	All	p5_191205_191210_0_191210_a001	191205_191210_0	P5
1067	83.3333	All	p5_191205_191210_0_191210_a001	191205_191210_0	P5
1068	65.7143	All	p5_191205_191210_0_191210_a001	191205_191210_0	P5
1069	82.2222	All	p5_191205_191210_0_191210_a001	191205_191210_0	P5
1070	81.4815	All	p5_191205_191210_0_191210_a001	191205_191210_0	P5
1071	58.9744	All	p5_191205_191210_0_191210_a001	191205_191210_0	P5
1072	50	All	p5_191205_191210_0_191210_a001	191205_191210_0	P5
1073	71.1538	All	p5_191205_191210_0_191210_a001	191205_191210_0	P5
1074	60.8696	All	p5_191205_191210_0_191210_a001	191205_191210_0	P5
1075	34.7826	All	p5_191205_191210_0_191210_a001	191205_191210_0	P5
1076	82.5	All	p5_191205_191210_0_191210_a001	191205_191210_0	P5
1077	57.6923	All	p5_191205_191210_0_191210_a001	191205_191210_0	P5
1078	78.125	All	p5_191205_191210_0_191210_a001	191205_191210_0	P5
1079	62.963	All	p5_191205_191210_0_191210_a001	191205_191210_0	P5
1080	88.6364	All	p5_191205_191210_0_191210_a001	191205_191210_0	P5
1081	77.2727	All	p5_191205_191210_0_191210_a001	191205_191210_0	P5
1082	65.3846	All	p5_191205_191210_0_191210_a001	191205_191210_0	P5
1083	88	All	p5_191205_191210_0_191210_a001	191205_191210_0	P5
1084	80.8511	All	p5_191205_191210_0_191210_a001	191205_191210_0	P5
1085	81.25	All	p5_191205_191210_0_191210_a001	191205_191210_0	P5
1086	74.4681	All	p5_191205_191210_0_191210_a001	191205_191210_0	P5
1087	80	All	p5_191205_191210_0_191210_a001	191205_191210_0	P5
1088	70.2128	All	p5_191205_191210_0_191210_a001	191205_191210_0	P5
1089	66.6667	All	p5_191205_191210_0_191210_a001	191205_191210_0	P5
1090	50	All	p5_191205_191210_0_191210_a001	191205_191210_0	P5
1091	23.5294	All	p5_191205_191210_0_191210_a001	191205_191210_0	P5
1092	40	All	p5_191205_191210_0_191210_a001	191205_191210_0	P5
1093	36.3636	All	p5_191205_191210_0_191210_a001	191205_191210_0	P5
1094	41.9355	All	p5_191205_191210_0_191210_a001	191205_191210_0	P5
1095	90	All	p5_191205_191210_0_191210_a001	191205_191210_0	P5
1096	33.3333	All	p5_191205_191210_0_191210_a001	191205_191210_0	P5
1097	38.0952	All	p5_191205_191210_0_191210_a001	191205_191210_0	P5
1098	41.3793	All	p5_191205_191210_0_191210_a001	191205_191210_0	P5
1099	92.3077	All	p5_191205_191210_0_191210_a001	191205_191210_0	P5
1100	18.75	All	p5_191205_191210_0_191210_a001	191205_191210_0	P5
1101	42.8571	All	p5_191205_191210_0_191210_a001	191205_191210_0	P5
1102	60.8696	All	p5_191205_191210_0_191210_a001	191205_191210_0	P5
1103	32	All	p5_191205_191210_0_191210_a001	191205_191210_0	P5
1104	30	All	p5_191205_191210_0_191210_a001	191205_191210_0	P5
1105	11.1111	All	p5_191205_191210_0_191210_a001	191205_191210_0	P5
1106	27.2727	All	p5_191205_191210_0_191210_a001	191205_191210_0	P5
1107	25	All	p5_191205_191210_0_191210_a001	191205_191210_0	P5
1108	47.3684	All	p5_191205_191210_0_191210_a001	191205_191210_0	P5
1109	28.5714	All	p5_191205_191210_0_191210_a001	191205_191210_0	P5
1110	7.14286	All	p5_191205_191210_0_191210_a001	191205_191210_0	P5
1111	41.6667	All	p5_191205_191210_0_191210_a001	191205_191210_0	P5
1112	77.4194	All	p5_191205_191210_0_191210_a001	191205_191210_0	P5
1113	33.3333	All	p5_191205_191210_0_191210_a001	191205_191210_0	P5
1114	40	All	p5_191205_191210_0_191210_a001	191205_191210_0	P5
1115	20	All	p5_191205_191210_0_191210_a001	191205_191210_0	P5
1116	17.6471	All	p5_191205_191210_0_191210_a001	191205_191210_0	P5
1117	100	All	p5_191205_191210_0_191210_a001	191205_191210_0	P5
1118	25.9259	All	p5_191205_191210_0_191210_a001	191205_191210_0	P5
1119	29.2683	All	p5_191205_191210_0_191210_a001	191205_191210_0	P5
1120	77.2727	All	p5_191205_191210_0_191210_a001	191205_191210_0	P5
1121	80	All	p5_191205_191210_0_191210_a001	191205_191210_0	P5
1122	5.55556	All	p5_191205_191210_0_191210_a001	191205_191210_0	P5
1123	94.7368	All	p5_191205_191210_0_191210_a001	191205_191210_0	P5
1124	70	All	p5_191205_191210_0_191210_a001	191205_191210_0	P5
1125	0	All	p5_191205_191210_0_191210_a001	191205_191210_0	P5
1126	34.7826	All	p5_191205_191210_0_191210_a001	191205_191210_0	P5
1127	78.5714	All	p5_191205_191210_0_191210_a001	191205_191210_0	P5
1128	45.4545	All	p5_191205_191210_0_191210_a001	191205_191210_0	P5
1129	36	All	p5_191205_191210_0_191210_a001	191205_191210_0	P5
1130	48.5714	All	p5_191205_191210_0_191210_a001	191205_191210_0	P5
1131	40	All	p5_191205_191210_0_191210_a001	191205_191210_0	P5
1132	40	All	p5_191205_191210_0_191210_a001	191205_191210_0	P5
1133	30.7692	All	p5_191205_191210_0_191210_a001	191205_191210_0	P5
1134	95.4545	All	p5_191205_191210_0_191210_a001	191205_191210_0	P5
1135	75.8621	All	p5_191205_191210_0_191210_a001	191205_191210_0	P5
1136	37.5	All	p5_191205_191210_0_191210_a001	191205_191210_0	P5
1137	85.7143	All	p5_191205_191210_0_191210_a001	191205_191210_0	P5
1138	84.8485	All	p5_191205_191210_0_191210_a001	191205_191210_0	P5
1139	25.641	All	p5_191205_191210_0_191210_a001	191205_191210_0	P5
1140	72.973	All	p5_191205_191210_0_191210_a001	191205_191210_0	P5
1141	62.2222	All	p5_191205_191210_0_191210_a001	191205_191210_0	P5
1142	65.625	All	p5_191205_191210_0_191210_a001	191205_191210_0	P5
1143	77.7778	All	p5_191205_191210_0_191210_a001	191205_191210_0	P5
1144	85.7143	All	p5_191205_191210_0_191210_a001	191205_191210_0	P5
1145	100	All	p5_191205_191210_0_191210_a001	191205_191210_0	P5
1146	85.7143	All	p5_191205_191210_0_191210_a001	191205_191210_0	P5
1147	58.3333	All	p5_191205_191210_0_191210_a001	191205_191210_0	P5
1148	70.2703	All	p5_191205_191210_0_191210_a001	191205_191210_0	P5
1149	95	All	p5_191205_191210_0_191210_a001	191205_191210_0	P5
1150	88	All	p5_191205_191210_0_191210_a001	191205_191210_0	P5
1151	82.6087	All	p5_191205_191210_0_191210_a001	191205_191210_0	P5
1152	100	All	p5_191205_191210_0_191210_a001	191205_191210_0	P5
1153	33.3333	All	p5_191205_191210_0_191210_a001	191205_191210_0	P5
1154	72	All	p5_191205_191210_0_191210_a001	191205_191210_0	P5
1155	93.1034	All	p5_191205_191210_0_191210_a001	191205_191210_0	P5
1156	58.3333	All	p5_191205_191210_0_191210_a001	191205_191210_0	P5
1157	58.8235	All	p5_191205_191210_0_191210_a001	191205_191210_0	P5
1158	77.4194	All	p5_191205_191210_0_191210_a001	191205_191210_0	P5
1159	78.0488	All	p5_191205_191210_0_191210_a001	191205_191210_0	P5
1160	69.2308	All	p5_191205_191210_0_191210_a001	191205_191210_0	P5
1161	85	All	p5_191205_191210_0_191210_a001	191205_191210_0	P5
1162	65	All	p5_191205_191210_0_191210_a001	191205_191210_0	P5
1163	85.3659	All	p5_191205_191210_0_191210_a001	191205_191210_0	P5
1164	35.8491	All	p5_191205_191210_0_191210_a001	191205_191210_0	P5
1165	88.2353	All	p5_191205_191210_0_191210_a001	191205_191210_0	P5
1166	92.6829	All	p5_191205_191210_0_191210_a001	191205_191210_0	P5
1167	46.5116	All	p5_191205_191210_0_191210_a001	191205_191210_0	P5
1168	86.4865	All	p5_191205_191210_0_191210_a001	191205_191210_0	P5
1169	95.8333	All	p5_191205_191210_0_191210_a001	191205_191210_0	P5
1170	88.4615	All	p5_191205_191210_0_191210_a001	191205_191210_0	P5
1171	74.5098	All	p5_191205_191210_0_191210_a001	191205_191210_0	P5
1172	60.8696	All	p5_191205_191210_0_191210_a001	191205_191210_0	P5
1173	75	All	p5_191205_191210_0_191210_a001	191205_191210_0	P5
1174	51.8519	All	p5_191205_191210_0_191210_a001	191205_191210_0	P5
1175	87.5	All	p5_191205_191210_0_191210_a001	191205_191210_0	P5
1176	71.0526	All	p5_191205_191210_0_191210_a001	191205_191210_0	P5
1177	60	All	p5_191205_191210_0_191210_a001	191205_191210_0	P5
1178	75.8621	All	p5_191205_191210_0_191210_a001	191205_191210_0	P5
1179	90.3226	All	p5_191205_191210_0_191210_a001	191205_191210_0	P5
1180	70	All	p5_191205_191210_0_191210_a001	191205_191210_0	P5
1181	78.9474	All	p5_191205_191210_0_191210_a001	191205_191210_0	P5
1182	81.4815	All	p5_191205_191210_0_191210_a001	191205_191210_0	P5
1183	23.8095	All	p5_191205_191210_0_191210_a001	191205_191210_0	P5
1184	62.2222	All	p5_191205_191210_0_191210_a001	191205_191210_0	P5
1185	40.4255	All	p5_191205_191210_0_191210_a001	191205_191210_0	P5
1186	34.1463	All	p5_191205_191210_0_191210_a001	191205_191210_0	P5
1187	62.5	All	p5_191205_191210_0_191210_a001	191205_191210_0	P5
1188	89.2857	All	p5_191205_191210_0_191210_a001	191205_191210_0	P5
1189	70	All	p5_191205_191210_0_191210_a001	191205_191210_0	P5
1190	48.3871	All	p5_191205_191210_0_191210_a001	191205_191210_0	P5
1191	76.6667	All	p5_191205_191210_0_191210_a001	191205_191210_0	P5
1192	55.7692	All	p5_191205_191210_0_191210_a001	191205_191210_0	P5
1193	72	All	p5_191205_191210_0_191210_a001	191205_191210_0	P5
1194	42.5532	All	p5_191205_191210_0_191210_a001	191205_191210_0	P5
1195	45.8333	All	p5_191205_191210_0_191210_a001	191205_191210_0	P5
1196	76.9231	All	p5_191205_191210_0_191210_a001	191205_191210_0	P5
1197	62.2222	All	p5_191205_191210_0_191210_a001	191205_191210_0	P5
1198	28.5714	All	p5_191205_191210_0_191210_a001	191205_191210_0	P5
1199	100	All	p5_191205_191210_0_191210_a001	191205_191210_0	P5
1200	36.3636	All	p5_191205_191210_0_191210_a001	191205_191210_0	P5
1201	26.8293	All	p5_191205_191210_0_191210_a001	191205_191210_0	P5
1202	38.2979	All	p5_191205_191210_0_191210_a001	191205_191210_0	P5
1203	59.0909	All	p5_191205_191210_0_191210_a001	191205_191210_0	P5
1204	42.1053	All	p5_191205_191210_0_191210_a001	191205_191210_0	P5
1205	64.2857	All	p5_191205_191210_0_191210_a001	191205_191210_0	P5
1206	25	All	p5_191205_191210_0_191210_a001	191205_191210_0	P5
1207	36.3636	All	p5_191205_191210_0_191210_a001	191205_191210_0	P5
1208	89.2857	All	p5_191205_191210_0_191210_a001	191205_191210_0	P5
1209	70	All	p5_191205_191210_0_191210_a001	191205_191210_0	P5
1210	33.3333	All	p5_191205_191210_0_191210_a001	191205_191210_0	P5
1211	100	All	p5_191205_191210_0_191210_a001	191205_191210_0	P5
1212	87.5	All	p5_191205_191210_0_191210_a001	191205_191210_0	P5
1213	53.3333	All	p5_191205_191210_0_191210_a001	191205_191210_0	P5
1214	76.6667	All	p5_191205_191210_0_191210_a001	191205_191210_0	P5
1215	54	All	p5_191205_191210_0_191210_a001	191205_191210_0	P5
1216	33.3333	All	p5_191205_191210_0_191210_a001	191205_191210_0	P5
1217	32	All	p5_191205_191210_0_191210_a001	191205_191210_0	P5
1218	19.0476	All	p5_191205_191210_0_191210_a001	191205_191210_0	P5
1219	34.4828	All	p5_191205_191210_0_191210_a001	191205_191210_0	P5
1220	88.8889	All	p5_191205_191210_0_191210_a001	191205_191210_0	P5
1221	7.14286	All	p5_191205_191210_0_191210_a001	191205_191210_0	P5
1222	69.2308	All	p5_191205_191210_0_191210_a001	191205_191210_0	P5
1223	42.8571	All	p5_191205_191210_0_191210_a001	191205_191210_0	P5
1224	36.3636	All	p5_191205_191210_0_191210_a001	191205_191210_0	P5
1225	34.1463	All	p5_191205_191210_0_191210_a001	191205_191210_0	P5
1226	62.5	All	p5_191205_191210_0_191210_a001	191205_191210_0	P5
1227	70	All	p5_191205_191210_0_191210_a001	191205_191210_0	P5
1228	90.625	All	p5_191205_191210_0_191210_a001	191205_191210_0	P5
1229	38.2979	All	p5_191205_191210_0_191210_a001	191205_191210_0	P5
1230	46.1538	All	p5_191205_191210_0_191210_a001	191205_191210_0	P5
1231	52	All	p5_191205_191210_0_191210_a001	191205_191210_0	P5
1232	40	All	p5_191205_191210_0_191210_a001	191205_191210_0	P5
1233	75	All	p5_191205_191210_0_191210_a001	191205_191210_0	P5
1234	63.1579	All	p5_191205_191210_0_191210_a001	191205_191210_0	P5
1235	52	All	p5_191205_191210_0_191210_a001	191205_191210_0	P5
1236	62.2222	All	p5_191205_191210_0_191210_a001	191205_191210_0	P5
1237	50	All	p5_191205_191210_0_191210_a001	191205_191210_0	P5
1238	40	All	p5_191205_191210_0_191210_a001	191205_191210_0	P5
1239	30.7692	All	p5_191205_191210_0_191210_a001	191205_191210_0	P5
1240	66.6667	All	p5_191205_191210_0_191210_a001	191205_191210_0	P5
1241	93.1034	All	p5_191205_191210_0_191210_a001	191205_191210_0	P5
1242	70	All	p5_191205_191210_0_191210_a001	191205_191210_0	P5
1243	76.6667	All	p5_191205_191210_0_191210_a001	191205_191210_0	P5
1244	85.7143	All	p5_191205_191210_0_191210_a001	191205_191210_0	P5
1245	38.6364	All	p5_191205_191210_0_191210_a001	191205_191210_0	P5
1246	77.4194	All	p5_191205_191210_1_191210_a000	191205_191210_1	P5
1247	100	All	p5_191205_191210_1_191210_a000	191205_191210_1	P5
1248	62.7907	All	p5_191205_191210_1_191210_a000	191205_191210_1	P5
1249	65	All	p5_191205_191210_1_191210_a000	191205_191210_1	P5
1250	30.2083	All	p5_191205_191210_1_191210_a000	191205_191210_1	P5
1251	80.303	All	p5_191205_191210_1_191210_a000	191205_191210_1	P5
1252	86.9565	All	p5_191205_191210_1_191210_a000	191205_191210_1	P5
1253	23.8095	All	p5_191205_191210_1_191210_a000	191205_191210_1	P5
1254	39.3701	All	p5_191205_191210_1_191210_a000	191205_191210_1	P5
1255	78.2609	All	p5_191205_191210_1_191210_a000	191205_191210_1	P5
1256	52.6316	All	p5_191205_191210_1_191210_a000	191205_191210_1	P5
1257	85.7143	All	p5_191205_191210_1_191210_a000	191205_191210_1	P5
1258	88.8	All	p5_191205_191210_1_191210_a000	191205_191210_1	P5
1259	89.8148	All	p5_191205_191210_1_191210_a000	191205_191210_1	P5
1260	42.735	All	p5_191205_191210_1_191210_a000	191205_191210_1	P5
1261	10.4167	All	p5_191205_191210_1_191210_a000	191205_191210_1	P5
1262	84.6154	All	p5_191205_191210_1_191210_a000	191205_191210_1	P5
1263	46.9136	All	p5_191205_191210_1_191210_a000	191205_191210_1	P5
1264	56	All	p5_191205_191210_1_191210_a000	191205_191210_1	P5
1265	73.8462	All	p5_191205_191210_1_191210_a000	191205_191210_1	P5
1266	45.6897	All	p5_191205_191210_1_191210_a000	191205_191210_1	P5
1267	83.0769	All	p5_191205_191210_1_191210_a000	191205_191210_1	P5
1268	79.2453	All	p5_191205_191210_1_191210_a000	191205_191210_1	P5
1269	70.1754	All	p5_191205_191210_1_191210_a000	191205_191210_1	P5
1270	84.3373	All	p5_191205_191210_1_191210_a000	191205_191210_1	P5
1271	62.9213	All	p5_191205_191210_1_191210_a000	191205_191210_1	P5
1272	44.4444	All	p5_191205_191210_1_191210_a000	191205_191210_1	P5
1273	78.3133	All	p5_191205_191210_1_191210_a000	191205_191210_1	P5
1274	75	All	p5_191205_191210_1_191210_a000	191205_191210_1	P5
1275	90.9836	All	p5_191205_191210_1_191210_a000	191205_191210_1	P5
1276	63.6364	All	p5_191205_191210_1_191210_a000	191205_191210_1	P5
1277	79.7297	All	p5_191205_191210_1_191210_a000	191205_191210_1	P5
1278	82.9787	All	p5_191205_191210_1_191210_a000	191205_191210_1	P5
1279	97.3214	All	p5_191205_191210_1_191210_a000	191205_191210_1	P5
1280	24.5283	All	p5_191205_191210_1_191210_a000	191205_191210_1	P5
1281	61.3208	All	p5_191205_191210_1_191210_a000	191205_191210_1	P5
1282	44.7761	All	p5_191205_191210_1_191210_a000	191205_191210_1	P5
1283	87.6543	All	p5_191205_191210_1_191210_a000	191205_191210_1	P5
1284	40.5797	All	p5_191205_191210_1_191210_a000	191205_191210_1	P5
1285	76.2295	All	p5_191205_191210_1_191210_a000	191205_191210_1	P5
1286	51.0791	All	p5_191205_191210_1_191210_a000	191205_191210_1	P5
1287	52.5424	All	p5_191205_191210_1_191210_a000	191205_191210_1	P5
1288	81.25	All	p5_191205_191210_1_191210_a000	191205_191210_1	P5
1289	85.5072	All	p5_191205_191210_1_191210_a000	191205_191210_1	P5
1290	81.0127	All	p5_191205_191210_1_191210_a000	191205_191210_1	P5
1291	50.2674	All	p5_191205_191210_1_191210_a000	191205_191210_1	P5
1292	88.1579	All	p5_191205_191210_1_191210_a000	191205_191210_1	P5
1293	86.1111	All	p5_191205_191210_1_191210_a000	191205_191210_1	P5
1294	24.0385	All	p5_191205_191210_1_191210_a000	191205_191210_1	P5
1295	76.0274	All	p5_191205_191210_1_191210_a000	191205_191210_1	P5
1296	42.8571	All	p5_191205_191210_1_191210_a000	191205_191210_1	P5
1297	90	All	p5_191205_191210_1_191210_a000	191205_191210_1	P5
1298	84.9057	All	p5_191205_191210_1_191210_a000	191205_191210_1	P5
1299	88.0597	All	p5_191205_191210_1_191210_a000	191205_191210_1	P5
1300	65.0407	All	p5_191205_191210_1_191210_a000	191205_191210_1	P5
1301	84.2466	All	p5_191205_191210_1_191210_a000	191205_191210_1	P5
1302	73.1959	All	p5_191205_191210_1_191210_a000	191205_191210_1	P5
1303	51.2605	All	p5_191205_191210_1_191210_a000	191205_191210_1	P5
1304	93.1507	All	p5_191205_191210_1_191210_a000	191205_191210_1	P5
1305	13.1148	All	p5_191205_191210_1_191210_a000	191205_191210_1	P5
1306	60.8247	All	p5_191205_191210_1_191210_a000	191205_191210_1	P5
1307	46.281	All	p5_191205_191210_1_191210_a000	191205_191210_1	P5
1308	50.4854	All	p5_191205_191210_1_191210_a000	191205_191210_1	P5
1309	51.9608	All	p5_191205_191210_1_191210_a000	191205_191210_1	P5
1310	91.6667	All	p5_191205_191210_1_191210_a000	191205_191210_1	P5
1311	58.2734	All	p5_191205_191210_1_191210_a000	191205_191210_1	P5
1312	50.9434	All	p5_191205_191210_1_191210_a000	191205_191210_1	P5
1313	79.0123	All	p5_191205_191210_1_191210_a000	191205_191210_1	P5
1314	42.9577	All	p5_191205_191210_1_191210_a000	191205_191210_1	P5
1315	35	All	p5_191205_191210_1_191210_a000	191205_191210_1	P5
1316	87.5	All	p5_191205_191210_1_191210_a000	191205_191210_1	P5
1317	76.1905	All	p5_191205_191210_1_191210_a000	191205_191210_1	P5
1318	44.2623	All	p5_191205_191210_1_191210_a000	191205_191210_1	P5
1319	57.1429	All	p5_191205_191210_1_191210_a000	191205_191210_1	P5
1320	28.7234	All	p5_191205_191210_1_191210_a000	191205_191210_1	P5
1321	91.2621	All	p5_191205_191210_1_191210_a000	191205_191210_1	P5
1322	63.4921	All	p5_191205_191210_1_191210_a000	191205_191210_1	P5
1323	53.5211	All	p5_191205_191210_1_191210_a000	191205_191210_1	P5
1324	81.5217	All	p5_191205_191210_1_191210_a000	191205_191210_1	P5
1325	82.6087	All	p5_191205_191210_1_191210_a000	191205_191210_1	P5
1326	70	All	p5_191205_191210_1_191210_a000	191205_191210_1	P5
1327	77.8947	All	p5_191205_191210_1_191210_a000	191205_191210_1	P5
1328	83.871	All	p5_191205_191210_1_191210_a000	191205_191210_1	P5
1329	71.4286	All	p5_191205_191210_1_191210_a000	191205_191210_1	P5
1330	58.6777	All	p5_191205_191210_1_191210_a000	191205_191210_1	P5
1331	53.9062	All	p5_191205_191210_1_191210_a000	191205_191210_1	P5
1332	77.5	All	p5_191205_191210_1_191210_a000	191205_191210_1	P5
1333	40.5941	All	p5_191205_191210_1_191210_a000	191205_191210_1	P5
1334	44	All	p5_191205_191210_1_191210_a000	191205_191210_1	P5
1335	58.7302	All	p5_191205_191210_1_191210_a000	191205_191210_1	P5
1336	45.3704	All	p5_191205_191210_1_191210_a000	191205_191210_1	P5
1337	46.8085	All	p5_191205_191210_1_191210_a000	191205_191210_1	P5
1338	71.4286	All	p5_191205_191210_1_191210_a000	191205_191210_1	P5
1339	80.1282	All	p5_191205_191210_1_191210_a000	191205_191210_1	P5
1340	53.4884	All	p5_191205_191210_1_191210_a000	191205_191210_1	P5
1341	74.1007	All	p5_191205_191210_1_191210_a000	191205_191210_1	P5
1342	40.9396	All	p5_191205_191210_1_191210_a000	191205_191210_1	P5
1343	69.5122	All	p5_191205_191210_1_191210_a000	191205_191210_1	P5
1344	48.5149	All	p5_191205_191210_1_191210_a000	191205_191210_1	P5
1345	81.5789	All	p5_191205_191210_1_191210_a000	191205_191210_1	P5
1346	79	All	p5_191205_191210_1_191210_a000	191205_191210_1	P5
1347	83.5821	All	p5_191205_191210_1_191210_a000	191205_191210_1	P5
1348	85	All	p5_191205_191210_1_191210_a000	191205_191210_1	P5
1349	60.9023	All	p5_191205_191210_1_191210_a000	191205_191210_1	P5
1350	91.8919	All	p5_191205_191210_1_191210_a000	191205_191210_1	P5
1351	62.1951	All	p5_191205_191210_1_191210_a000	191205_191210_1	P5
1352	83.8384	All	p5_191205_191210_1_191210_a000	191205_191210_1	P5
1353	91.5789	All	p5_191205_191210_1_191210_a000	191205_191210_1	P5
1354	92.1875	All	p5_191205_191210_1_191210_a000	191205_191210_1	P5
1355	51.0067	All	p5_191205_191210_1_191210_a000	191205_191210_1	P5
1356	88.5246	All	p5_191205_191210_1_191210_a000	191205_191210_1	P5
1357	80.3922	All	p5_191205_191210_1_191210_a000	191205_191210_1	P5
1358	76.9231	All	p5_191205_191210_1_191210_a000	191205_191210_1	P5
1359	72.093	All	p5_191205_191210_1_191210_a000	191205_191210_1	P5
1360	92.7835	All	p5_191205_191210_1_191210_a000	191205_191210_1	P5
1361	55.8824	All	p5_191205_191210_1_191210_a001	191205_191210_1	P5
1362	68.1818	All	p5_191205_191210_1_191210_a001	191205_191210_1	P5
1363	48.1481	All	p5_191205_191210_1_191210_a001	191205_191210_1	P5
1364	52.6316	All	p5_191205_191210_1_191210_a001	191205_191210_1	P5
1365	50	All	p5_191205_191210_1_191210_a001	191205_191210_1	P5
1366	91.3043	All	p5_191205_191210_1_191210_a001	191205_191210_1	P5
1367	90.9091	All	p5_191205_191210_1_191210_a001	191205_191210_1	P5
1368	56.25	All	p5_191205_191210_1_191210_a001	191205_191210_1	P5
1369	71.4286	All	p5_191205_191210_1_191210_a001	191205_191210_1	P5
1370	46.1538	All	p5_191205_191210_1_191210_a001	191205_191210_1	P5
1371	70	All	p5_191205_191210_1_191210_a001	191205_191210_1	P5
1372	81.8182	All	p5_191205_191210_1_191210_a001	191205_191210_1	P5
1373	73.0769	All	p5_191205_191210_1_191210_a001	191205_191210_1	P5
1374	59.0909	All	p5_191205_191210_1_191210_a001	191205_191210_1	P5
1375	95	All	p5_191205_191210_1_191210_a001	191205_191210_1	P5
1376	87.0968	All	p5_191205_191210_1_191210_a001	191205_191210_1	P5
1377	92	All	p5_191205_191210_1_191210_a001	191205_191210_1	P5
1378	53.3333	All	p5_191205_191210_1_191210_a001	191205_191210_1	P5
1379	75	All	p5_191205_191210_1_191210_a001	191205_191210_1	P5
1380	61.9048	All	p5_191205_191210_1_191210_a001	191205_191210_1	P5
1381	85.7143	All	p5_191205_191210_1_191210_a001	191205_191210_1	P5
1382	78.5714	All	p5_191205_191210_1_191210_a001	191205_191210_1	P5
1383	100	All	p5_191205_191210_1_191210_a001	191205_191210_1	P5
1384	35	All	p5_191205_191210_1_191210_a001	191205_191210_1	P5
1385	83.3333	All	p5_191205_191210_1_191210_a001	191205_191210_1	P5
1386	87.5	All	p5_191205_191210_1_191210_a001	191205_191210_1	P5
1387	92.3077	All	p5_191205_191210_1_191210_a001	191205_191210_1	P5
1388	50	All	p5_191205_191210_1_191210_a001	191205_191210_1	P5
1389	50	All	p5_191205_191210_1_191210_a001	191205_191210_1	P5
1390	47.3684	All	p5_191205_191210_1_191210_a001	191205_191210_1	P5
1391	100	All	p5_191205_191210_1_191210_a001	191205_191210_1	P5
1392	88.8889	All	p5_191205_191210_1_191210_a001	191205_191210_1	P5
1393	58.8235	All	p5_191205_191210_1_191210_a001	191205_191210_1	P5
1394	76.4706	All	p5_191205_191210_1_191210_a001	191205_191210_1	P5
1395	50	All	p5_191205_191210_1_191210_a001	191205_191210_1	P5
1396	100	All	p5_191205_191210_1_191210_a001	191205_191210_1	P5
1397	50	All	p5_191205_191210_1_191210_a001	191205_191210_1	P5
1398	48.9362	All	p5_191205_191210_1_191210_a001	191205_191210_1	P5
1399	88.2353	All	p5_191205_191210_1_191210_a001	191205_191210_1	P5
1400	83.3333	All	p5_191205_191210_1_191210_a001	191205_191210_1	P5
1401	81.8182	All	p5_191205_191210_1_191210_a001	191205_191210_1	P5
1402	70	All	p5_191205_191210_1_191210_a001	191205_191210_1	P5
1403	88.8889	All	p5_191205_191210_1_191210_a001	191205_191210_1	P5
1404	100	All	p5_191205_191210_1_191210_a001	191205_191210_1	P5
1405	62.5	All	p5_191205_191210_1_191210_a001	191205_191210_1	P5
1406	71.4286	All	p5_191205_191210_1_191210_a001	191205_191210_1	P5
1407	94.7368	All	p5_191205_191210_1_191210_a001	191205_191210_1	P5
1408	60	All	p5_191205_191210_1_191210_a001	191205_191210_1	P5
1409	76.9231	All	p5_191205_191210_1_191210_a001	191205_191210_1	P5
1410	58.0645	All	p5_191205_191210_1_191210_a001	191205_191210_1	P5
1411	64.7059	All	p5_191205_191210_1_191210_a001	191205_191210_1	P5
1412	54.5455	All	p5_191205_191210_1_191210_a001	191205_191210_1	P5
1413	100	All	p5_191205_191210_1_191210_a001	191205_191210_1	P5
1414	52	All	p5_191205_191210_1_191210_a001	191205_191210_1	P5
1415	50	All	p5_191205_191210_1_191210_a001	191205_191210_1	P5
1416	36.1111	All	p5_191205_191210_1_191210_a001	191205_191210_1	P5
1417	78.5714	All	p5_191205_191210_1_191210_a001	191205_191210_1	P5
1418	64.2857	All	p5_191205_191210_1_191210_a001	191205_191210_1	P5
1419	23.0769	All	p5_191205_191210_1_191210_a001	191205_191210_1	P5
1420	76.4706	All	p5_191205_191210_1_191210_a001	191205_191210_1	P5
1421	84.2105	All	p5_191205_191210_1_191210_a001	191205_191210_1	P5
1422	42.8571	All	p5_191205_191210_1_191210_a001	191205_191210_1	P5
1423	100	All	p5_191205_191210_1_191210_a001	191205_191210_1	P5
1424	58.0645	All	p5_191205_191210_1_191210_a001	191205_191210_1	P5
1425	92.8571	All	p5_191205_191210_1_191210_a001	191205_191210_1	P5
1426	62.7907	All	p5_191205_191210_1_191210_a001	191205_191210_1	P5
1427	100	All	p5_191205_191210_1_191210_a001	191205_191210_1	P5
1428	100	All	p5_191205_191210_1_191210_a001	191205_191210_1	P5
1429	40.625	All	p5_191205_191210_1_191210_a001	191205_191210_1	P5
1430	78.7879	All	p5_191205_191210_1_191210_a001	191205_191210_1	P5
1431	80.9524	All	p5_191205_191210_1_191210_a001	191205_191210_1	P5
1432	76.1905	All	p5_191205_191210_1_191210_a001	191205_191210_1	P5
1433	86.6667	All	p5_191205_191210_1_191210_a001	191205_191210_1	P5
1434	40	All	p5_191205_191210_1_191210_a001	191205_191210_1	P5
1435	55.1724	All	p5_191205_191210_1_191210_a001	191205_191210_1	P5
1436	78.9474	All	p5_191205_191210_1_191210_a001	191205_191210_1	P5
1437	74.2857	All	p5_191205_191210_1_191210_a001	191205_191210_1	P5
1438	52.7778	All	p5_191205_191210_1_191210_a001	191205_191210_1	P5
1439	66.6667	All	p5_191205_191210_1_191210_a001	191205_191210_1	P5
1440	100	All	p5_191205_191210_1_191210_a001	191205_191210_1	P5
1441	90	All	p5_191205_191210_1_191210_a001	191205_191210_1	P5
1442	66.6667	All	p5_191205_191210_1_191210_a001	191205_191210_1	P5
1443	48.1481	All	p5_191205_191210_1_191210_a001	191205_191210_1	P5
1444	34.7826	All	p5_191205_191210_1_191210_a001	191205_191210_1	P5
1445	90	All	p5_191205_191210_1_191210_a001	191205_191210_1	P5
1446	60	All	p5_191205_191210_1_191210_a001	191205_191210_1	P5
1447	63.1579	All	p5_191205_191210_1_191210_a001	191205_191210_1	P5
1448	35	All	p5_191205_191210_1_191210_a001	191205_191210_1	P5
1449	46.1538	All	p5_191205_191210_1_191210_a001	191205_191210_1	P5
1450	92.3077	All	p5_191205_191210_1_191210_a001	191205_191210_1	P5
1451	72.7273	All	p5_191205_191210_1_191210_a001	191205_191210_1	P5
1452	67.7419	All	p5_191205_191210_1_191210_a001	191205_191210_1	P5
1453	68.75	All	p5_191205_191210_1_191210_a001	191205_191210_1	P5
1454	92.3077	All	p5_191205_191210_1_191210_a001	191205_191210_1	P5
1455	19.0476	All	p5_191205_191210_1_191210_a001	191205_191210_1	P5
1456	72.2222	All	p5_191205_191210_1_191210_a001	191205_191210_1	P5
1457	28	All	p5_191205_191210_1_191210_a001	191205_191210_1	P5
1458	61.9048	All	p5_191205_191210_1_191210_a001	191205_191210_1	P5
1459	57.8947	All	p5_191205_191210_1_191210_a001	191205_191210_1	P5
1460	92.8571	All	p5_191205_191210_1_191210_a001	191205_191210_1	P5
1461	78.125	All	p5_191205_191210_1_191210_a001	191205_191210_1	P5
1462	83.3333	All	p5_191205_191210_1_191210_a001	191205_191210_1	P5
1463	33.3333	All	p5_191205_191210_1_191210_a001	191205_191210_1	P5
1464	82.3529	All	p5_191205_191210_1_191210_a001	191205_191210_1	P5
1465	95	All	p5_191205_191210_1_191210_a001	191205_191210_1	P5
1466	85.7143	All	p5_191205_191210_1_191210_a001	191205_191210_1	P5
1467	56.25	All	p5_191205_191210_1_191210_a001	191205_191210_1	P5
1468	75	All	p5_191205_191210_1_191210_a001	191205_191210_1	P5
1469	86.6667	All	p5_191205_191210_1_191210_a001	191205_191210_1	P5
1470	45.4545	All	p5_191205_191210_1_191210_a001	191205_191210_1	P5
1471	90.4762	All	p5_191205_191210_1_191210_a001	191205_191210_1	P5
1472	78.9474	All	p5_191205_191210_1_191210_a001	191205_191210_1	P5
1473	38.0952	All	p5_191205_191210_1_191210_a001	191205_191210_1	P5
1474	50	All	p5_191205_191210_1_191210_a001	191205_191210_1	P5
1475	57.1429	All	p5_191205_191210_1_191210_a001	191205_191210_1	P5
1476	82.6087	All	p5_191205_191210_1_191210_a001	191205_191210_1	P5
1477	78.5714	All	p5_191205_191210_1_191210_a001	191205_191210_1	P5
1478	65.2174	All	p5_191205_191210_1_191210_a001	191205_191210_1	P5
1479	53.1915	All	p5_191205_191210_1_191210_a001	191205_191210_1	P5
1480	85	All	p5_191205_191210_1_191210_a001	191205_191210_1	P5
1481	42.8571	All	p5_191205_191210_1_191210_a001	191205_191210_1	P5
1482	84.2105	All	p5_191205_191210_1_191210_a001	191205_191210_1	P5
1483	66.6667	All	p5_191205_191210_1_191210_a001	191205_191210_1	P5
1484	82.6087	All	p5_191205_191210_1_191210_a001	191205_191210_1	P5
1485	75.8621	All	p5_191205_191210_1_191210_a001	191205_191210_1	P5
1486	83.3333	All	p5_191205_191210_1_191210_a001	191205_191210_1	P5
1487	87.5	All	p5_191205_191210_1_191210_a001	191205_191210_1	P5
1488	53.125	All	p5_191205_191210_1_191210_a001	191205_191210_1	P5
1489	42.8571	All	p5_191205_191210_1_191210_a001	191205_191210_1	P5
1490	64.2857	All	p5_191205_191210_1_191210_a001	191205_191210_1	P5
1491	81.25	All	p5_191205_191210_1_191210_a001	191205_191210_1	P5
1492	85.7143	All	p5_191205_191210_1_191210_a001	191205_191210_1	P5
1493	50	All	p5_191205_191210_1_191210_a001	191205_191210_1	P5
1494	76	All	p5_191205_191210_1_191210_a001	191205_191210_1	P5
1495	62.963	All	p5_191205_191210_1_191210_a001	191205_191210_1	P5
1496	56	All	p5_191205_191210_1_191210_a001	191205_191210_1	P5
1497	27.2727	All	p5_191205_191210_1_191210_a001	191205_191210_1	P5
1498	69.697	All	p5_191205_191210_1_191210_a001	191205_191210_1	P5
1499	62.8571	All	p5_191205_191210_1_191210_a001	191205_191210_1	P5
1500	52.7778	All	p5_191205_191210_1_191210_a001	191205_191210_1	P5
1501	30.5556	All	p5_191205_191210_1_191210_a001	191205_191210_1	P5
1502	80	All	p5_191205_191210_1_191210_a001	191205_191210_1	P5
1503	91.6667	All	p5_191205_191210_1_191210_a001	191205_191210_1	P5
1504	60	All	p5_191205_191210_1_191210_a001	191205_191210_1	P5
1505	85.7143	All	p5_191205_191210_1_191210_a001	191205_191210_1	P5
1506	73.3333	All	p5_191205_191210_1_191210_a001	191205_191210_1	P5
1507	51.4286	All	p5_191205_191210_1_191210_a001	191205_191210_1	P5
1508	90	All	p5_191205_191210_1_191210_a001	191205_191210_1	P5
1509	75	All	p5_191205_191210_1_191210_a001	191205_191210_1	P5
1510	53.8462	All	p5_191205_191210_1_191210_a001	191205_191210_1	P5
1511	54.5455	All	p5_191205_191210_1_191210_a001	191205_191210_1	P5
1512	21.7391	All	p5_191205_191210_1_191210_a001	191205_191210_1	P5
1513	90	All	p5_191205_191210_1_191210_a001	191205_191210_1	P5
1514	68	All	p5_191205_191210_1_191210_a001	191205_191210_1	P5
1515	84.2105	All	p5_200306_200311_200311_a000	200306_200311	P5
1516	36.3014	All	p5_200306_200311_200311_a000	200306_200311	P5
1517	75.1825	All	p5_200306_200311_200311_a000	200306_200311	P5
1518	77.1084	All	p5_200306_200311_200311_a000	200306_200311	P5
1519	8.33333	All	p5_200306_200311_200311_a000	200306_200311	P5
1520	84.2105	All	p5_200306_200311_200311_a000	200306_200311	P5
1521	35.0515	All	p5_200306_200311_200311_a000	200306_200311	P5
1522	39.8601	All	p5_200306_200311_200311_a000	200306_200311	P5
1523	78.6667	All	p5_200306_200311_200311_a000	200306_200311	P5
1524	37.1134	All	p5_200306_200311_200311_a000	200306_200311	P5
1525	40	All	p5_200306_200311_200311_a000	200306_200311	P5
1526	60	All	p5_200306_200311_200311_a000	200306_200311	P5
1527	86.5672	All	p5_200306_200311_200311_a000	200306_200311	P5
1528	52.9412	All	p5_200306_200311_200311_a000	200306_200311	P5
1529	82.4561	All	p5_200306_200311_200311_a000	200306_200311	P5
1530	73.2394	All	p5_200306_200311_200311_a000	200306_200311	P5
1531	100	All	p5_200306_200311_200311_a000	200306_200311	P5
1532	26.2712	All	p5_200306_200311_200311_a000	200306_200311	P5
1533	20	All	p5_200306_200311_200311_a000	200306_200311	P5
1534	75	All	p5_200306_200311_200311_a000	200306_200311	P5
1535	100	All	p5_200306_200311_200311_a000	200306_200311	P5
1536	11.3924	All	p5_200306_200311_200311_a000	200306_200311	P5
1537	100	All	p5_200306_200311_200311_a000	200306_200311	P5
1538	41.6667	All	p5_200306_200311_200311_a000	200306_200311	P5
1539	18.9189	All	p5_200306_200311_200311_a000	200306_200311	P5
1540	80	All	p5_200306_200311_200311_a000	200306_200311	P5
1541	93.5484	All	p5_200306_200311_200311_a000	200306_200311	P5
1542	83.8983	All	p5_200306_200311_200311_a000	200306_200311	P5
1543	74.7368	All	p5_200306_200311_200311_a000	200306_200311	P5
1544	14.0845	All	p5_200306_200311_200311_a000	200306_200311	P5
1545	29.4479	All	p5_200306_200311_200311_a000	200306_200311	P5
1546	45.9677	All	p5_200306_200311_200311_a000	200306_200311	P5
1547	59.375	All	p5_200306_200311_200311_a000	200306_200311	P5
1548	56.6434	All	p5_200306_200311_200311_a000	200306_200311	P5
1549	95.8333	All	p5_200306_200311_200311_a000	200306_200311	P5
1550	77.7778	All	p5_200306_200311_200311_a000	200306_200311	P5
1551	76.3158	All	p5_200306_200311_200311_a000	200306_200311	P5
1552	88.5246	All	p5_200306_200311_200311_a000	200306_200311	P5
1553	74.6269	All	p5_200306_200311_200311_a000	200306_200311	P5
1554	94.4444	All	p5_200306_200311_200311_a000	200306_200311	P5
1555	47.1698	All	p5_200306_200311_200311_a000	200306_200311	P5
1556	87.7551	All	p5_200306_200311_200311_a000	200306_200311	P5
1557	97.5309	All	p5_200306_200311_200311_a000	200306_200311	P5
1558	81.9672	All	p5_200306_200311_200311_a000	200306_200311	P5
1559	96.0784	All	p5_200306_200311_200311_a000	200306_200311	P5
1560	50	All	p5_200306_200311_200311_a000	200306_200311	P5
1561	90.9091	All	p5_200306_200311_200311_a000	200306_200311	P5
1562	58.4906	All	p5_200306_200311_200311_a000	200306_200311	P5
1563	90.5405	All	p5_200306_200311_200311_a000	200306_200311	P5
1564	77.5	All	p5_200306_200311_200311_a000	200306_200311	P5
1565	67.0455	All	p5_200306_200311_200311_a000	200306_200311	P5
1566	90.4762	All	p5_200306_200311_200311_a000	200306_200311	P5
1567	77.0115	All	p5_200306_200311_200311_a000	200306_200311	P5
1568	95	All	p5_200306_200311_200311_a000	200306_200311	P5
1569	81.1881	All	p5_200306_200311_200311_a000	200306_200311	P5
1570	26.2295	All	p5_200306_200311_200311_a000	200306_200311	P5
1571	95.082	All	p5_200306_200311_200311_a000	200306_200311	P5
1572	96.9697	All	p5_200306_200311_200311_a000	200306_200311	P5
1573	80.8219	All	p5_200306_200311_200311_a000	200306_200311	P5
1574	73.4375	All	p5_200306_200311_200311_a000	200306_200311	P5
1575	57.9268	All	p5_200306_200311_200311_a000	200306_200311	P5
1576	63.0769	All	p5_200306_200311_200311_a000	200306_200311	P5
1577	95.3125	All	p5_200306_200311_200311_a000	200306_200311	P5
1578	89.2857	All	p5_200306_200311_200311_a000	200306_200311	P5
1579	100	All	p5_200306_200311_200311_a000	200306_200311	P5
1580	73.0769	All	p5_200306_200311_200311_a000	200306_200311	P5
1581	61.6541	All	p5_200306_200311_200311_a000	200306_200311	P5
1582	54.3689	All	p5_200306_200311_200311_a000	200306_200311	P5
1583	52.2727	All	p5_200306_200311_200311_a000	200306_200311	P5
1584	61.165	All	p5_200306_200311_200311_a000	200306_200311	P5
1585	92.5926	All	p5_200306_200311_200311_a000	200306_200311	P5
1586	87.0588	All	p5_200306_200311_200311_a000	200306_200311	P5
1587	91.8919	All	p5_200306_200311_200311_a000	200306_200311	P5
1588	82.6087	All	p5_200306_200311_200311_a000	200306_200311	P5
1589	65.4206	All	p5_200306_200311_200311_a000	200306_200311	P5
1590	80	All	p5_200306_200311_200311_a000	200306_200311	P5
1591	50	All	p5_200306_200311_200311_a000	200306_200311	P5
1592	78.9474	All	p5_200306_200311_200311_a000	200306_200311	P5
1593	92.8571	All	p5_200306_200311_200311_a000	200306_200311	P5
1594	52.6316	All	p5_200306_200311_200311_a000	200306_200311	P5
1595	100	All	p5_200306_200311_200311_a000	200306_200311	P5
1596	94.4444	All	p5_200306_200311_200311_a000	200306_200311	P5
1597	100	All	p5_200306_200311_200311_a000	200306_200311	P5
1598	68.3673	All	p5_200306_200311_200311_a000	200306_200311	P5
1599	34.2105	All	p5_200306_200311_200311_a000	200306_200311	P5
1600	29.4118	All	p5_200306_200311_200311_a000	200306_200311	P5
1601	36.3636	All	p5_200306_200311_200311_a000	200306_200311	P5
1602	69.6296	All	p5_200306_200311_200311_a000	200306_200311	P5
1603	61.9403	All	p5_200306_200311_200311_a000	200306_200311	P5
1604	45.3237	All	p5_200306_200311_200311_a000	200306_200311	P5
1605	32.2835	All	p5_200306_200311_200311_a000	200306_200311	P5
1606	73.3333	All	p5_200306_200311_200311_a000	200306_200311	P5
1607	49.2063	All	p5_200306_200311_200311_a000	200306_200311	P5
1608	40	All	p5_200306_200311_200311_a000	200306_200311	P5
1609	38.2353	All	p5_200306_200311_200311_a000	200306_200311	P5
1610	87.5	All	p5_200306_200311_200311_a000	200306_200311	P5
1611	72.8571	All	p5_200306_200311_200311_a000	200306_200311	P5
1612	32.8358	All	p5_200306_200311_200311_a000	200306_200311	P5
1613	18.9655	All	p5_200306_200311_200311_a000	200306_200311	P5
1614	50	All	p5_200306_200311_200311_a000	200306_200311	P5
1615	63.7681	All	p5_200306_200311_200311_a000	200306_200311	P5
1616	50.3401	All	p5_200306_200311_200311_a000	200306_200311	P5
1617	35.5072	All	p5_200306_200311_200311_a000	200306_200311	P5
1618	6.25	All	p5_200306_200311_200311_a000	200306_200311	P5
1619	58.4416	All	p5_200306_200311_200311_a000	200306_200311	P5
1620	49.4318	All	p5_200306_200311_200311_a000	200306_200311	P5
1621	19.2308	All	p5_200306_200311_200311_a000	200306_200311	P5
1622	80.4348	All	p5_200306_200311_200311_a000	200306_200311	P5
1623	60.2151	All	p5_200306_200311_200311_a000	200306_200311	P5
1624	38.7931	All	p5_200306_200311_200311_a000	200306_200311	P5
1625	62.0482	All	p5_200306_200311_200311_a000	200306_200311	P5
1626	34.6154	All	p5_200306_200311_200311_a000	200306_200311	P5
1627	68.4211	All	p5_200306_200311_200311_a000	200306_200311	P5
1628	65.7534	All	p5_200306_200311_200311_a000	200306_200311	P5
1629	57.377	All	p5_200306_200311_200311_a000	200306_200311	P5
1630	86.9565	All	p5_200306_200311_200311_a000	200306_200311	P5
1631	36.3636	All	p5_200306_200311_200311_a000	200306_200311	P5
1632	83.0508	All	p5_200306_200311_200311_a000	200306_200311	P5
1633	48.3871	All	p5_200306_200311_200311_a000	200306_200311	P5
1634	52.8302	All	p5_200306_200311_200311_a000	200306_200311	P5
1635	51.0067	All	p5_200306_200311_200311_a000	200306_200311	P5
1636	31.5436	All	p5_200306_200311_200311_a000	200306_200311	P5
1637	34.7222	All	p5_200306_200311_200311_a000	200306_200311	P5
1638	80.3279	All	p5_200306_200311_200311_a000	200306_200311	P5
1639	24.4444	All	p5_200306_200311_200311_a000	200306_200311	P5
1640	75.6098	All	p5_200306_200311_200311_a000	200306_200311	P5
1641	71.0526	All	p5_200306_200311_200311_a000	200306_200311	P5
1642	68.9394	All	p5_200306_200311_200311_a000	200306_200311	P5
1643	90	All	p5_200306_200311_200311_a000	200306_200311	P5
1644	82.5	All	p5_200306_200311_200311_a000	200306_200311	P5
1645	57.764	All	p5_200306_200311_200311_a000	200306_200311	P5
1646	46.875	All	p5_200306_200311_200311_a000	200306_200311	P5
1647	42.1384	All	p5_200306_200311_200311_a000	200306_200311	P5
1648	55.814	All	p5_200306_200311_200311_a000	200306_200311	P5
1649	67.9688	All	p5_200306_200311_200311_a000	200306_200311	P5
1650	62.5	All	p5_200306_200311_200311_a000	200306_200311	P5
1651	77.451	All	p5_200306_200311_200311_a000	200306_200311	P5
1652	52.1127	All	p5_200306_200311_200311_a000	200306_200311	P5
1653	71.1712	All	p5_200306_200311_200311_a000	200306_200311	P5
1654	63.0058	All	p5_200306_200311_200311_a000	200306_200311	P5
1655	41.3793	All	p5_200306_200311_200311_a000	200306_200311	P5
1656	21.6418	All	p5_200306_200311_200311_a000	200306_200311	P5
1657	30.4878	All	p5_200306_200311_200311_a000	200306_200311	P5
1658	79.7101	All	p5_200306_200311_200311_a000	200306_200311	P5
1659	35.8696	All	p5_200306_200311_200311_a000	200306_200311	P5
1660	64.0244	All	p5_200306_200311_200311_a000	200306_200311	P5
1661	54.0984	All	p5_200306_200311_200311_a000	200306_200311	P5
1662	59.1549	All	p5_200306_200311_200311_a000	200306_200311	P5
1663	25.7143	All	p5_200306_200311_200311_a000	200306_200311	P5
1664	89.8305	All	p5_200306_200311_200311_a000	200306_200311	P5
1665	64.8148	All	p5_200306_200311_200311_a000	200306_200311	P5
1666	28	All	p5_200306_200311_200311_a000	200306_200311	P5
1667	27.2727	All	p5_200306_200311_200311_a000	200306_200311	P5
1668	49.4382	All	p5_200306_200311_200311_a000	200306_200311	P5
1669	59.3023	All	p5_200306_200311_200311_a000	200306_200311	P5
1670	15.1515	All	p5_200306_200311_200311_a000	200306_200311	P5
1671	54.321	All	p5_200306_200311_200311_a000	200306_200311	P5
1672	44.4444	All	p5_200306_200311_200311_a000	200306_200311	P5
1673	40.708	All	p5_200306_200311_200311_a000	200306_200311	P5
1674	47.2727	All	p5_200306_200311_200311_a000	200306_200311	P5
1675	66.0377	All	p5_200306_200311_200311_a000	200306_200311	P5
1676	5	All	p5_200306_200311_200311_a000	200306_200311	P5
1677	65.7534	All	p5_200306_200311_200311_a000	200306_200311	P5
1678	82.4176	All	p5_200306_200311_200311_a000	200306_200311	P5
1679	78.9474	All	p5_200306_200311_200311_a000	200306_200311	P5
1680	71.8519	All	p5_200306_200311_200311_a000	200306_200311	P5
1681	57.8571	All	p5_200306_200311_200311_a000	200306_200311	P5
1682	28.3333	All	p5_200306_200311_200311_a000	200306_200311	P5
1683	49.2063	All	p5_200306_200311_200311_a000	200306_200311	P5
1684	24.7619	All	p5_200306_200311_200311_a000	200306_200311	P5
1685	49.4318	All	p5_200306_200311_200311_a000	200306_200311	P5
1686	80.4348	All	p5_200306_200311_200311_a000	200306_200311	P5
1687	64.4172	All	p5_200306_200311_200311_a000	200306_200311	P5
1688	86.8132	All	p5_200306_200311_200311_a000	200306_200311	P5
1689	81.3187	All	p5_200306_200311_200311_a000	200306_200311	P5
1690	54.3046	All	p5_200306_200311_200311_a000	200306_200311	P5
1691	24.0602	All	p5_200306_200311_200311_a000	200306_200311	P5
1692	63.1579	All	p5_200306_200311_200311_a000	200306_200311	P5
1693	90	All	p5_200306_200311_200311_a000	200306_200311	P5
1694	42.1384	All	p5_200306_200311_200311_a000	200306_200311	P5
1695	71.1712	All	p5_200306_200311_200311_a000	200306_200311	P5
1696	46.5839	All	p5_200306_200311_200311_a000	200306_200311	P5
1697	41.3793	All	p5_200306_200311_200311_a000	200306_200311	P5
1698	71.5152	All	p5_200306_200311_200311_a000	200306_200311	P5
1699	65.2482	All	p5_200306_200311_200311_a000	200306_200311	P5
1700	54.0984	All	p5_200306_200311_200311_a000	200306_200311	P5
1701	59.1549	All	p5_200306_200311_200311_a000	200306_200311	P5
1702	85.2459	All	p5_200306_200311_200311_a000	200306_200311	P5
1703	61.9469	All	p5_200306_200311_200311_a000	200306_200311	P5
1704	90.4348	All	p5_200306_200311_200311_a000	200306_200311	P5
1705	80.1527	All	p5_200306_200311_200311_a000	200306_200311	P5
1706	59.3023	All	p5_200306_200311_200311_a000	200306_200311	P5
1707	16.6667	All	p5_200306_200311_200311_a000	200306_200311	P5
1708	38.7097	All	p5_200306_200311_200311_a000	200306_200311	P5
1709	46.7213	All	p5_200306_200311_200311_a000	200306_200311	P5
1710	5	All	p5_200306_200311_200311_a000	200306_200311	P5
1711	65.7534	All	p5_200306_200311_200311_a000	200306_200311	P5
1712	82.4176	All	p5_200306_200311_200311_a000	200306_200311	P5
1713	50	All	p5_200306_200311_200311_a000	200306_200311	P5
1714	33.3333	All	p5_200306_200311_200311_a000	200306_200311	P5
1715	36.3636	All	p5_200306_200311_200311_a000	200306_200311	P5
1716	46.3235	All	p5_200306_200311_200311_a000	200306_200311	P5
1717	28.3333	All	p5_200306_200311_200311_a000	200306_200311	P5
1718	47.619	All	p5_200306_200311_200311_a000	200306_200311	P5
1719	25	All	p5_200306_200311_200311_a000	200306_200311	P5
1720	33.3333	All	p5_200306_200311_200311_a000	200306_200311	P5
1721	87.5	All	p5_200306_200311_200311_a000	200306_200311	P5
1722	48.8764	All	p5_200306_200311_200311_a000	200306_200311	P5
1723	35.0318	All	p5_200306_200311_200311_a000	200306_200311	P5
1724	69.9248	All	p5_200306_200311_200311_a000	200306_200311	P5
1725	54.6875	All	p5_200306_200311_200311_a000	200306_200311	P5
1726	17.2414	All	p5_200306_200311_200311_a000	200306_200311	P5
1727	68.4211	All	p5_200306_200311_200311_a000	200306_200311	P5
1728	75.4386	All	p5_200306_200311_200311_a000	200306_200311	P5
1729	48.3871	All	p5_200306_200311_200311_a000	200306_200311	P5
1730	51.0067	All	p5_200306_200311_200311_a000	200306_200311	P5
1731	24.4444	All	p5_200306_200311_200311_a000	200306_200311	P5
1732	79.5699	All	p5_200306_200311_200311_a000	200306_200311	P5
1733	63.1579	All	p5_200306_200311_200311_a000	200306_200311	P5
1734	62.2222	All	p5_200306_200311_200311_a000	200306_200311	P5
1735	90	All	p5_200306_200311_200311_a000	200306_200311	P5
1736	86.8421	All	p5_200306_200311_200311_a000	200306_200311	P5
1737	42.6752	All	p5_200306_200311_200311_a000	200306_200311	P5
1738	38.4615	All	p5_200306_200311_200311_a000	200306_200311	P5
1739	94.0678	All	p5_200306_200311_200311_a000	200306_200311	P5
1740	55.8333	All	p5_200306_200311_200311_a000	200306_200311	P5
1741	19.8198	All	p5_200306_200311_200311_a000	200306_200311	P5
1742	59.1549	All	p5_200306_200311_200311_a000	200306_200311	P5
1743	64.8148	All	p5_200306_200311_200311_a000	200306_200311	P5
1744	72.4638	All	p5_200306_200311_200311_a000	200306_200311	P5
1745	20.7407	All	p5_200306_200311_200311_a000	200306_200311	P5
1746	44.4444	All	p5_200306_200311_200311_a000	200306_200311	P5
1747	5	All	p5_200306_200311_200311_a000	200306_200311	P5
1748	78.9474	All	p5_200306_200311_200311_a000	200306_200311	P5
1749	25	All	p5_200306_200311_200311_a000	200306_200311	P5
1750	42.1384	All	p5_200306_200311_200311_a000	200306_200311	P5
1751	54.1667	All	p5_200306_200311_200311_a000	200306_200311	P5
1752	51	All	p5_200306_200311_200311_a000	200306_200311	P5
1753	45.9893	All	p5_200306_200311_200311_a000	200306_200311	P5
1754	82.4176	All	p5_200306_200311_200311_a000	200306_200311	P5
1755	78.9474	All	p5_200306_200311_200311_a000	200306_200311	P5
1756	36.5079	All	p5_200306_200311_200311_a000	200306_200311	P5
1757	68.8889	All	p5_200306_200311_200311_a000	200306_200311	P5
1758	28.3333	All	p5_200306_200311_200311_a000	200306_200311	P5
1759	63.7681	All	p5_200306_200311_200311_a000	200306_200311	P5
1760	46.9274	All	p5_200306_200311_200311_a000	200306_200311	P5
1761	79.3478	All	p5_200306_200311_200311_a000	200306_200311	P5
1762	60.9195	All	p5_200306_200311_200311_a000	200306_200311	P5
1763	50.6098	All	p5_200306_200311_200311_a000	200306_200311	P5
1764	65.1515	All	p5_200306_200311_200311_a000	200306_200311	P5
1765	81.3187	All	p5_200306_200311_200311_a000	200306_200311	P5
1766	83.0508	All	p5_200306_200311_200311_a000	200306_200311	P5
1767	61.2903	All	p5_200306_200311_200311_a000	200306_200311	P5
1768	51.0067	All	p5_200306_200311_200311_a000	200306_200311	P5
1769	79.5699	All	p5_200306_200311_200311_a000	200306_200311	P5
1770	68.2171	All	p5_200306_200311_200311_a000	200306_200311	P5
1771	90	All	p5_200306_200311_200311_a000	200306_200311	P5
1772	82.5	All	p5_200306_200311_200311_a000	200306_200311	P5
1773	42.9487	All	p5_200306_200311_200311_a000	200306_200311	P5
1774	63.6872	All	p5_200306_200311_200311_a000	200306_200311	P5
1775	69.3878	All	p5_200306_200311_200311_a000	200306_200311	P5
1776	56.5476	All	p5_200306_200311_200311_a000	200306_200311	P5
1777	38.7755	All	p5_200306_200311_200311_a000	200306_200311	P5
1778	47.561	All	p5_200306_200311_200311_a000	200306_200311	P5
1779	94.1176	All	p5_200306_200311_200311_a000	200306_200311	P5
1780	65.2482	All	p5_200306_200311_200311_a000	200306_200311	P5
1781	55.8333	All	p5_200306_200311_200311_a000	200306_200311	P5
1782	59.1549	All	p5_200306_200311_200311_a000	200306_200311	P5
1783	82.0225	All	p5_200306_200311_200311_a000	200306_200311	P5
1784	86.9565	All	p5_200306_200311_200311_a000	200306_200311	P5
1785	60.479	All	p5_200306_200311_200311_a000	200306_200311	P5
1786	16.6667	All	p5_200306_200311_200311_a000	200306_200311	P5
1787	45.9893	All	p5_200306_200311_200311_a000	200306_200311	P5
1788	50	All	p5_200306_200311_200311_a000	200306_200311	P5
1789	64.4231	All	p5_200306_200311_200311_a000	200306_200311	P5
1790	65.3226	All	p5_200306_200311_200311_a000	200306_200311	P5
1791	82.4176	All	p5_200306_200311_200311_a000	200306_200311	P5
1792	76.1905	All	p5_200306_200311_200311_a000	200306_200311	P5
1793	94.4444	All	p5_200306_200311_200311_a000	200306_200311	P5
1794	38.0531	All	p5_200306_200311_200311_a001	200306_200311	P5
1795	39.2857	All	p5_200306_200311_200311_a001	200306_200311	P5
1796	15.3846	All	p5_200306_200311_200311_a001	200306_200311	P5
1797	40	All	p5_200306_200311_200311_a001	200306_200311	P5
1798	100	All	p5_200306_200311_200311_a001	200306_200311	P5
1799	28.8462	All	p5_200306_200311_200311_a001	200306_200311	P5
1800	16.3934	All	p5_200306_200311_200311_a001	200306_200311	P5
1801	6.25	All	p5_200306_200311_200311_a001	200306_200311	P5
1802	40	All	p5_200306_200311_200311_a001	200306_200311	P5
1803	14.2857	All	p5_200306_200311_200311_a001	200306_200311	P5
1804	23.0769	All	p5_200306_200311_200311_a001	200306_200311	P5
1805	90.4762	All	p5_200306_200311_200311_a001	200306_200311	P5
1806	26.9663	All	p5_200306_200311_200311_a001	200306_200311	P5
1807	20	All	p5_200306_200311_200311_a001	200306_200311	P5
1808	96.875	All	p5_200306_200311_200311_a001	200306_200311	P5
1809	5.19481	All	p5_200306_200311_200311_a001	200306_200311	P5
1810	12.5	All	p5_200306_200311_200311_a001	200306_200311	P5
1811	28.5714	All	p5_200306_200311_200311_a001	200306_200311	P5
1812	100	All	p5_200306_200311_200311_a001	200306_200311	P5
1813	63.6364	All	p5_200306_200311_200311_a001	200306_200311	P5
1814	57.5342	All	p5_200306_200311_200311_a001	200306_200311	P5
1815	100	All	p5_200306_200311_200311_a001	200306_200311	P5
1816	81.1594	All	p5_200306_200311_200311_a001	200306_200311	P5
1817	77.2727	All	p5_200306_200311_200311_a001	200306_200311	P5
1818	96.7742	All	p5_200306_200311_200311_a001	200306_200311	P5
1819	27.7778	All	p5_200306_200311_200311_a001	200306_200311	P5
1820	100	All	p5_200306_200311_200311_a001	200306_200311	P5
1821	100	All	p5_200306_200311_200311_a001	200306_200311	P5
1822	100	All	p5_200306_200311_200311_a001	200306_200311	P5
1823	98.0392	All	p5_200306_200311_200311_a001	200306_200311	P5
1824	41.6667	All	p5_200306_200311_200311_a001	200306_200311	P5
1825	21.4286	All	p5_200306_200311_200311_a001	200306_200311	P5
1826	42.6966	All	p5_200306_200311_200311_a001	200306_200311	P5
1827	79.3103	All	p5_200306_200311_200311_a001	200306_200311	P5
1828	83.3333	All	p5_200306_200311_200311_a001	200306_200311	P5
1829	83.1169	All	p5_200306_200311_200311_a001	200306_200311	P5
1830	60.2941	All	p5_200306_200311_200311_a001	200306_200311	P5
1831	47.5524	All	p5_200306_200311_200311_a001	200306_200311	P5
1832	35	All	p5_200306_200311_200311_a001	200306_200311	P5
1833	100	All	p5_200306_200311_200311_a001	200306_200311	P5
1834	100	All	p5_200306_200311_200311_a001	200306_200311	P5
1835	84.4828	All	p5_200306_200311_200311_a001	200306_200311	P5
1836	85.2941	All	p5_200306_200311_200311_a001	200306_200311	P5
1837	34.3284	All	p5_200306_200311_200311_a001	200306_200311	P5
1838	77.0833	All	p5_200306_200311_200311_a001	200306_200311	P5
1839	44.186	All	p5_200306_200311_200311_a001	200306_200311	P5
1840	90.566	All	p5_200306_200311_200311_a001	200306_200311	P5
1841	8.69565	All	p5_200306_200311_200311_a001	200306_200311	P5
1842	62.5	All	p5_200306_200311_200311_a001	200306_200311	P5
1843	92.3077	All	p5_200306_200311_200311_a001	200306_200311	P5
1844	97.561	All	p5_200306_200311_200311_a001	200306_200311	P5
1845	82.0513	All	p5_200306_200311_200311_a001	200306_200311	P5
1846	20.2703	All	p5_200306_200311_200311_a001	200306_200311	P5
1847	87.5	All	p5_200306_200311_200311_a001	200306_200311	P5
1848	33.3333	All	p5_200306_200311_200311_a001	200306_200311	P5
1849	79.3103	All	p5_200306_200311_200311_a001	200306_200311	P5
1850	78.3505	All	p5_200306_200311_200311_a001	200306_200311	P5
1851	17.3913	All	p5_200306_200311_200311_a001	200306_200311	P5
1852	8.10811	All	p5_200306_200311_200311_a001	200306_200311	P5
1853	10.3448	All	p5_200306_200311_200311_a001	200306_200311	P5
1854	25	All	p5_200306_200311_200311_a001	200306_200311	P5
1855	60.4167	All	p5_200306_200311_200311_a001	200306_200311	P5
1856	74.359	All	p5_200306_200311_200311_a001	200306_200311	P5
1857	26.9841	All	p5_200306_200311_200311_a001	200306_200311	P5
1858	85.7143	All	p5_200306_200311_200311_a001	200306_200311	P5
1859	71.9101	All	p5_200306_200311_200311_a001	200306_200311	P5
1860	77.9221	All	p5_200306_200311_200311_a001	200306_200311	P5
1861	13.4328	All	p5_200306_200311_200311_a001	200306_200311	P5
1862	58.8235	All	p5_200306_200311_200311_a001	200306_200311	P5
1863	79.3814	All	p5_200306_200311_200311_a001	200306_200311	P5
1864	46.9388	All	p5_200306_200311_200311_a001	200306_200311	P5
1865	68.4211	All	p5_200306_200311_200311_a001	200306_200311	P5
1866	90.9091	All	p5_200306_200311_200311_a001	200306_200311	P5
1867	78.7234	All	p5_200306_200311_200311_a001	200306_200311	P5
1868	87.7778	All	p5_200306_200311_200311_a001	200306_200311	P5
1869	28.5714	All	p5_200306_200311_200311_a001	200306_200311	P5
1870	16.6667	All	p5_200306_200311_200311_a001	200306_200311	P5
1871	78.125	All	p5_200306_200311_200311_a001	200306_200311	P5
1872	15.1515	All	p5_200306_200311_200311_a001	200306_200311	P5
1873	78.3505	All	p5_200306_200311_200311_a001	200306_200311	P5
1874	46.3918	All	p5_200306_200311_200311_a001	200306_200311	P5
1875	21.4286	All	p5_200306_200311_200311_a001	200306_200311	P5
1876	85.7143	All	p5_200306_200311_200311_a001	200306_200311	P5
1877	76.3441	All	p5_200306_200311_200311_a001	200306_200311	P5
1878	31.9444	All	p5_200306_200311_200311_a001	200306_200311	P5
1879	90.1639	All	p5_200306_200311_200311_a001	200306_200311	P5
1880	18.1818	All	p5_200306_200311_200311_a001	200306_200311	P5
1881	68.75	All	p5_200306_200311_200311_a001	200306_200311	P5
1882	41.9048	All	p5_200306_200311_200311_a001	200306_200311	P5
1883	16.8539	All	p5_200306_200311_200311_a001	200306_200311	P5
1884	86.3636	All	p5_200306_200311_200311_a001	200306_200311	P5
1885	97	All	p5_200306_200311_200311_a001	200306_200311	P5
1886	51.3761	All	p5_200306_200311_200311_a001	200306_200311	P5
1887	65.2174	All	p5_200306_200311_200311_a001	200306_200311	P5
1888	46.9027	All	p5_200306_200311_200311_a001	200306_200311	P5
1889	6.81818	All	p5_200306_200311_200311_a001	200306_200311	P5
1890	100	All	p5_200306_200311_200311_a001	200306_200311	P5
1891	71.4286	All	p5_200306_200311_200311_a001	200306_200311	P5
1892	64.6018	All	p5_200306_200311_200311_a001	200306_200311	P5
1893	49.1803	All	p5_200306_200311_200311_a001	200306_200311	P5
1894	35.2273	All	p5_200306_200311_200311_a001	200306_200311	P5
1895	39.7436	All	p5_200306_200311_200311_a001	200306_200311	P5
1896	30.7692	All	p5_200306_200311_200311_a001	200306_200311	P5
1897	25	All	p5_200306_200311_200311_a001	200306_200311	P5
1898	11.4286	All	p5_200306_200311_200311_a001	200306_200311	P5
1899	36.1905	All	p5_200306_200311_200311_a001	200306_200311	P5
1900	23.6559	All	p5_200306_200311_200311_a001	200306_200311	P5
1901	96.4912	All	p5_200306_200311_200311_a001	200306_200311	P5
1902	37.2881	All	p5_200306_200311_200311_a001	200306_200311	P5
1903	17.6471	All	p5_200306_200311_200311_a001	200306_200311	P5
1904	68.75	All	p5_200306_200311_200311_a001	200306_200311	P5
1905	75.5556	All	p5_200306_200311_200311_a001	200306_200311	P5
1906	85.9649	All	p5_200306_200311_200311_a001	200306_200311	P5
1907	81.9672	All	p5_200306_200311_200311_a001	200306_200311	P5
1908	72.1311	All	p5_200306_200311_200311_a001	200306_200311	P5
1909	18.6441	All	p5_200306_200311_200311_a001	200306_200311	P5
1910	35	All	p5_200306_200311_200311_a001	200306_200311	P5
1911	42.1769	All	p5_200306_200311_200311_a001	200306_200311	P5
1912	60	All	p5_200306_200311_200311_a001	200306_200311	P5
1913	55.5556	All	p5_200306_200311_200311_a001	200306_200311	P5
1914	44.1667	All	p5_200306_200311_200311_a001	200306_200311	P5
1915	100	All	p5_200306_200311_200311_a001	200306_200311	P5
1916	71.1864	All	p5_200306_200311_200311_a001	200306_200311	P5
1917	61.3636	All	p5_200306_200311_200311_a001	200306_200311	P5
1918	43.1818	All	p5_200306_200311_200311_a001	200306_200311	P5
1919	14.2857	All	p5_200306_200311_200311_a001	200306_200311	P5
1920	17.3913	All	p5_200306_200311_200311_a001	200306_200311	P5
1921	53.3333	All	p5_200306_200311_200311_a001	200306_200311	P5
1922	94.4444	All	p5_200306_200311_200311_a001	200306_200311	P5
1923	50.9804	All	p5_200306_200311_200311_a001	200306_200311	P5
1924	22.2222	All	p5_200306_200311_200311_a001	200306_200311	P5
1925	90.566	All	p5_200306_200311_200311_a001	200306_200311	P5
1926	28.3019	All	p5_200306_200311_200311_a001	200306_200311	P5
1927	50	All	p5_200306_200311_200311_a001	200306_200311	P5
1928	41.9355	All	p5_200306_200311_200311_a001	200306_200311	P5
1929	19.6721	All	p5_200306_200311_200311_a001	200306_200311	P5
1930	35.4839	All	p5_200306_200311_200311_a001	200306_200311	P5
1931	64	All	p5_200306_200311_200311_a001	200306_200311	P5
1932	7.69231	All	p5_200306_200311_200311_a001	200306_200311	P5
1933	81.25	All	p5_200306_200311_200311_a001	200306_200311	P5
1934	94.7368	All	p5_200306_200311_200311_a001	200306_200311	P5
1935	0	All	p5_200306_200311_200311_a001	200306_200311	P5
1936	16.3265	All	p5_200306_200311_200311_a001	200306_200311	P5
1937	25	All	p5_200306_200311_200311_a001	200306_200311	P5
1938	100	All	p5_200306_200311_200311_a001	200306_200311	P5
1939	100	All	p5_200306_200311_200311_a001	200306_200311	P5
1940	38.7097	All	p5_200306_200311_200311_a001	200306_200311	P5
1941	92.8571	All	p5_200306_200311_200311_a001	200306_200311	P5
1942	50.7246	All	p5_200306_200311_200311_a001	200306_200311	P5
1943	16.4179	All	p5_200306_200311_200311_a001	200306_200311	P5
1944	13.6364	All	p5_200306_200311_200311_a001	200306_200311	P5
1945	83.3333	All	p5_200306_200311_200311_a001	200306_200311	P5
1946	87.1795	All	p5_200306_200311_200311_a001	200306_200311	P5
1947	64.5161	All	p5_200306_200311_200311_a001	200306_200311	P5
1948	0	All	p5_200306_200311_200311_a001	200306_200311	P5
1949	93.75	All	p5_200306_200311_200311_a001	200306_200311	P5
1950	67.3469	All	p5_200306_200311_200311_a001	200306_200311	P5
1951	43.2432	All	p5_200306_200311_200311_a001	200306_200311	P5
1952	37.7358	All	p5_200306_200311_200311_a001	200306_200311	P5
1953	51.7241	All	p5_200306_200311_200311_a001	200306_200311	P5
1954	81.7204	All	p5_200306_200311_200311_a001	200306_200311	P5
1955	84.4828	All	p5_200306_200311_200311_a001	200306_200311	P5
1956	91.6667	All	p5_200306_200311_200311_a001	200306_200311	P5
1957	78.3505	All	p5_200306_200311_200311_a001	200306_200311	P5
1958	92.8571	All	p5_200306_200311_200311_a001	200306_200311	P5
1959	24.2105	All	p5_200306_200311_200311_a001	200306_200311	P5
1960	25	All	p5_200306_200311_200311_a001	200306_200311	P5
1961	74.359	All	p5_200306_200311_200311_a001	200306_200311	P5
1962	71.9101	All	p5_200306_200311_200311_a001	200306_200311	P5
1963	58.8235	All	p5_200306_200311_200311_a001	200306_200311	P5
1964	53.6842	All	p5_200306_200311_200311_a001	200306_200311	P5
1965	74.5763	All	p5_200306_200311_200311_a001	200306_200311	P5
1966	32.7273	All	p5_200306_200311_200311_a001	200306_200311	P5
1967	25	All	p5_200306_200311_200311_a001	200306_200311	P5
1968	81.25	All	p5_200306_200311_200311_a001	200306_200311	P5
1969	85.7143	All	p5_200306_200311_200311_a001	200306_200311	P5
1970	39.726	All	p5_200306_200311_200311_a001	200306_200311	P5
1971	13.4615	All	p5_200306_200311_200311_a001	200306_200311	P5
1972	35.6436	All	p5_200306_200311_200311_a001	200306_200311	P5
1973	86.3636	All	p5_200306_200311_200311_a001	200306_200311	P5
1974	39.7436	All	p5_200306_200311_200311_a001	200306_200311	P5
1975	11.4286	All	p5_200306_200311_200311_a001	200306_200311	P5
1976	25.4902	All	p5_200306_200311_200311_a001	200306_200311	P5
1977	94.7368	All	p5_200306_200311_200311_a001	200306_200311	P5
1978	33.8983	All	p5_200306_200311_200311_a001	200306_200311	P5
1979	13.0435	All	p5_200306_200311_200311_a001	200306_200311	P5
1980	68.75	All	p5_200306_200311_200311_a001	200306_200311	P5
1981	39.8693	All	p5_200306_200311_200311_a001	200306_200311	P5
1982	69.6629	All	p5_200306_200311_200311_a001	200306_200311	P5
1983	14.2857	All	p5_200306_200311_200311_a001	200306_200311	P5
1984	14.2857	All	p5_200306_200311_200311_a001	200306_200311	P5
1985	53.3333	All	p5_200306_200311_200311_a001	200306_200311	P5
1986	60.7843	All	p5_200306_200311_200311_a001	200306_200311	P5
1987	19.2308	All	p5_200306_200311_200311_a001	200306_200311	P5
1988	22.2222	All	p5_200306_200311_200311_a001	200306_200311	P5
1989	28.3019	All	p5_200306_200311_200311_a001	200306_200311	P5
1990	40	All	p5_200306_200311_200311_a001	200306_200311	P5
1991	64	All	p5_200306_200311_200311_a001	200306_200311	P5
1992	11.5385	All	p5_200306_200311_200311_a001	200306_200311	P5
1993	94.7368	All	p5_200306_200311_200311_a001	200306_200311	P5
1994	27.5862	All	p5_200306_200311_200311_a001	200306_200311	P5
1995	38.7097	All	p5_200306_200311_200311_a001	200306_200311	P5
1996	68.4211	All	p5_200306_200311_200311_a001	200306_200311	P5
1997	11.4754	All	p5_200306_200311_200311_a001	200306_200311	P5
1998	92.8571	All	p5_200306_200311_200311_a001	200306_200311	P5
[truncated: 5,375 more rows]

## Sheet: average
Age	Mouse ID	% activation
5	190320_190325	80.9861
5	191205_191210_0	66.807
5	191205_191210_1	67.8359
5	200306_200311	59.0039
6	180201_180207	69.9111
6	190921_190927_1	62.0054
6	191205_191211_1	62.2457
7	180201_180208	56.8721
7	190226_190305	60.3971
7	190320_190327	66.15
7	200103_200110_0	54.0083
7	200206_200213	65.3962
8	181009_181017	68.4672
8	181016_181024	60.082
8	190921_190929_1	47.7306
8	191205_191213	55.1042
8	191212_191220	56.159
9	171211_171220	52.9926
9	190211_190220_0	65.1362
9	190305_190314	55.7836
9	190313_190322	44.5768
9	190921_190930	48.7605
10	190921_191001	40.7453
11	190921_191002	39.3153
12	171029_171110	42.6574
12	190828_190909	42.1697
12	190911_190923	42.7217
12	190921_191003	42.8309
12	191122_191204	40.2857
