# Supplementary material for: The rapid developmental rise of somatic inhibition disengages hippocampal dynamics from self-motion
Source: eLife. 2022 Jul 20;11:e78116. doi: 10.7554/eLife.78116 (PMC9363116; doi:10.7554/eLife.78116)
Supplement: Figure 2—source data 1. — (A) Numerical data used to plot all the peri-movement time histograms (PMTHs) (in Figure 2A) and the Calcium Imaging Complete Automated Data Analysis (CICADA) configuration file necessary to reproduce the analysis. (B) Numerical data used to plot Figure 2B and the CICADA configuration file necessary to reproduce the analysis. (C) Numerical data used to plot Figure 2C and the CICADA configuration file necessary to reproduce the analysis. (D) Numerical data used to plot Figure 2D and the CICADA configuration file necessary to reproduce the analysis. [file elife-78116-fig2-data1.zip › Figure2 - Source Data 1/2C/activation_ratio_all_moves_table_adapted_v2.xlsx]

## Sheet: data
	Activity ratio	Celltype	Session	SubjectID	Group			ACTIVATOR	NEUTRAL	INHIBITOR
0	63.6364	All	p10_190921_191001_191001_a000	190921_191001	P10			1	0	0
1	49.1525	All	p10_190921_191001_191001_a000	190921_191001	P10			0	1	0
2	56.6038	All	p10_190921_191001_191001_a000	190921_191001	P10			0	1	0
3	23.5294	All	p10_190921_191001_191001_a000	190921_191001	P10			0	0	1
4	29.1667	All	p10_190921_191001_191001_a000	190921_191001	P10			0	0	1
5	66.6667	All	p10_190921_191001_191001_a000	190921_191001	P10			1	0	0
6	7.35294	All	p10_190921_191001_191001_a000	190921_191001	P10			0	0	1
7	34.2857	All	p10_190921_191001_191001_a000	190921_191001	P10			0	0	1
8	35.1852	All	p10_190921_191001_191001_a000	190921_191001	P10			0	0	1
9	65.1163	All	p10_190921_191001_191001_a000	190921_191001	P10			1	0	0
10	53.3333	All	p10_190921_191001_191001_a000	190921_191001	P10			0	1	0
11	88.4615	All	p10_190921_191001_191001_a000	190921_191001	P10			1	0	0
12	29.8246	All	p10_190921_191001_191001_a000	190921_191001	P10			0	0	1
13	26.3158	All	p10_190921_191001_191001_a000	190921_191001	P10			0	0	1
14	56	All	p10_190921_191001_191001_a000	190921_191001	P10			0	1	0
15	37.5	All	p10_190921_191001_191001_a000	190921_191001	P10			0	0	1
16	42.8571	All	p10_190921_191001_191001_a000	190921_191001	P10			0	1	0
17	38.961	All	p10_190921_191001_191001_a000	190921_191001	P10			0	0	1
18	44.4444	All	p10_190921_191001_191001_a000	190921_191001	P10			0	1	0
19	29.8246	All	p10_190921_191001_191001_a000	190921_191001	P10			0	0	1
20	53.8462	All	p10_190921_191001_191001_a000	190921_191001	P10			0	1	0
21	38.8889	All	p10_190921_191001_191001_a000	190921_191001	P10			0	0	1
22	35.9375	All	p10_190921_191001_191001_a000	190921_191001	P10			0	0	1
23	33.3333	All	p10_190921_191001_191001_a000	190921_191001	P10			0	0	1
24	53.4483	All	p10_190921_191001_191001_a000	190921_191001	P10			0	1	0
25	37.8049	All	p10_190921_191001_191001_a000	190921_191001	P10			0	0	1
26	24.5902	All	p10_190921_191001_191001_a000	190921_191001	P10			0	0	1
27	55.814	All	p10_190921_191001_191001_a000	190921_191001	P10			0	1	0
28	10.2041	All	p10_190921_191001_191001_a000	190921_191001	P10			0	0	1
29	47.1698	All	p10_190921_191001_191001_a000	190921_191001	P10			0	1	0
30	22.6415	All	p10_190921_191001_191001_a000	190921_191001	P10			0	0	1
31	43.1034	All	p10_190921_191001_191001_a000	190921_191001	P10			0	1	0
32	40.5405	All	p10_190921_191001_191001_a000	190921_191001	P10			0	1	0
33	39.4737	All	p10_190921_191001_191001_a000	190921_191001	P10			0	0	1
34	25.4902	All	p10_190921_191001_191001_a000	190921_191001	P10			0	0	1
35	28.3019	All	p10_190921_191001_191001_a000	190921_191001	P10			0	0	1
36	61.2903	All	p10_190921_191001_191001_a000	190921_191001	P10			1	0	0
37	49.2958	All	p10_190921_191001_191001_a000	190921_191001	P10			0	1	0
38	32.4324	All	p10_190921_191001_191001_a000	190921_191001	P10			0	0	1
39	40	All	p10_190921_191001_191001_a000	190921_191001	P10			0	1	0
40	26.087	All	p10_190921_191001_191001_a000	190921_191001	P10			0	0	1
41	39.1304	All	p10_190921_191001_191001_a000	190921_191001	P10			0	0	1
42	12.5	All	p10_190921_191001_191001_a000	190921_191001	P10			0	0	1
43	15.5556	All	p10_190921_191001_191001_a000	190921_191001	P10			0	0	1
44	79.4118	All	p10_190921_191001_191001_a000	190921_191001	P10			1	0	0
45	47.619	All	p10_190921_191001_191001_a000	190921_191001	P10			0	1	0
46	19.4444	All	p10_190921_191001_191001_a000	190921_191001	P10			0	0	1
47	48.7179	All	p10_190921_191001_191001_a000	190921_191001	P10			0	1	0
48	52.5	All	p10_190921_191001_191001_a000	190921_191001	P10			0	1	0
49	88.8889	All	p10_190921_191001_191001_a000	190921_191001	P10			1	0	0
50	65.7895	All	p10_190921_191001_191001_a000	190921_191001	P10			1	0	0
51	47.8261	All	p10_190921_191001_191001_a000	190921_191001	P10			0	1	0
52	47.1698	All	p10_190921_191001_191001_a000	190921_191001	P10			0	1	0
53	42.5532	All	p10_190921_191001_191001_a000	190921_191001	P10			0	1	0
54	78.2609	All	p10_190921_191001_191001_a000	190921_191001	P10			1	0	0
55	22.2222	All	p10_190921_191001_191001_a000	190921_191001	P10			0	0	1
56	48.7805	All	p10_190921_191001_191001_a000	190921_191001	P10			0	1	0
57	33.3333	All	p10_190921_191001_191001_a000	190921_191001	P10			0	0	1
58	35.0877	All	p10_190921_191001_191001_a000	190921_191001	P10			0	0	1
59	32.2581	All	p10_190921_191001_191001_a000	190921_191001	P10			0	0	1
60	39.1304	All	p10_190921_191001_191001_a000	190921_191001	P10			0	0	1
61	25	All	p10_190921_191001_191001_a000	190921_191001	P10			0	0	1
62	65	All	p10_190921_191001_191001_a000	190921_191001	P10			1	0	0
63	29.4118	All	p10_190921_191001_191001_a000	190921_191001	P10			0	0	1
64	60.4167	All	p10_190921_191001_191001_a000	190921_191001	P10			1	0	0
65	58.0645	All	p10_190921_191001_191001_a000	190921_191001	P10			0	1	0
66	37.5	All	p10_190921_191001_191001_a000	190921_191001	P10			0	0	1
67	36.9231	All	p10_190921_191001_191001_a000	190921_191001	P10			0	0	1
68	19.2982	All	p10_190921_191001_191001_a000	190921_191001	P10			0	0	1
69	24.3902	All	p10_190921_191001_191001_a000	190921_191001	P10			0	0	1
70	34.0426	All	p10_190921_191001_191001_a000	190921_191001	P10			0	0	1
71	29.8507	All	p10_190921_191001_191001_a000	190921_191001	P10			0	0	1
72	26.6667	All	p10_190921_191001_191001_a000	190921_191001	P10			0	0	1
73	40.7407	All	p10_190921_191001_191001_a000	190921_191001	P10			0	1	0
74	23.5294	All	p10_190921_191001_191001_a000	190921_191001	P10			0	0	1
75	53.1915	All	p10_190921_191001_191001_a000	190921_191001	P10			0	1	0
76	26.8293	All	p10_190921_191001_191001_a000	190921_191001	P10			0	0	1
77	22.2222	All	p10_190921_191001_191001_a000	190921_191001	P10			0	0	1
78	26.5306	All	p10_190921_191001_191001_a000	190921_191001	P10			0	0	1
79	37.5	All	p10_190921_191001_191001_a000	190921_191001	P10			0	0	1
80	35.4839	All	p10_190921_191001_191001_a000	190921_191001	P10			0	0	1
81	55.1724	All	p10_190921_191001_191001_a000	190921_191001	P10			0	1	0
82	40	All	p10_190921_191001_191001_a000	190921_191001	P10			0	1	0
83	29	All	p11_190921_191002_191002_a001	190921_191002	P11			0	0	1
84	51.7857	All	p11_190921_191002_191002_a001	190921_191002	P11			0	1	0
85	35.443	All	p11_190921_191002_191002_a001	190921_191002	P11			0	0	1
86	33.3333	All	p11_190921_191002_191002_a001	190921_191002	P11			0	0	1
87	86.7925	All	p11_190921_191002_191002_a001	190921_191002	P11			1	0	0
88	57.1429	All	p11_190921_191002_191002_a001	190921_191002	P11			0	1	0
89	53.2258	All	p11_190921_191002_191002_a001	190921_191002	P11			0	1	0
90	22.9885	All	p11_190921_191002_191002_a001	190921_191002	P11			0	0	1
91	25.6757	All	p11_190921_191002_191002_a001	190921_191002	P11			0	0	1
92	30.4348	All	p11_190921_191002_191002_a001	190921_191002	P11			0	0	1
93	81.8182	All	p11_190921_191002_191002_a001	190921_191002	P11			1	0	0
94	41.9753	All	p11_190921_191002_191002_a001	190921_191002	P11			0	1	0
95	20.4545	All	p11_190921_191002_191002_a001	190921_191002	P11			0	0	1
96	30	All	p11_190921_191002_191002_a001	190921_191002	P11			0	0	1
97	29.4118	All	p11_190921_191002_191002_a001	190921_191002	P11			0	0	1
98	41.8182	All	p11_190921_191002_191002_a001	190921_191002	P11			0	1	0
99	46.9388	All	p11_190921_191002_191002_a001	190921_191002	P11			0	1	0
100	94.5946	All	p11_190921_191002_191002_a001	190921_191002	P11			1	0	0
101	20	All	p11_190921_191002_191002_a001	190921_191002	P11			0	0	1
102	31.4815	All	p11_190921_191002_191002_a001	190921_191002	P11			0	0	1
103	24.3902	All	p11_190921_191002_191002_a001	190921_191002	P11			0	0	1
104	41.5842	All	p11_190921_191002_191002_a001	190921_191002	P11			0	1	0
105	42.1053	All	p11_190921_191002_191002_a001	190921_191002	P11			0	1	0
106	57.8947	All	p11_190921_191002_191002_a001	190921_191002	P11			0	1	0
107	83.1325	All	p11_190921_191002_191002_a001	190921_191002	P11			1	0	0
108	34.9206	All	p11_190921_191002_191002_a001	190921_191002	P11			0	0	1
109	45.4545	All	p11_190921_191002_191002_a001	190921_191002	P11			0	1	0
110	17.4603	All	p11_190921_191002_191002_a001	190921_191002	P11			0	0	1
111	46.6667	All	p11_190921_191002_191002_a001	190921_191002	P11			0	1	0
112	23.7288	All	p11_190921_191002_191002_a001	190921_191002	P11			0	0	1
113	34.2857	All	p11_190921_191002_191002_a001	190921_191002	P11			0	0	1
114	22.5806	All	p11_190921_191002_191002_a001	190921_191002	P11			0	0	1
115	39.3617	All	p11_190921_191002_191002_a001	190921_191002	P11			0	0	1
116	21.0526	All	p11_190921_191002_191002_a001	190921_191002	P11			0	0	1
117	10.3448	All	p11_190921_191002_191002_a001	190921_191002	P11			0	0	1
118	30.8642	All	p11_190921_191002_191002_a001	190921_191002	P11			0	0	1
119	27.6923	All	p11_190921_191002_191002_a001	190921_191002	P11			0	0	1
120	32.3529	All	p11_190921_191002_191002_a001	190921_191002	P11			0	0	1
121	37.7049	All	p11_190921_191002_191002_a001	190921_191002	P11			0	0	1
122	92.0635	All	p11_190921_191002_191002_a001	190921_191002	P11			1	0	0
123	47	All	p11_190921_191002_191002_a001	190921_191002	P11			0	1	0
124	23.8095	All	p11_190921_191002_191002_a001	190921_191002	P11			0	0	1
125	43.1034	All	p11_190921_191002_191002_a001	190921_191002	P11			0	1	0
126	14.2857	All	p11_190921_191002_191002_a001	190921_191002	P11			0	0	1
127	33.3333	All	p11_190921_191002_191002_a001	190921_191002	P11			0	0	1
128	38.7755	All	p11_190921_191002_191002_a001	190921_191002	P11			0	0	1
129	15.3846	All	p11_190921_191002_191002_a001	190921_191002	P11			0	0	1
130	48.4375	All	p11_190921_191002_191002_a001	190921_191002	P11			0	1	0
131	12.5	All	p11_190921_191002_191002_a001	190921_191002	P11			0	0	1
132	45.283	All	p11_190921_191002_191002_a001	190921_191002	P11			0	1	0
133	36.6337	All	p11_190921_191002_191002_a001	190921_191002	P11			0	0	1
134	42.3077	All	p11_190921_191002_191002_a001	190921_191002	P11			0	1	0
135	53.5714	All	p11_190921_191002_191002_a001	190921_191002	P11			0	1	0
136	22	All	p11_190921_191002_191002_a001	190921_191002	P11			0	0	1
137	27.5362	All	p11_190921_191002_191002_a001	190921_191002	P11			0	0	1
138	64.8649	All	p11_190921_191002_191002_a001	190921_191002	P11			1	0	0
139	42.1875	All	p11_190921_191002_191002_a001	190921_191002	P11			0	1	0
140	26.087	All	p12_171029_171110_171110_a000	171029_171110	P12			0	0	1
141	42.5532	All	p12_171029_171110_171110_a000	171029_171110	P12			0	1	0
142	36.1702	All	p12_171029_171110_171110_a000	171029_171110	P12			0	0	1
143	83.3333	All	p12_171029_171110_171110_a000	171029_171110	P12			1	0	0
144	36.7347	All	p12_171029_171110_171110_a000	171029_171110	P12			0	0	1
145	58.3333	All	p12_171029_171110_171110_a000	171029_171110	P12			0	1	0
146	23.913	All	p12_171029_171110_171110_a000	171029_171110	P12			0	0	1
147	28.3333	All	p12_171029_171110_171110_a000	171029_171110	P12			0	0	1
148	41.8605	All	p12_171029_171110_171110_a000	171029_171110	P12			0	1	0
149	19.469	All	p12_171029_171110_171110_a000	171029_171110	P12			0	0	1
150	33.3333	All	p12_171029_171110_171110_a000	171029_171110	P12			0	0	1
151	35.8974	All	p12_171029_171110_171110_a000	171029_171110	P12			0	0	1
152	33.3333	All	p12_171029_171110_171110_a000	171029_171110	P12			0	0	1
153	20.5128	All	p12_171029_171110_171110_a000	171029_171110	P12			0	0	1
154	42.8571	All	p12_171029_171110_171110_a000	171029_171110	P12			0	1	0
155	38.6667	All	p12_171029_171110_171110_a000	171029_171110	P12			0	0	1
156	42.4658	All	p12_171029_171110_171110_a000	171029_171110	P12			0	1	0
157	36.2416	All	p12_171029_171110_171110_a000	171029_171110	P12			0	0	1
158	30.4878	All	p12_171029_171110_171110_a000	171029_171110	P12			0	0	1
159	36.1446	All	p12_171029_171110_171110_a000	171029_171110	P12			0	0	1
160	33.3333	All	p12_171029_171110_171110_a000	171029_171110	P12			0	0	1
161	62.5	All	p12_171029_171110_171110_a000	171029_171110	P12			1	0	0
162	58.9474	All	p12_171029_171110_171110_a000	171029_171110	P12			0	1	0
163	66.4062	All	p12_171029_171110_171110_a000	171029_171110	P12			1	0	0
164	51.3514	All	p12_171029_171110_171110_a000	171029_171110	P12			0	1	0
165	47	All	p12_171029_171110_171110_a000	171029_171110	P12			0	1	0
166	60.241	All	p12_171029_171110_171110_a000	171029_171110	P12			1	0	0
167	43.8017	All	p12_171029_171110_171110_a000	171029_171110	P12			0	1	0
168	65.7143	All	p12_171029_171110_171110_a000	171029_171110	P12			1	0	0
169	45.5696	All	p12_171029_171110_171110_a000	171029_171110	P12			0	1	0
170	59.4059	All	p12_171029_171110_171110_a000	171029_171110	P12			0	1	0
171	42.8571	All	p12_171029_171110_171110_a000	171029_171110	P12			0	1	0
172	27.4194	All	p12_171029_171110_171110_a000	171029_171110	P12			0	0	1
173	44.7761	All	p12_171029_171110_171110_a000	171029_171110	P12			0	1	0
174	36.9565	All	p12_171029_171110_171110_a000	171029_171110	P12			0	0	1
175	56	All	p12_190828_190909_190909_a000	190828_190909	P12			0	1	0
176	34.2857	All	p12_190828_190909_190909_a000	190828_190909	P12			0	0	1
177	68.2927	All	p12_190828_190909_190909_a000	190828_190909	P12			1	0	0
178	30	All	p12_190828_190909_190909_a000	190828_190909	P12			0	0	1
179	46.7742	All	p12_190828_190909_190909_a000	190828_190909	P12			0	1	0
180	42.8571	All	p12_190828_190909_190909_a000	190828_190909	P12			0	1	0
181	62.2642	All	p12_190828_190909_190909_a000	190828_190909	P12			1	0	0
182	32.8571	All	p12_190828_190909_190909_a000	190828_190909	P12			0	0	1
183	42.1687	All	p12_190828_190909_190909_a000	190828_190909	P12			0	1	0
184	60	All	p12_190828_190909_190909_a000	190828_190909	P12			0	1	0
185	25.3731	All	p12_190828_190909_190909_a000	190828_190909	P12			0	0	1
186	36.2319	All	p12_190828_190909_190909_a000	190828_190909	P12			0	0	1
187	23.0769	All	p12_190828_190909_190909_a000	190828_190909	P12			0	0	1
188	34.5455	All	p12_190828_190909_190909_a000	190828_190909	P12			0	0	1
189	51.1628	All	p12_190828_190909_190909_a000	190828_190909	P12			0	1	0
190	41.6667	All	p12_190828_190909_190909_a000	190828_190909	P12			0	1	0
191	36.2069	All	p12_190828_190909_190909_a000	190828_190909	P12			0	0	1
192	42.6966	All	p12_190828_190909_190909_a000	190828_190909	P12			0	1	0
193	40	All	p12_190828_190909_190909_a000	190828_190909	P12			0	1	0
194	29.5082	All	p12_190828_190909_190909_a000	190828_190909	P12			0	0	1
195	46.5517	All	p12_190828_190909_190909_a000	190828_190909	P12			0	1	0
196	52.1739	All	p12_190828_190909_190909_a000	190828_190909	P12			0	1	0
197	49.1525	All	p12_190828_190909_190909_a000	190828_190909	P12			0	1	0
198	31.3953	All	p12_190828_190909_190909_a000	190828_190909	P12			0	0	1
199	34.8837	All	p12_190828_190909_190909_a000	190828_190909	P12			0	0	1
200	54.1667	All	p12_190828_190909_190909_a000	190828_190909	P12			0	1	0
201	54.1667	All	p12_190828_190909_190909_a000	190828_190909	P12			0	1	0
202	57.1429	All	p12_190828_190909_190909_a000	190828_190909	P12			0	1	0
203	55.5556	All	p12_190828_190909_190909_a000	190828_190909	P12			0	1	0
204	32	All	p12_190828_190909_190909_a000	190828_190909	P12			0	0	1
205	48.8889	All	p12_190828_190909_190909_a000	190828_190909	P12			0	1	0
206	30	All	p12_190828_190909_190909_a000	190828_190909	P12			0	0	1
207	44.898	All	p12_190828_190909_190909_a000	190828_190909	P12			0	1	0
208	43.5484	All	p12_190828_190909_190909_a000	190828_190909	P12			0	1	0
209	34.5455	All	p12_190828_190909_190909_a000	190828_190909	P12			0	0	1
210	35	All	p12_190828_190909_190909_a000	190828_190909	P12			0	0	1
211	33.3333	All	p12_190828_190909_190909_a000	190828_190909	P12			0	0	1
212	35.6322	All	p12_190828_190909_190909_a000	190828_190909	P12			0	0	1
213	32.1429	All	p12_190828_190909_190909_a000	190828_190909	P12			0	0	1
214	26.087	All	p12_190828_190909_190909_a000	190828_190909	P12			0	0	1
215	58.3333	All	p12_190828_190909_190909_a000	190828_190909	P12			0	1	0
216	23.6842	All	p12_190828_190909_190909_a000	190828_190909	P12			0	0	1
217	26.087	All	p12_190828_190909_190909_a000	190828_190909	P12			0	0	1
218	29.8507	All	p12_190828_190909_190909_a000	190828_190909	P12			0	0	1
219	31.3433	All	p12_190828_190909_190909_a000	190828_190909	P12			0	0	1
220	57.7778	All	p12_190828_190909_190909_a000	190828_190909	P12			0	1	0
221	42.3729	All	p12_190828_190909_190909_a000	190828_190909	P12			0	1	0
222	22.2222	All	p12_190828_190909_190909_a000	190828_190909	P12			0	0	1
223	40.8163	All	p12_190828_190909_190909_a000	190828_190909	P12			0	1	0
224	31.1688	All	p12_190828_190909_190909_a000	190828_190909	P12			0	0	1
225	66.6667	All	p12_190828_190909_190909_a000	190828_190909	P12			1	0	0
226	35	All	p12_190828_190909_190909_a000	190828_190909	P12			0	0	1
227	44	All	p12_190828_190909_190909_a000	190828_190909	P12			0	1	0
228	26.087	All	p12_190828_190909_190909_a000	190828_190909	P12			0	0	1
229	31.1475	All	p12_190828_190909_190909_a000	190828_190909	P12			0	0	1
230	32.4675	All	p12_190828_190909_190909_a000	190828_190909	P12			0	0	1
231	45.1613	All	p12_190828_190909_190909_a000	190828_190909	P12			0	1	0
232	45.8333	All	p12_190828_190909_190909_a000	190828_190909	P12			0	1	0
233	48.5714	All	p12_190828_190909_190909_a000	190828_190909	P12			0	1	0
234	39.6226	All	p12_190828_190909_190909_a000	190828_190909	P12			0	0	1
235	40.4762	All	p12_190828_190909_190909_a000	190828_190909	P12			0	1	0
236	28.75	All	p12_190828_190909_190909_a000	190828_190909	P12			0	0	1
237	26.5625	All	p12_190828_190909_190909_a000	190828_190909	P12			0	0	1
238	27.907	All	p12_190828_190909_190909_a000	190828_190909	P12			0	0	1
239	34.8837	All	p12_190828_190909_190909_a000	190828_190909	P12			0	0	1
240	63.4146	All	p12_190828_190909_190909_a000	190828_190909	P12			1	0	0
241	42.1875	All	p12_190828_190909_190909_a000	190828_190909	P12			0	1	0
242	44.4444	All	p12_190828_190909_190909_a000	190828_190909	P12			0	1	0
243	32.1429	All	p12_190828_190909_190909_a000	190828_190909	P12			0	0	1
244	31.8182	All	p12_190828_190909_190909_a000	190828_190909	P12			0	0	1
245	48.9362	All	p12_190828_190909_190909_a000	190828_190909	P12			0	1	0
246	32.6531	All	p12_190828_190909_190909_a000	190828_190909	P12			0	0	1
247	27.7778	All	p12_190828_190909_190909_a000	190828_190909	P12			0	0	1
248	44.7368	All	p12_190828_190909_190909_a000	190828_190909	P12			0	1	0
249	43.4783	All	p12_190828_190909_190909_a000	190828_190909	P12			0	1	0
250	48.4375	All	p12_190828_190909_190909_a000	190828_190909	P12			0	1	0
251	25.3521	All	p12_190828_190909_190909_a000	190828_190909	P12			0	0	1
252	44.186	All	p12_190828_190909_190909_a000	190828_190909	P12			0	1	0
253	49.0566	All	p12_190828_190909_190909_a000	190828_190909	P12			0	1	0
254	65.3846	All	p12_190828_190909_190909_a000	190828_190909	P12			1	0	0
255	62.5	All	p12_190828_190909_190909_a000	190828_190909	P12			1	0	0
256	60.7843	All	p12_190828_190909_190909_a000	190828_190909	P12			1	0	0
257	73.8095	All	p12_190828_190909_190909_a000	190828_190909	P12			1	0	0
258	37.7049	All	p12_190828_190909_190909_a001	190828_190909	P12			0	0	1
259	50	All	p12_190828_190909_190909_a001	190828_190909	P12			0	1	0
260	39	All	p12_190828_190909_190909_a001	190828_190909	P12			0	0	1
261	36.9565	All	p12_190828_190909_190909_a001	190828_190909	P12			0	0	1
262	20.9877	All	p12_190828_190909_190909_a001	190828_190909	P12			0	0	1
263	59.6154	All	p12_190828_190909_190909_a001	190828_190909	P12			0	1	0
264	28.8288	All	p12_190828_190909_190909_a001	190828_190909	P12			0	0	1
265	25.3968	All	p12_190828_190909_190909_a001	190828_190909	P12			0	0	1
266	28.7671	All	p12_190828_190909_190909_a001	190828_190909	P12			0	0	1
267	23.7288	All	p12_190828_190909_190909_a001	190828_190909	P12			0	0	1
268	42.5	All	p12_190828_190909_190909_a001	190828_190909	P12			0	1	0
269	74.4681	All	p12_190828_190909_190909_a001	190828_190909	P12			1	0	0
270	39.6226	All	p12_190828_190909_190909_a001	190828_190909	P12			0	0	1
271	26.3889	All	p12_190828_190909_190909_a001	190828_190909	P12			0	0	1
272	65.1163	All	p12_190828_190909_190909_a001	190828_190909	P12			1	0	0
273	42.623	All	p12_190828_190909_190909_a001	190828_190909	P12			0	1	0
274	50	All	p12_190828_190909_190909_a001	190828_190909	P12			0	1	0
275	38.3721	All	p12_190828_190909_190909_a001	190828_190909	P12			0	0	1
276	40.4255	All	p12_190828_190909_190909_a001	190828_190909	P12			0	1	0
277	69.8113	All	p12_190828_190909_190909_a001	190828_190909	P12			1	0	0
278	68.0556	All	p12_190828_190909_190909_a001	190828_190909	P12			1	0	0
279	30.7692	All	p12_190828_190909_190909_a001	190828_190909	P12			0	0	1
280	62.5	All	p12_190828_190909_190909_a001	190828_190909	P12			1	0	0
281	27.0492	All	p12_190828_190909_190909_a001	190828_190909	P12			0	0	1
282	47.619	All	p12_190828_190909_190909_a001	190828_190909	P12			0	1	0
283	47.3684	All	p12_190828_190909_190909_a001	190828_190909	P12			0	1	0
284	60.9375	All	p12_190828_190909_190909_a001	190828_190909	P12			1	0	0
285	37.3333	All	p12_190828_190909_190909_a001	190828_190909	P12			0	0	1
286	35.4839	All	p12_190828_190909_190909_a001	190828_190909	P12			0	0	1
287	25.9259	All	p12_190828_190909_190909_a001	190828_190909	P12			0	0	1
288	29.4737	All	p12_190828_190909_190909_a001	190828_190909	P12			0	0	1
289	41.4634	All	p12_190828_190909_190909_a001	190828_190909	P12			0	1	0
290	31.5068	All	p12_190828_190909_190909_a001	190828_190909	P12			0	0	1
291	40	All	p12_190828_190909_190909_a001	190828_190909	P12			0	1	0
292	35.8974	All	p12_190828_190909_190909_a001	190828_190909	P12			0	0	1
293	26.5957	All	p12_190828_190909_190909_a001	190828_190909	P12			0	0	1
294	40.8163	All	p12_190828_190909_190909_a001	190828_190909	P12			0	1	0
295	46.8085	All	p12_190828_190909_190909_a001	190828_190909	P12			0	1	0
296	35.7143	All	p12_190828_190909_190909_a001	190828_190909	P12			0	0	1
297	36.3636	All	p12_190828_190909_190909_a001	190828_190909	P12			0	0	1
298	38.2979	All	p12_190828_190909_190909_a001	190828_190909	P12			0	0	1
299	41.3462	All	p12_190828_190909_190909_a001	190828_190909	P12			0	1	0
300	35.7143	All	p12_190828_190909_190909_a001	190828_190909	P12			0	0	1
301	71.6418	All	p12_190828_190909_190909_a001	190828_190909	P12			1	0	0
302	37.7193	All	p12_190828_190909_190909_a001	190828_190909	P12			0	0	1
303	55.7377	All	p12_190828_190909_190909_a001	190828_190909	P12			0	1	0
304	58.0645	All	p12_190828_190909_190909_a001	190828_190909	P12			0	1	0
305	50	All	p12_190828_190909_190909_a001	190828_190909	P12			0	1	0
306	55.9322	All	p12_190828_190909_190909_a001	190828_190909	P12			0	1	0
307	56.4103	All	p12_190828_190909_190909_a001	190828_190909	P12			0	1	0
308	50.7042	All	p12_190828_190909_190909_a001	190828_190909	P12			0	1	0
309	26.5823	All	p12_190828_190909_190909_a001	190828_190909	P12			0	0	1
310	71.1111	All	p12_190828_190909_190909_a001	190828_190909	P12			1	0	0
311	34.375	All	p12_190828_190909_190909_a001	190828_190909	P12			0	0	1
312	40	All	p12_190828_190909_190909_a001	190828_190909	P12			0	1	0
313	60	All	p12_190828_190909_190909_a001	190828_190909	P12			0	1	0
314	48.9362	All	p12_190828_190909_190909_a001	190828_190909	P12			0	1	0
315	42.029	All	p12_190828_190909_190909_a001	190828_190909	P12			0	1	0
316	46.0317	All	p12_190828_190909_190909_a001	190828_190909	P12			0	1	0
317	27.7778	All	p12_190828_190909_190909_a001	190828_190909	P12			0	0	1
318	53.8462	All	p12_190828_190909_190909_a001	190828_190909	P12			0	1	0
319	31.1475	All	p12_190828_190909_190909_a001	190828_190909	P12			0	0	1
320	34.9398	All	p12_190828_190909_190909_a001	190828_190909	P12			0	0	1
321	35.3659	All	p12_190828_190909_190909_a001	190828_190909	P12			0	0	1
322	50	All	p12_190828_190909_190909_a001	190828_190909	P12			0	1	0
323	26.7327	All	p12_190828_190909_190909_a001	190828_190909	P12			0	0	1
324	34.9206	All	p12_190828_190909_190909_a001	190828_190909	P12			0	0	1
325	59.1304	All	p12_190828_190909_190909_a001	190828_190909	P12			0	1	0
326	45.122	All	p12_190911_190923_190923_a001	190911_190923	P12			0	1	0
327	46.875	All	p12_190911_190923_190923_a001	190911_190923	P12			0	1	0
328	42.8571	All	p12_190911_190923_190923_a001	190911_190923	P12			0	1	0
329	59.5745	All	p12_190911_190923_190923_a001	190911_190923	P12			0	1	0
330	53.3333	All	p12_190911_190923_190923_a001	190911_190923	P12			0	1	0
331	52.809	All	p12_190911_190923_190923_a001	190911_190923	P12			0	1	0
332	56.3107	All	p12_190911_190923_190923_a001	190911_190923	P12			0	1	0
333	65.8537	All	p12_190911_190923_190923_a001	190911_190923	P12			1	0	0
334	39.1304	All	p12_190911_190923_190923_a001	190911_190923	P12			0	0	1
335	56.7164	All	p12_190911_190923_190923_a001	190911_190923	P12			0	1	0
336	43	All	p12_190911_190923_190923_a001	190911_190923	P12			0	1	0
337	40.5405	All	p12_190911_190923_190923_a001	190911_190923	P12			0	1	0
338	44.1558	All	p12_190911_190923_190923_a001	190911_190923	P12			0	1	0
339	53.7313	All	p12_190911_190923_190923_a001	190911_190923	P12			0	1	0
340	38.3562	All	p12_190911_190923_190923_a001	190911_190923	P12			0	0	1
341	63.0435	All	p12_190911_190923_190923_a001	190911_190923	P12			1	0	0
342	35.2941	All	p12_190911_190923_190923_a001	190911_190923	P12			0	0	1
343	41.791	All	p12_190911_190923_190923_a001	190911_190923	P12			0	1	0
344	37.9747	All	p12_190911_190923_190923_a001	190911_190923	P12			0	0	1
345	21.9512	All	p12_190911_190923_190923_a001	190911_190923	P12			0	0	1
346	41.3793	All	p12_190911_190923_190923_a001	190911_190923	P12			0	1	0
347	46.5116	All	p12_190911_190923_190923_a001	190911_190923	P12			0	1	0
348	50.9434	All	p12_190911_190923_190923_a001	190911_190923	P12			0	1	0
349	40	All	p12_190911_190923_190923_a001	190911_190923	P12			0	1	0
350	53.125	All	p12_190911_190923_190923_a001	190911_190923	P12			0	1	0
351	39.4737	All	p12_190911_190923_190923_a001	190911_190923	P12			0	0	1
352	29.5775	All	p12_190911_190923_190923_a001	190911_190923	P12			0	0	1
353	44.4444	All	p12_190911_190923_190923_a001	190911_190923	P12			0	1	0
354	51.7647	All	p12_190911_190923_190923_a001	190911_190923	P12			0	1	0
355	48.6111	All	p12_190911_190923_190923_a001	190911_190923	P12			0	1	0
356	38.6667	All	p12_190911_190923_190923_a001	190911_190923	P12			0	0	1
357	43.2836	All	p12_190911_190923_190923_a001	190911_190923	P12			0	1	0
358	52.2388	All	p12_190911_190923_190923_a001	190911_190923	P12			0	1	0
359	51.4286	All	p12_190911_190923_190923_a001	190911_190923	P12			0	1	0
360	49.2308	All	p12_190911_190923_190923_a001	190911_190923	P12			0	1	0
361	34.8485	All	p12_190911_190923_190923_a001	190911_190923	P12			0	0	1
362	28.8889	All	p12_190911_190923_190923_a001	190911_190923	P12			0	0	1
363	40.2299	All	p12_190911_190923_190923_a001	190911_190923	P12			0	1	0
364	34.4828	All	p12_190911_190923_190923_a001	190911_190923	P12			0	0	1
365	50.6667	All	p12_190911_190923_190923_a001	190911_190923	P12			0	1	0
366	35.7143	All	p12_190911_190923_190923_a001	190911_190923	P12			0	0	1
367	30.7692	All	p12_190911_190923_190923_a001	190911_190923	P12			0	0	1
368	51.9481	All	p12_190911_190923_190923_a001	190911_190923	P12			0	1	0
369	34.5455	All	p12_190911_190923_190923_a001	190911_190923	P12			0	0	1
370	42.3729	All	p12_190911_190923_190923_a001	190911_190923	P12			0	1	0
371	44.5783	All	p12_190911_190923_190923_a001	190911_190923	P12			0	1	0
372	81.25	All	p12_190911_190923_190923_a001	190911_190923	P12			1	0	0
373	44.1558	All	p12_190911_190923_190923_a001	190911_190923	P12			0	1	0
374	30.8824	All	p12_190911_190923_190923_a001	190911_190923	P12			0	0	1
375	26.1538	All	p12_190911_190923_190923_a001	190911_190923	P12			0	0	1
376	60.4651	All	p12_190911_190923_190923_a001	190911_190923	P12			1	0	0
377	36.6667	All	p12_190911_190923_190923_a001	190911_190923	P12			0	0	1
378	26.9663	All	p12_190911_190923_190923_a001	190911_190923	P12			0	0	1
379	38.7097	All	p12_190911_190923_190923_a001	190911_190923	P12			0	0	1
380	42.6667	All	p12_190911_190923_190923_a001	190911_190923	P12			0	1	0
381	25.6098	All	p12_190911_190923_190923_a001	190911_190923	P12			0	0	1
382	49.505	All	p12_190911_190923_190923_a001	190911_190923	P12			0	1	0
383	27.2727	All	p12_190911_190923_190923_a001	190911_190923	P12			0	0	1
384	43.2432	All	p12_190911_190923_190923_a001	190911_190923	P12			0	1	0
385	31.3433	All	p12_190911_190923_190923_a001	190911_190923	P12			0	0	1
386	30.8824	All	p12_190911_190923_190923_a001	190911_190923	P12			0	0	1
387	42.3529	All	p12_190911_190923_190923_a001	190911_190923	P12			0	1	0
388	28.3784	All	p12_190911_190923_190923_a001	190911_190923	P12			0	0	1
389	44	All	p12_190911_190923_190923_a001	190911_190923	P12			0	1	0
390	36.9048	All	p12_190911_190923_190923_a001	190911_190923	P12			0	0	1
391	36.3636	All	p12_190911_190923_190923_a001	190911_190923	P12			0	0	1
392	34.2105	All	p12_190911_190923_190923_a001	190911_190923	P12			0	0	1
393	35.5263	All	p12_190911_190923_190923_a001	190911_190923	P12			0	0	1
394	66.6667	All	p12_190911_190923_190923_a001	190911_190923	P12			1	0	0
395	73.2673	All	p12_190911_190923_190923_a001	190911_190923	P12			1	0	0
396	44.4444	All	p12_190911_190923_190923_a001	190911_190923	P12			0	1	0
397	36.1446	All	p12_190911_190923_190923_a001	190911_190923	P12			0	0	1
398	38.9831	All	p12_190911_190923_190923_a001	190911_190923	P12			0	0	1
399	32.2581	All	p12_190911_190923_190923_a001	190911_190923	P12			0	0	1
400	32.9787	All	p12_190911_190923_190923_a001	190911_190923	P12			0	0	1
401	66.1017	All	p12_190911_190923_190923_a001	190911_190923	P12			1	0	0
402	43.2432	All	p12_190911_190923_190923_a001	190911_190923	P12			0	1	0
403	44.5545	All	p12_190911_190923_190923_a001	190911_190923	P12			0	1	0
404	44.086	All	p12_190911_190923_190923_a001	190911_190923	P12			0	1	0
405	48.7805	All	p12_190911_190923_190923_a001	190911_190923	P12			0	1	0
406	49.3671	All	p12_190911_190923_190923_a001	190911_190923	P12			0	1	0
407	34.0659	All	p12_190911_190923_190923_a001	190911_190923	P12			0	0	1
408	58.9744	All	p12_190911_190923_190923_a001	190911_190923	P12			0	1	0
409	30.4348	All	p12_190911_190923_190923_a001	190911_190923	P12			0	0	1
410	40	All	p12_190911_190923_190923_a001	190911_190923	P12			0	1	0
411	34.4086	All	p12_190911_190923_190923_a001	190911_190923	P12			0	0	1
412	41.6667	All	p12_190911_190923_190923_a001	190911_190923	P12			0	1	0
413	46.5116	All	p12_190911_190923_190923_a001	190911_190923	P12			0	1	0
414	29.1667	All	p12_190911_190923_190923_a001	190911_190923	P12			0	0	1
415	62.6506	All	p12_190911_190923_190923_a001	190911_190923	P12			1	0	0
416	31.7073	All	p12_190911_190923_190923_a001	190911_190923	P12			0	0	1
417	39.759	All	p12_190911_190923_190923_a001	190911_190923	P12			0	0	1
418	33.75	All	p12_190911_190923_190923_a001	190911_190923	P12			0	0	1
419	36.3636	All	p12_190911_190923_190923_a001	190911_190923	P12			0	0	1
420	30.5556	All	p12_190911_190923_190923_a001	190911_190923	P12			0	0	1
421	30.5556	All	p12_190911_190923_190923_a001	190911_190923	P12			0	0	1
422	40.9091	All	p12_190911_190923_190923_a001	190911_190923	P12			0	1	0
423	36.3636	All	p12_190921_191003_191003_a001	190921_191003	P12			0	0	1
424	50	All	p12_190921_191003_191003_a001	190921_191003	P12			0	1	0
425	25	All	p12_190921_191003_191003_a001	190921_191003	P12			0	0	1
426	18.75	All	p12_190921_191003_191003_a001	190921_191003	P12			0	0	1
427	28.5714	All	p12_190921_191003_191003_a001	190921_191003	P12			0	0	1
428	51.2821	All	p12_190921_191003_191003_a001	190921_191003	P12			0	1	0
429	41.9355	All	p12_190921_191003_191003_a001	190921_191003	P12			0	1	0
430	34.1463	All	p12_190921_191003_191003_a001	190921_191003	P12			0	0	1
431	37.5	All	p12_190921_191003_191003_a001	190921_191003	P12			0	0	1
432	33.3333	All	p12_190921_191003_191003_a001	190921_191003	P12			0	0	1
433	50	All	p12_190921_191003_191003_a001	190921_191003	P12			0	1	0
434	53.4884	All	p12_190921_191003_191003_a001	190921_191003	P12			0	1	0
435	54.8387	All	p12_190921_191003_191003_a001	190921_191003	P12			0	1	0
436	46.6667	All	p12_190921_191003_191003_a001	190921_191003	P12			0	1	0
437	37.8378	All	p12_190921_191003_191003_a001	190921_191003	P12			0	0	1
438	42.8571	All	p12_190921_191003_191003_a001	190921_191003	P12			0	1	0
439	40.4255	All	p12_190921_191003_191003_a001	190921_191003	P12			0	1	0
440	18.5185	All	p12_190921_191003_191003_a001	190921_191003	P12			0	0	1
441	37.5	All	p12_190921_191003_191003_a001	190921_191003	P12			0	0	1
442	55.2632	All	p12_190921_191003_191003_a001	190921_191003	P12			0	1	0
443	35.1351	All	p12_190921_191003_191003_a001	190921_191003	P12			0	0	1
444	41.4634	All	p12_190921_191003_191003_a001	190921_191003	P12			0	1	0
445	21.6216	All	p12_190921_191003_191003_a001	190921_191003	P12			0	0	1
446	54.8387	All	p12_190921_191003_191003_a001	190921_191003	P12			0	1	0
447	53.8462	All	p12_190921_191003_191003_a001	190921_191003	P12			0	1	0
448	51.8519	All	p12_190921_191003_191003_a001	190921_191003	P12			0	1	0
449	27.907	All	p12_190921_191003_191003_a001	190921_191003	P12			0	0	1
450	45.4545	All	p12_190921_191003_191003_a001	190921_191003	P12			0	1	0
451	38.2353	All	p12_190921_191003_191003_a001	190921_191003	P12			0	0	1
452	34.8837	All	p12_190921_191003_191003_a001	190921_191003	P12			0	0	1
453	46.3415	All	p12_190921_191003_191003_a001	190921_191003	P12			0	1	0
454	33.3333	All	p12_190921_191003_191003_a001	190921_191003	P12			0	0	1
455	46.3415	All	p12_190921_191003_191003_a001	190921_191003	P12			0	1	0
456	45.283	All	p12_190921_191003_191003_a001	190921_191003	P12			0	1	0
457	44.6809	All	p12_190921_191003_191003_a001	190921_191003	P12			0	1	0
458	40.4255	All	p12_190921_191003_191003_a001	190921_191003	P12			0	1	0
459	32.6531	All	p12_190921_191003_191003_a001	190921_191003	P12			0	0	1
460	16.129	All	p12_190921_191003_191003_a001	190921_191003	P12			0	0	1
461	53.8462	All	p12_190921_191003_191003_a001	190921_191003	P12			0	1	0
462	86.9565	All	p12_190921_191003_191003_a001	190921_191003	P12			1	0	0
463	25.7143	All	p12_190921_191003_191003_a001	190921_191003	P12			0	0	1
464	52.6316	All	p12_190921_191003_191003_a001	190921_191003	P12			0	1	0
465	54.902	All	p12_190921_191003_191003_a001	190921_191003	P12			0	1	0
466	50	All	p12_190921_191003_191003_a001	190921_191003	P12			0	1	0
467	31.25	All	p12_190921_191003_191003_a001	190921_191003	P12			0	0	1
468	48.0769	All	p12_190921_191003_191003_a001	190921_191003	P12			0	1	0
469	60	All	p12_190921_191003_191003_a001	190921_191003	P12			0	1	0
470	21.9512	All	p12_190921_191003_191003_a001	190921_191003	P12			0	0	1
471	54.5455	All	p12_190921_191003_191003_a001	190921_191003	P12			0	1	0
472	26.6667	All	p12_190921_191003_191003_a001	190921_191003	P12			0	0	1
473	24.5283	All	p12_190921_191003_191003_a001	190921_191003	P12			0	0	1
474	56.25	All	p12_190921_191003_191003_a001	190921_191003	P12			0	1	0
475	25	All	p12_190921_191003_191003_a001	190921_191003	P12			0	0	1
476	50.9434	All	p12_190921_191003_191003_a001	190921_191003	P12			0	1	0
477	52.6316	All	p12_190921_191003_191003_a001	190921_191003	P12			0	1	0
478	40.5405	All	p12_190921_191003_191003_a001	190921_191003	P12			0	1	0
479	41.0256	All	p12_190921_191003_191003_a001	190921_191003	P12			0	1	0
480	48.4848	All	p12_190921_191003_191003_a001	190921_191003	P12			0	1	0
481	50	All	p12_190921_191003_191003_a001	190921_191003	P12			0	1	0
482	63.4146	All	p12_190921_191003_191003_a001	190921_191003	P12			1	0	0
483	63.2353	All	p12_190921_191003_191003_a001	190921_191003	P12			1	0	0
484	30.3371	All	p12_190921_191003_191003_a001	190921_191003	P12			0	0	1
485	78.8732	All	p12_190921_191003_191003_a001	190921_191003	P12			1	0	0
486	37.5	All	p12_190921_191003_191003_a001	190921_191003	P12			0	0	1
487	50	All	p12_190921_191003_191003_a001	190921_191003	P12			0	1	0
488	35.1064	All	p12_191122_191204_191204_a000	191122_191204	P12			0	0	1
489	33.6634	All	p12_191122_191204_191204_a000	191122_191204	P12			0	0	1
490	43.0556	All	p12_191122_191204_191204_a000	191122_191204	P12			0	1	0
491	32.3944	All	p12_191122_191204_191204_a000	191122_191204	P12			0	0	1
492	24.1071	All	p12_191122_191204_191204_a000	191122_191204	P12			0	0	1
493	39.0244	All	p12_191122_191204_191204_a000	191122_191204	P12			0	0	1
494	22.8261	All	p12_191122_191204_191204_a000	191122_191204	P12			0	0	1
495	23.6111	All	p12_191122_191204_191204_a000	191122_191204	P12			0	0	1
496	32.4561	All	p12_191122_191204_191204_a000	191122_191204	P12			0	0	1
497	31.3953	All	p12_191122_191204_191204_a000	191122_191204	P12			0	0	1
498	23.5294	All	p12_191122_191204_191204_a000	191122_191204	P12			0	0	1
499	45.7447	All	p12_191122_191204_191204_a000	191122_191204	P12			0	1	0
500	40	All	p12_191122_191204_191204_a000	191122_191204	P12			0	1	0
501	33.0579	All	p12_191122_191204_191204_a000	191122_191204	P12			0	0	1
502	63.4921	All	p12_191122_191204_191204_a000	191122_191204	P12			1	0	0
503	34.1772	All	p12_191122_191204_191204_a000	191122_191204	P12			0	0	1
504	31.3953	All	p12_191122_191204_191204_a000	191122_191204	P12			0	0	1
505	36.7347	All	p12_191122_191204_191204_a000	191122_191204	P12			0	0	1
506	40.9836	All	p12_191122_191204_191204_a000	191122_191204	P12			0	1	0
507	32.6087	All	p12_191122_191204_191204_a000	191122_191204	P12			0	0	1
508	45.7143	All	p12_191122_191204_191204_a000	191122_191204	P12			0	1	0
509	59.7222	All	p12_191122_191204_191204_a000	191122_191204	P12			0	1	0
510	37.931	All	p12_191122_191204_191204_a000	191122_191204	P12			0	0	1
511	45	All	p12_191122_191204_191204_a000	191122_191204	P12			0	1	0
512	56.3218	All	p12_191122_191204_191204_a000	191122_191204	P12			0	1	0
513	66.1017	All	p12_191122_191204_191204_a000	191122_191204	P12			1	0	0
514	25	All	p12_191122_191204_191204_a000	191122_191204	P12			0	0	1
515	41.8919	All	p12_191122_191204_191204_a000	191122_191204	P12			0	1	0
516	57.5	All	p12_191122_191204_191204_a000	191122_191204	P12			0	1	0
517	31.4961	All	p12_191122_191204_191204_a000	191122_191204	P12			0	0	1
518	11.828	All	p12_191122_191204_191204_a000	191122_191204	P12			0	0	1
519	21.1111	All	p12_191122_191204_191204_a000	191122_191204	P12			0	0	1
520	43.956	All	p12_191122_191204_191204_a000	191122_191204	P12			0	1	0
521	28.2051	All	p12_191122_191204_191204_a000	191122_191204	P12			0	0	1
522	32.6087	All	p12_191122_191204_191204_a000	191122_191204	P12			0	0	1
523	15.8333	All	p12_191122_191204_191204_a000	191122_191204	P12			0	0	1
524	26.8116	All	p12_191122_191204_191204_a000	191122_191204	P12			0	0	1
525	25.8929	All	p12_191122_191204_191204_a000	191122_191204	P12			0	0	1
526	25.8824	All	p12_191122_191204_191204_a000	191122_191204	P12			0	0	1
527	31.4815	All	p12_191122_191204_191204_a000	191122_191204	P12			0	0	1
528	46	All	p12_191122_191204_191204_a000	191122_191204	P12			0	1	0
529	40.4255	All	p12_191122_191204_191204_a000	191122_191204	P12			0	1	0
530	28	All	p12_191122_191204_191204_a000	191122_191204	P12			0	0	1
531	36.1702	All	p12_191122_191204_191204_a000	191122_191204	P12			0	0	1
532	29.3651	All	p12_191122_191204_191204_a000	191122_191204	P12			0	0	1
533	29.6296	All	p12_191122_191204_191204_a000	191122_191204	P12			0	0	1
534	29.0598	All	p12_191122_191204_191204_a000	191122_191204	P12			0	0	1
535	43.5294	All	p12_191122_191204_191204_a000	191122_191204	P12			0	1	0
536	35.7798	All	p12_191122_191204_191204_a000	191122_191204	P12			0	0	1
537	38.2716	All	p12_191122_191204_191204_a000	191122_191204	P12			0	0	1
538	25	All	p12_191122_191204_191204_a000	191122_191204	P12			0	0	1
539	44	All	p12_191122_191204_191204_a000	191122_191204	P12			0	1	0
540	50.9804	All	p12_191122_191204_191204_a000	191122_191204	P12			0	1	0
541	47.2727	All	p12_191122_191204_191204_a000	191122_191204	P12			0	1	0
542	44.898	All	p12_191122_191204_191204_a001	191122_191204	P12			0	1	0
543	45.7447	All	p12_191122_191204_191204_a001	191122_191204	P12			0	1	0
544	45.5696	All	p12_191122_191204_191204_a001	191122_191204	P12			0	1	0
545	40.4255	All	p12_191122_191204_191204_a001	191122_191204	P12			0	1	0
546	45.679	All	p12_191122_191204_191204_a001	191122_191204	P12			0	1	0
547	44.4444	All	p12_191122_191204_191204_a001	191122_191204	P12			0	1	0
548	49.4505	All	p12_191122_191204_191204_a001	191122_191204	P12			0	1	0
549	21.4286	All	p12_191122_191204_191204_a001	191122_191204	P12			0	0	1
550	42.8571	All	p12_191122_191204_191204_a001	191122_191204	P12			0	1	0
551	39.726	All	p12_191122_191204_191204_a001	191122_191204	P12			0	0	1
552	57.1429	All	p12_191122_191204_191204_a001	191122_191204	P12			0	1	0
553	50	All	p12_191122_191204_191204_a001	191122_191204	P12			0	1	0
554	32.5301	All	p12_191122_191204_191204_a001	191122_191204	P12			0	0	1
555	61.3208	All	p12_191122_191204_191204_a001	191122_191204	P12			1	0	0
556	44.5652	All	p12_191122_191204_191204_a001	191122_191204	P12			0	1	0
557	31.1111	All	p12_191122_191204_191204_a001	191122_191204	P12			0	0	1
558	46.0317	All	p12_191122_191204_191204_a001	191122_191204	P12			0	1	0
559	41.5094	All	p12_191122_191204_191204_a001	191122_191204	P12			0	1	0
560	31.3253	All	p12_191122_191204_191204_a001	191122_191204	P12			0	0	1
561	39.3443	All	p12_191122_191204_191204_a001	191122_191204	P12			0	0	1
562	39.4231	All	p12_191122_191204_191204_a001	191122_191204	P12			0	0	1
563	70.4918	All	p12_191122_191204_191204_a001	191122_191204	P12			1	0	0
564	39.3258	All	p12_191122_191204_191204_a001	191122_191204	P12			0	0	1
565	34.4262	All	p12_191122_191204_191204_a001	191122_191204	P12			0	0	1
566	51.3889	All	p12_191122_191204_191204_a001	191122_191204	P12			0	1	0
567	57.6923	All	p12_191122_191204_191204_a001	191122_191204	P12			0	1	0
568	68	All	p12_191122_191204_191204_a001	191122_191204	P12			1	0	0
569	34.4828	All	p12_191122_191204_191204_a001	191122_191204	P12			0	0	1
570	42.6829	All	p12_191122_191204_191204_a001	191122_191204	P12			0	1	0
571	48.6486	All	p12_191122_191204_191204_a001	191122_191204	P12			0	1	0
572	43.038	All	p12_191122_191204_191204_a001	191122_191204	P12			0	1	0
573	35.6589	All	p12_191122_191204_191204_a001	191122_191204	P12			0	0	1
574	54.1176	All	p12_191122_191204_191204_a001	191122_191204	P12			0	1	0
575	41.0256	All	p12_191122_191204_191204_a001	191122_191204	P12			0	1	0
576	55.4054	All	p12_191122_191204_191204_a001	191122_191204	P12			0	1	0
577	44.3038	All	p12_191122_191204_191204_a001	191122_191204	P12			0	1	0
578	56.3107	All	p12_191122_191204_191204_a001	191122_191204	P12			0	1	0
579	63.4146	All	p12_191122_191204_191204_a001	191122_191204	P12			1	0	0
580	61.2245	All	p12_191122_191204_191204_a001	191122_191204	P12			1	0	0
581	53.9474	All	p12_191122_191204_191204_a001	191122_191204	P12			0	1	0
582	69.1358	All	p12_191122_191204_191204_a001	191122_191204	P12			1	0	0
583	53.9326	All	p12_191122_191204_191204_a001	191122_191204	P12			0	1	0
584	39.7849	All	p12_191122_191204_191204_a001	191122_191204	P12			0	0	1
585	26.7857	All	p12_191122_191204_191204_a001	191122_191204	P12			0	0	1
586	29.3578	All	p12_191122_191204_191204_a001	191122_191204	P12			0	0	1
587	38.843	All	p12_191122_191204_191204_a001	191122_191204	P12			0	0	1
588	50	All	p12_191122_191204_191204_a001	191122_191204	P12			0	1	0
589	43.3333	All	p12_191122_191204_191204_a001	191122_191204	P12			0	1	0
590	28.0992	All	p12_191122_191204_191204_a001	191122_191204	P12			0	0	1
591	32.6087	All	p12_191122_191204_191204_a001	191122_191204	P12			0	0	1
592	27.1739	All	p12_191122_191204_191204_a001	191122_191204	P12			0	0	1
593	36.1111	All	p12_191122_191204_191204_a001	191122_191204	P12			0	0	1
594	44.4444	All	p12_191122_191204_191204_a001	191122_191204	P12			0	1	0
595	57.3913	All	p12_191122_191204_191204_a001	191122_191204	P12			0	1	0
596	36.2745	All	p12_191122_191204_191204_a001	191122_191204	P12			0	0	1
597	43.5484	All	p12_191122_191204_191204_a001	191122_191204	P12			0	1	0
598	56.5217	All	p12_191122_191204_191204_a001	191122_191204	P12			0	1	0
599	42.029	All	p12_191122_191204_191204_a001	191122_191204	P12			0	1	0
600	40.2062	All	p12_191122_191204_191204_a001	191122_191204	P12			0	1	0
601	30.4348	All	p12_191122_191204_191204_a001	191122_191204	P12			0	0	1
602	30.1205	All	p12_191122_191204_191204_a001	191122_191204	P12			0	0	1
603	35.1351	All	p12_191122_191204_191204_a001	191122_191204	P12			0	0	1
604	28.5714	All	p12_191122_191204_191204_a001	191122_191204	P12			0	0	1
605	39	All	p12_191122_191204_191204_a001	191122_191204	P12			0	0	1
606	43.8202	All	p12_191122_191204_191204_a001	191122_191204	P12			0	1	0
607	31.3253	All	p12_191122_191204_191204_a001	191122_191204	P12			0	0	1
608	44.3299	All	p12_191122_191204_191204_a001	191122_191204	P12			0	1	0
609	53.0612	All	p12_191122_191204_191204_a001	191122_191204	P12			0	1	0
610	43.75	All	p12_191122_191204_191204_a001	191122_191204	P12			0	1	0
611	40	All	p12_191122_191204_191204_a001	191122_191204	P12			0	1	0
612	58.9286	All	p12_191122_191204_191204_a001	191122_191204	P12			0	1	0
613	38.6667	All	p12_191122_191204_191204_a001	191122_191204	P12			0	0	1
614	37.5	All	p12_191122_191204_191204_a001	191122_191204	P12			0	0	1
615	32.6087	All	p12_191122_191204_191204_a001	191122_191204	P12			0	0	1
616	45.8333	All	p12_191122_191204_191204_a001	191122_191204	P12			0	1	0
617	42.3913	All	p12_191122_191204_191204_a001	191122_191204	P12			0	1	0
618	23.5294	All	p12_191122_191204_191204_a001	191122_191204	P12			0	0	1
619	45.8333	All	p12_191122_191204_191204_a001	191122_191204	P12			0	1	0
620	32.7103	All	p12_191122_191204_191204_a001	191122_191204	P12			0	0	1
621	61.6667	All	p12_191122_191204_191204_a001	191122_191204	P12			1	0	0
622	32.0388	All	p12_191122_191204_191204_a001	191122_191204	P12			0	0	1
623	58.427	All	p12_191122_191204_191204_a001	191122_191204	P12			0	1	0
624	41.8605	All	p12_191122_191204_191204_a001	191122_191204	P12			0	1	0
625	37.1795	All	p12_191122_191204_191204_a001	191122_191204	P12			0	0	1
626	37.2093	All	p12_191122_191204_191204_a001	191122_191204	P12			0	0	1
627	20.8696	All	p12_191122_191204_191204_a001	191122_191204	P12			0	0	1
628	34.8684	All	p12_191122_191204_191204_a001	191122_191204	P12			0	0	1
629	28.866	All	p12_191122_191204_191204_a001	191122_191204	P12			0	0	1
630	47.2222	All	p12_191122_191204_191204_a001	191122_191204	P12			0	1	0
631	30.6931	All	p12_191122_191204_191204_a001	191122_191204	P12			0	0	1
632	34.1463	All	p12_191122_191204_191204_a001	191122_191204	P12			0	0	1
633	75	All	p5_190320_190325_190325_a000	190320_190325	P5			1	0	0
634	78.5714	All	p5_190320_190325_190325_a000	190320_190325	P5			1	0	0
635	58.75	All	p5_190320_190325_190325_a000	190320_190325	P5			0	1	0
636	81.8182	All	p5_190320_190325_190325_a000	190320_190325	P5			1	0	0
637	90	All	p5_190320_190325_190325_a000	190320_190325	P5			1	0	0
638	76.1905	All	p5_190320_190325_190325_a000	190320_190325	P5			1	0	0
639	75.6757	All	p5_190320_190325_190325_a000	190320_190325	P5			1	0	0
640	87.0968	All	p5_190320_190325_190325_a000	190320_190325	P5			1	0	0
641	92	All	p5_190320_190325_190325_a000	190320_190325	P5			1	0	0
642	83.0769	All	p5_190320_190325_190325_a000	190320_190325	P5			1	0	0
643	91.3043	All	p5_190320_190325_190325_a000	190320_190325	P5			1	0	0
644	90	All	p5_190320_190325_190325_a000	190320_190325	P5			1	0	0
645	72.7273	All	p5_190320_190325_190325_a000	190320_190325	P5			1	0	0
646	75	All	p5_190320_190325_190325_a000	190320_190325	P5			1	0	0
647	54.5455	All	p5_190320_190325_190325_a000	190320_190325	P5			0	1	0
648	87.5	All	p5_190320_190325_190325_a000	190320_190325	P5			1	0	0
649	64	All	p5_190320_190325_190325_a000	190320_190325	P5			1	0	0
650	71.0526	All	p5_190320_190325_190325_a000	190320_190325	P5			1	0	0
651	76.4706	All	p5_190320_190325_190325_a000	190320_190325	P5			1	0	0
652	48.1481	All	p5_190320_190325_190325_a000	190320_190325	P5			0	1	0
653	63.1579	All	p5_190320_190325_190325_a000	190320_190325	P5			1	0	0
654	69.2308	All	p5_190320_190325_190325_a000	190320_190325	P5			1	0	0
655	77.7778	All	p5_190320_190325_190325_a000	190320_190325	P5			1	0	0
656	92.8571	All	p5_190320_190325_190325_a000	190320_190325	P5			1	0	0
657	88	All	p5_190320_190325_190325_a000	190320_190325	P5			1	0	0
658	70.8333	All	p5_190320_190325_190325_a000	190320_190325	P5			1	0	0
659	56.0976	All	p5_190320_190325_190325_a000	190320_190325	P5			0	1	0
660	52	All	p5_190320_190325_190325_a000	190320_190325	P5			0	1	0
661	50.7042	All	p5_190320_190325_190325_a000	190320_190325	P5			0	1	0
662	91.6667	All	p5_190320_190325_190325_a000	190320_190325	P5			1	0	0
663	80.9524	All	p5_190320_190325_190325_a000	190320_190325	P5			1	0	0
664	95.8333	All	p5_190320_190325_190325_a000	190320_190325	P5			1	0	0
665	95	All	p5_190320_190325_190325_a000	190320_190325	P5			1	0	0
666	80.9524	All	p5_190320_190325_190325_a000	190320_190325	P5			1	0	0
667	64.2857	All	p5_190320_190325_190325_a000	190320_190325	P5			1	0	0
668	92.5926	All	p5_190320_190325_190325_a000	190320_190325	P5			1	0	0
669	76.9231	All	p5_190320_190325_190325_a000	190320_190325	P5			1	0	0
670	94.7368	All	p5_190320_190325_190325_a000	190320_190325	P5			1	0	0
671	61.4035	All	p5_190320_190325_190325_a000	190320_190325	P5			1	0	0
672	83.3333	All	p5_190320_190325_190325_a000	190320_190325	P5			1	0	0
673	70	All	p5_190320_190325_190325_a000	190320_190325	P5			1	0	0
674	85.7143	All	p5_190320_190325_190325_a000	190320_190325	P5			1	0	0
675	85.7143	All	p5_190320_190325_190325_a000	190320_190325	P5			1	0	0
676	84.2105	All	p5_190320_190325_190325_a000	190320_190325	P5			1	0	0
677	74.4186	All	p5_190320_190325_190325_a000	190320_190325	P5			1	0	0
678	84	All	p5_190320_190325_190325_a000	190320_190325	P5			1	0	0
679	100	All	p5_190320_190325_190325_a000	190320_190325	P5			1	0	0
680	93.75	All	p5_190320_190325_190325_a000	190320_190325	P5			1	0	0
681	82.6087	All	p5_190320_190325_190325_a000	190320_190325	P5			1	0	0
682	63.6364	All	p5_190320_190325_190325_a000	190320_190325	P5			1	0	0
683	80	All	p5_190320_190325_190325_a000	190320_190325	P5			1	0	0
684	81.25	All	p5_190320_190325_190325_a000	190320_190325	P5			1	0	0
685	73.3333	All	p5_190320_190325_190325_a000	190320_190325	P5			1	0	0
686	76	All	p5_190320_190325_190325_a000	190320_190325	P5			1	0	0
687	96	All	p5_190320_190325_190325_a000	190320_190325	P5			1	0	0
688	86.3636	All	p5_190320_190325_190325_a000	190320_190325	P5			1	0	0
689	71.875	All	p5_190320_190325_190325_a000	190320_190325	P5			1	0	0
690	88	All	p5_190320_190325_190325_a000	190320_190325	P5			1	0	0
691	56.25	All	p5_190320_190325_190325_a000	190320_190325	P5			0	1	0
692	69.6429	All	p5_190320_190325_190325_a000	190320_190325	P5			1	0	0
693	77.2727	All	p5_190320_190325_190325_a000	190320_190325	P5			1	0	0
694	100	All	p5_190320_190325_190325_a000	190320_190325	P5			1	0	0
695	93.3333	All	p5_190320_190325_190325_a000	190320_190325	P5			1	0	0
696	72.4138	All	p5_190320_190325_190325_a000	190320_190325	P5			1	0	0
697	80.9524	All	p5_190320_190325_190325_a000	190320_190325	P5			1	0	0
698	83.3333	All	p5_190320_190325_190325_a000	190320_190325	P5			1	0	0
699	80	All	p5_190320_190325_190325_a000	190320_190325	P5			1	0	0
700	72.2222	All	p5_190320_190325_190325_a000	190320_190325	P5			1	0	0
701	73.3333	All	p5_190320_190325_190325_a000	190320_190325	P5			1	0	0
702	81.25	All	p5_190320_190325_190325_a000	190320_190325	P5			1	0	0
703	90.4762	All	p5_190320_190325_190325_a000	190320_190325	P5			1	0	0
704	88.5714	All	p5_190320_190325_190325_a000	190320_190325	P5			1	0	0
705	56.7568	All	p5_190320_190325_190325_a000	190320_190325	P5			0	1	0
706	51.4286	All	p5_190320_190325_190325_a000	190320_190325	P5			0	1	0
707	70.8333	All	p5_190320_190325_190325_a000	190320_190325	P5			1	0	0
708	67.8571	All	p5_190320_190325_190325_a000	190320_190325	P5			1	0	0
709	86.6667	All	p5_190320_190325_190325_a000	190320_190325	P5			1	0	0
710	93.3333	All	p5_190320_190325_190325_a000	190320_190325	P5			1	0	0
711	68.75	All	p5_190320_190325_190325_a000	190320_190325	P5			1	0	0
712	66.6667	All	p5_190320_190325_190325_a000	190320_190325	P5			1	0	0
713	57.6923	All	p5_190320_190325_190325_a000	190320_190325	P5			0	1	0
714	90.9091	All	p5_190320_190325_190325_a000	190320_190325	P5			1	0	0
715	100	All	p5_190320_190325_190325_a000	190320_190325	P5			1	0	0
716	73.3333	All	p5_190320_190325_190325_a000	190320_190325	P5			1	0	0
717	71.4286	All	p5_190320_190325_190325_a000	190320_190325	P5			1	0	0
718	61.5385	All	p5_190320_190325_190325_a000	190320_190325	P5			1	0	0
719	78.0488	All	p5_190320_190325_190325_a000	190320_190325	P5			1	0	0
720	89.7959	All	p5_190320_190325_190325_a000	190320_190325	P5			1	0	0
721	63.7681	All	p5_190320_190325_190325_a000	190320_190325	P5			1	0	0
722	85.7143	All	p5_190320_190325_190325_a000	190320_190325	P5			1	0	0
723	75	All	p5_190320_190325_190325_a000	190320_190325	P5			1	0	0
724	94.4444	All	p5_190320_190325_190325_a000	190320_190325	P5			1	0	0
725	83.3333	All	p5_190320_190325_190325_a000	190320_190325	P5			1	0	0
726	38.4615	All	p5_190320_190325_190325_a000	190320_190325	P5			0	0	1
727	62.5	All	p5_190320_190325_190325_a000	190320_190325	P5			1	0	0
728	70.2703	All	p5_190320_190325_190325_a000	190320_190325	P5			1	0	0
729	100	All	p5_190320_190325_190325_a000	190320_190325	P5			1	0	0
730	83.3333	All	p5_190320_190325_190325_a000	190320_190325	P5			1	0	0
731	82.1429	All	p5_190320_190325_190325_a000	190320_190325	P5			1	0	0
732	77.5	All	p5_190320_190325_190325_a000	190320_190325	P5			1	0	0
733	87.5	All	p5_190320_190325_190325_a000	190320_190325	P5			1	0	0
734	73.0769	All	p5_190320_190325_190325_a000	190320_190325	P5			1	0	0
735	50	All	p5_190320_190325_190325_a000	190320_190325	P5			0	1	0
736	95	All	p5_190320_190325_190325_a000	190320_190325	P5			1	0	0
737	51.4706	All	p5_190320_190325_190325_a000	190320_190325	P5			0	1	0
738	94.1176	All	p5_190320_190325_190325_a000	190320_190325	P5			1	0	0
739	64.8148	All	p5_190320_190325_190325_a000	190320_190325	P5			1	0	0
740	92.3077	All	p5_190320_190325_190325_a000	190320_190325	P5			1	0	0
741	66.6667	All	p5_190320_190325_190325_a000	190320_190325	P5			1	0	0
742	75.5556	All	p5_190320_190325_190325_a000	190320_190325	P5			1	0	0
743	54.8387	All	p5_190320_190325_190325_a000	190320_190325	P5			0	1	0
744	75.3425	All	p5_190320_190325_190325_a000	190320_190325	P5			1	0	0
745	74.359	All	p5_190320_190325_190325_a000	190320_190325	P5			1	0	0
746	68.5185	All	p5_190320_190325_190325_a000	190320_190325	P5			1	0	0
747	85.7143	All	p5_190320_190325_190325_a000	190320_190325	P5			1	0	0
748	83.3333	All	p5_190320_190325_190325_a001	190320_190325	P5			1	0	0
749	78.5714	All	p5_190320_190325_190325_a001	190320_190325	P5			1	0	0
750	76.3158	All	p5_190320_190325_190325_a001	190320_190325	P5			1	0	0
751	75	All	p5_190320_190325_190325_a001	190320_190325	P5			1	0	0
752	91.6667	All	p5_190320_190325_190325_a001	190320_190325	P5			1	0	0
753	94.7368	All	p5_190320_190325_190325_a001	190320_190325	P5			1	0	0
754	76.9231	All	p5_190320_190325_190325_a001	190320_190325	P5			1	0	0
755	96.7742	All	p5_190320_190325_190325_a001	190320_190325	P5			1	0	0
756	96.6667	All	p5_190320_190325_190325_a001	190320_190325	P5			1	0	0
757	96.1538	All	p5_190320_190325_190325_a001	190320_190325	P5			1	0	0
758	100	All	p5_190320_190325_190325_a001	190320_190325	P5			1	0	0
759	91.6667	All	p5_190320_190325_190325_a001	190320_190325	P5			1	0	0
760	100	All	p5_190320_190325_190325_a001	190320_190325	P5			1	0	0
761	63.0435	All	p5_190320_190325_190325_a001	190320_190325	P5			1	0	0
762	85.7143	All	p5_190320_190325_190325_a001	190320_190325	P5			1	0	0
763	65.8537	All	p5_190320_190325_190325_a001	190320_190325	P5			1	0	0
764	100	All	p5_190320_190325_190325_a001	190320_190325	P5			1	0	0
765	100	All	p5_190320_190325_190325_a001	190320_190325	P5			1	0	0
766	78.5714	All	p5_190320_190325_190325_a001	190320_190325	P5			1	0	0
767	96	All	p5_190320_190325_190325_a001	190320_190325	P5			1	0	0
768	83.7838	All	p5_190320_190325_190325_a001	190320_190325	P5			1	0	0
769	100	All	p5_190320_190325_190325_a001	190320_190325	P5			1	0	0
770	94.5946	All	p5_190320_190325_190325_a001	190320_190325	P5			1	0	0
771	85.1852	All	p5_190320_190325_190325_a001	190320_190325	P5			1	0	0
772	78.5047	All	p5_190320_190325_190325_a001	190320_190325	P5			1	0	0
773	91.3043	All	p5_190320_190325_190325_a001	190320_190325	P5			1	0	0
774	88.3721	All	p5_190320_190325_190325_a001	190320_190325	P5			1	0	0
775	96.5517	All	p5_190320_190325_190325_a001	190320_190325	P5			1	0	0
776	88.8889	All	p5_190320_190325_190325_a001	190320_190325	P5			1	0	0
777	89.1892	All	p5_190320_190325_190325_a001	190320_190325	P5			1	0	0
778	14.2857	All	p5_190320_190325_190325_a001	190320_190325	P5			0	0	1
779	73.0769	All	p5_190320_190325_190325_a001	190320_190325	P5			1	0	0
780	76.7857	All	p5_190320_190325_190325_a001	190320_190325	P5			1	0	0
781	88.4615	All	p5_190320_190325_190325_a001	190320_190325	P5			1	0	0
782	85.7143	All	p5_190320_190325_190325_a001	190320_190325	P5			1	0	0
783	94.4444	All	p5_190320_190325_190325_a001	190320_190325	P5			1	0	0
784	100	All	p5_190320_190325_190325_a001	190320_190325	P5			1	0	0
785	100	All	p5_190320_190325_190325_a001	190320_190325	P5			1	0	0
786	88.8889	All	p5_190320_190325_190325_a001	190320_190325	P5			1	0	0
787	96.2963	All	p5_190320_190325_190325_a001	190320_190325	P5			1	0	0
788	100	All	p5_190320_190325_190325_a001	190320_190325	P5			1	0	0
789	61.1111	All	p5_190320_190325_190325_a001	190320_190325	P5			1	0	0
790	50	All	p5_190320_190325_190325_a001	190320_190325	P5			0	1	0
791	100	All	p5_190320_190325_190325_a001	190320_190325	P5			1	0	0
792	62.5	All	p5_190320_190325_190325_a001	190320_190325	P5			1	0	0
793	87.5	All	p5_190320_190325_190325_a001	190320_190325	P5			1	0	0
794	90	All	p5_190320_190325_190325_a001	190320_190325	P5			1	0	0
795	83.3333	All	p5_190320_190325_190325_a001	190320_190325	P5			1	0	0
796	100	All	p5_190320_190325_190325_a001	190320_190325	P5			1	0	0
797	92.8571	All	p5_190320_190325_190325_a001	190320_190325	P5			1	0	0
798	83.3333	All	p5_190320_190325_190325_a001	190320_190325	P5			1	0	0
799	91.6667	All	p5_190320_190325_190325_a001	190320_190325	P5			1	0	0
800	83.3333	All	p5_190320_190325_190325_a001	190320_190325	P5			1	0	0
801	95.6522	All	p5_190320_190325_190325_a001	190320_190325	P5			1	0	0
802	100	All	p5_190320_190325_190325_a001	190320_190325	P5			1	0	0
803	91.6667	All	p5_190320_190325_190325_a001	190320_190325	P5			1	0	0
804	100	All	p5_190320_190325_190325_a001	190320_190325	P5			1	0	0
805	94.4444	All	p5_190320_190325_190325_a001	190320_190325	P5			1	0	0
806	57.1429	All	p5_190320_190325_190325_a001	190320_190325	P5			0	1	0
807	35.2941	All	p5_190320_190325_190325_a001	190320_190325	P5			0	0	1
808	93.75	All	p5_190320_190325_190325_a001	190320_190325	P5			1	0	0
809	100	All	p5_190320_190325_190325_a001	190320_190325	P5			1	0	0
810	80	All	p5_190320_190325_190325_a001	190320_190325	P5			1	0	0
811	100	All	p5_190320_190325_190325_a001	190320_190325	P5			1	0	0
812	83.3333	All	p5_190320_190325_190325_a001	190320_190325	P5			1	0	0
813	42.3077	All	p5_190320_190325_190325_a001	190320_190325	P5			0	1	0
814	100	All	p5_190320_190325_190325_a001	190320_190325	P5			1	0	0
815	88.8889	All	p5_190320_190325_190325_a001	190320_190325	P5			1	0	0
816	88.2353	All	p5_190320_190325_190325_a001	190320_190325	P5			1	0	0
817	89.1892	All	p5_190320_190325_190325_a001	190320_190325	P5			1	0	0
818	34.6154	All	p5_190320_190325_190325_a001	190320_190325	P5			0	0	1
819	89.4737	All	p5_190320_190325_190325_a001	190320_190325	P5			1	0	0
820	87.5	All	p5_190320_190325_190325_a001	190320_190325	P5			1	0	0
821	81.8182	All	p5_190320_190325_190325_a001	190320_190325	P5			1	0	0
822	100	All	p5_190320_190325_190325_a001	190320_190325	P5			1	0	0
823	100	All	p5_190320_190325_190325_a001	190320_190325	P5			1	0	0
824	94.7368	All	p5_190320_190325_190325_a001	190320_190325	P5			1	0	0
825	98.1132	All	p5_190320_190325_190325_a001	190320_190325	P5			1	0	0
826	83.3333	All	p5_190320_190325_190325_a001	190320_190325	P5			1	0	0
827	100	All	p5_190320_190325_190325_a001	190320_190325	P5			1	0	0
828	86.6667	All	p5_190320_190325_190325_a001	190320_190325	P5			1	0	0
829	79.1667	All	p5_190320_190325_190325_a001	190320_190325	P5			1	0	0
830	100	All	p5_190320_190325_190325_a001	190320_190325	P5			1	0	0
831	100	All	p5_190320_190325_190325_a001	190320_190325	P5			1	0	0
832	88.8889	All	p5_190320_190325_190325_a001	190320_190325	P5			1	0	0
833	57.1429	All	p5_190320_190325_190325_a001	190320_190325	P5			0	1	0
834	100	All	p5_190320_190325_190325_a001	190320_190325	P5			1	0	0
835	83.3333	All	p5_190320_190325_190325_a001	190320_190325	P5			1	0	0
836	100	All	p5_190320_190325_190325_a001	190320_190325	P5			1	0	0
837	66.6667	All	p5_190320_190325_190325_a001	190320_190325	P5			1	0	0
838	91.6667	All	p5_190320_190325_190325_a001	190320_190325	P5			1	0	0
839	100	All	p5_190320_190325_190325_a001	190320_190325	P5			1	0	0
840	66.6667	All	p5_190320_190325_190325_a001	190320_190325	P5			1	0	0
841	55.4795	All	p5_190320_190325_190325_a001	190320_190325	P5			0	1	0
842	84.2105	All	p5_190320_190325_190325_a001	190320_190325	P5			1	0	0
843	88.2353	All	p5_190320_190325_190325_a001	190320_190325	P5			1	0	0
844	83.3333	All	p5_190320_190325_190325_a001	190320_190325	P5			1	0	0
845	58.5366	All	p5_190320_190325_190325_a001	190320_190325	P5			0	1	0
846	100	All	p5_190320_190325_190325_a001	190320_190325	P5			1	0	0
847	69.5652	All	p5_190320_190325_190325_a001	190320_190325	P5			1	0	0
848	96.6667	All	p5_190320_190325_190325_a001	190320_190325	P5			1	0	0
849	85.7143	All	p5_190320_190325_190325_a001	190320_190325	P5			1	0	0
850	64.2857	All	p5_190320_190325_190325_a001	190320_190325	P5			1	0	0
851	79.1667	All	p5_190320_190325_190325_a001	190320_190325	P5			1	0	0
852	90	All	p5_190320_190325_190325_a001	190320_190325	P5			1	0	0
853	95.4545	All	p5_190320_190325_190325_a001	190320_190325	P5			1	0	0
854	94.1176	All	p5_190320_190325_190325_a001	190320_190325	P5			1	0	0
855	95.2381	All	p5_190320_190325_190325_a001	190320_190325	P5			1	0	0
856	92.5926	All	p5_190320_190325_190325_a001	190320_190325	P5			1	0	0
857	80	All	p5_190320_190325_190325_a001	190320_190325	P5			1	0	0
858	100	All	p5_190320_190325_190325_a001	190320_190325	P5			1	0	0
859	73.6842	All	p5_190320_190325_190325_a001	190320_190325	P5			1	0	0
860	0	All	p5_190320_190325_190325_a001	190320_190325	P5			0	0	1
861	57.1429	All	p5_190320_190325_190325_a001	190320_190325	P5			0	1	0
862	88.2353	All	p5_190320_190325_190325_a001	190320_190325	P5			1	0	0
863	94.4444	All	p5_190320_190325_190325_a001	190320_190325	P5			1	0	0
864	89.6552	All	p5_190320_190325_190325_a001	190320_190325	P5			1	0	0
865	50	All	p5_190320_190325_190325_a001	190320_190325	P5			0	1	0
866	90	All	p5_190320_190325_190325_a001	190320_190325	P5			1	0	0
867	94.4444	All	p5_190320_190325_190325_a001	190320_190325	P5			1	0	0
868	100	All	p5_190320_190325_190325_a001	190320_190325	P5			1	0	0
869	83.7838	All	p5_190320_190325_190325_a001	190320_190325	P5			1	0	0
870	100	All	p5_190320_190325_190325_a001	190320_190325	P5			1	0	0
871	71.0526	All	p5_190320_190325_190325_a001	190320_190325	P5			1	0	0
872	86.25	All	p5_191205_191210_0_191210_a000	191205_191210_0	P5			1	0	0
873	57.6271	All	p5_191205_191210_0_191210_a000	191205_191210_0	P5			0	1	0
874	56.8966	All	p5_191205_191210_0_191210_a000	191205_191210_0	P5			0	1	0
875	89.5349	All	p5_191205_191210_0_191210_a000	191205_191210_0	P5			1	0	0
876	82.6087	All	p5_191205_191210_0_191210_a000	191205_191210_0	P5			1	0	0
877	95.3846	All	p5_191205_191210_0_191210_a000	191205_191210_0	P5			1	0	0
878	58.209	All	p5_191205_191210_0_191210_a000	191205_191210_0	P5			0	1	0
879	82.8947	All	p5_191205_191210_0_191210_a000	191205_191210_0	P5			1	0	0
880	63.0631	All	p5_191205_191210_0_191210_a000	191205_191210_0	P5			1	0	0
881	84.2857	All	p5_191205_191210_0_191210_a000	191205_191210_0	P5			1	0	0
882	95.9459	All	p5_191205_191210_0_191210_a000	191205_191210_0	P5			1	0	0
883	84	All	p5_191205_191210_0_191210_a000	191205_191210_0	P5			1	0	0
884	94.1176	All	p5_191205_191210_0_191210_a000	191205_191210_0	P5			1	0	0
885	86.8421	All	p5_191205_191210_0_191210_a000	191205_191210_0	P5			1	0	0
886	56.8966	All	p5_191205_191210_0_191210_a000	191205_191210_0	P5			0	1	0
887	77.7778	All	p5_191205_191210_0_191210_a000	191205_191210_0	P5			1	0	0
888	42.5197	All	p5_191205_191210_0_191210_a000	191205_191210_0	P5			0	1	0
889	92.4528	All	p5_191205_191210_0_191210_a000	191205_191210_0	P5			1	0	0
890	67.5	All	p5_191205_191210_0_191210_a000	191205_191210_0	P5			1	0	0
891	70.5882	All	p5_191205_191210_0_191210_a000	191205_191210_0	P5			1	0	0
892	57.3171	All	p5_191205_191210_0_191210_a000	191205_191210_0	P5			0	1	0
893	73.6842	All	p5_191205_191210_0_191210_a000	191205_191210_0	P5			1	0	0
894	64.7059	All	p5_191205_191210_0_191210_a000	191205_191210_0	P5			1	0	0
895	79.0323	All	p5_191205_191210_0_191210_a000	191205_191210_0	P5			1	0	0
896	80.3571	All	p5_191205_191210_0_191210_a000	191205_191210_0	P5			1	0	0
897	66.0377	All	p5_191205_191210_0_191210_a000	191205_191210_0	P5			1	0	0
898	91.4894	All	p5_191205_191210_0_191210_a000	191205_191210_0	P5			1	0	0
899	87.3786	All	p5_191205_191210_0_191210_a000	191205_191210_0	P5			1	0	0
900	59.1716	All	p5_191205_191210_0_191210_a000	191205_191210_0	P5			0	1	0
901	27.9503	All	p5_191205_191210_0_191210_a000	191205_191210_0	P5			0	0	1
902	92.7273	All	p5_191205_191210_0_191210_a000	191205_191210_0	P5			1	0	0
903	94.3396	All	p5_191205_191210_0_191210_a000	191205_191210_0	P5			1	0	0
904	96.9697	All	p5_191205_191210_0_191210_a000	191205_191210_0	P5			1	0	0
905	87.9518	All	p5_191205_191210_0_191210_a000	191205_191210_0	P5			1	0	0
906	81.8182	All	p5_191205_191210_0_191210_a000	191205_191210_0	P5			1	0	0
907	69.6078	All	p5_191205_191210_0_191210_a000	191205_191210_0	P5			1	0	0
908	91.3793	All	p5_191205_191210_0_191210_a000	191205_191210_0	P5			1	0	0
909	97.6744	All	p5_191205_191210_0_191210_a000	191205_191210_0	P5			1	0	0
910	69.8113	All	p5_191205_191210_0_191210_a000	191205_191210_0	P5			1	0	0
911	57.5758	All	p5_191205_191210_0_191210_a000	191205_191210_0	P5			0	1	0
912	80.5825	All	p5_191205_191210_0_191210_a000	191205_191210_0	P5			1	0	0
913	57.9439	All	p5_191205_191210_0_191210_a000	191205_191210_0	P5			0	1	0
914	41.0714	All	p5_191205_191210_0_191210_a000	191205_191210_0	P5			0	1	0
915	75.4717	All	p5_191205_191210_0_191210_a000	191205_191210_0	P5			1	0	0
916	90.1408	All	p5_191205_191210_0_191210_a000	191205_191210_0	P5			1	0	0
917	83.3333	All	p5_191205_191210_0_191210_a000	191205_191210_0	P5			1	0	0
918	33.3333	All	p5_191205_191210_0_191210_a000	191205_191210_0	P5			0	0	1
919	84.6154	All	p5_191205_191210_0_191210_a000	191205_191210_0	P5			1	0	0
920	47.541	All	p5_191205_191210_0_191210_a000	191205_191210_0	P5			0	1	0
921	40	All	p5_191205_191210_0_191210_a000	191205_191210_0	P5			0	1	0
922	40	All	p5_191205_191210_0_191210_a000	191205_191210_0	P5			0	1	0
923	70.3704	All	p5_191205_191210_0_191210_a000	191205_191210_0	P5			1	0	0
924	55.2632	All	p5_191205_191210_0_191210_a000	191205_191210_0	P5			0	1	0
925	42.8571	All	p5_191205_191210_0_191210_a000	191205_191210_0	P5			0	1	0
926	25	All	p5_191205_191210_0_191210_a000	191205_191210_0	P5			0	0	1
927	48.9362	All	p5_191205_191210_0_191210_a000	191205_191210_0	P5			0	1	0
928	71.831	All	p5_191205_191210_0_191210_a000	191205_191210_0	P5			1	0	0
929	30	All	p5_191205_191210_0_191210_a000	191205_191210_0	P5			0	0	1
930	23.5294	All	p5_191205_191210_0_191210_a000	191205_191210_0	P5			0	0	1
931	54.5455	All	p5_191205_191210_0_191210_a000	191205_191210_0	P5			0	1	0
932	77.7778	All	p5_191205_191210_0_191210_a000	191205_191210_0	P5			1	0	0
933	39.2857	All	p5_191205_191210_0_191210_a000	191205_191210_0	P5			0	0	1
934	81.8182	All	p5_191205_191210_0_191210_a000	191205_191210_0	P5			1	0	0
935	45.9459	All	p5_191205_191210_0_191210_a000	191205_191210_0	P5			0	1	0
936	50	All	p5_191205_191210_0_191210_a000	191205_191210_0	P5			0	1	0
937	74.2268	All	p5_191205_191210_0_191210_a000	191205_191210_0	P5			1	0	0
938	61.194	All	p5_191205_191210_0_191210_a000	191205_191210_0	P5			1	0	0
939	55.4545	All	p5_191205_191210_0_191210_a000	191205_191210_0	P5			0	1	0
940	74.1935	All	p5_191205_191210_0_191210_a000	191205_191210_0	P5			1	0	0
941	92.7711	All	p5_191205_191210_0_191210_a000	191205_191210_0	P5			1	0	0
942	83.0769	All	p5_191205_191210_0_191210_a000	191205_191210_0	P5			1	0	0
943	66.4122	All	p5_191205_191210_0_191210_a000	191205_191210_0	P5			1	0	0
944	85.2459	All	p5_191205_191210_0_191210_a000	191205_191210_0	P5			1	0	0
945	93.1507	All	p5_191205_191210_0_191210_a000	191205_191210_0	P5			1	0	0
946	86.4198	All	p5_191205_191210_0_191210_a000	191205_191210_0	P5			1	0	0
947	83.5443	All	p5_191205_191210_0_191210_a000	191205_191210_0	P5			1	0	0
948	76.0331	All	p5_191205_191210_0_191210_a000	191205_191210_0	P5			1	0	0
949	77.3585	All	p5_191205_191210_0_191210_a000	191205_191210_0	P5			1	0	0
950	92.1569	All	p5_191205_191210_0_191210_a000	191205_191210_0	P5			1	0	0
951	82.8125	All	p5_191205_191210_0_191210_a000	191205_191210_0	P5			1	0	0
952	46.0526	All	p5_191205_191210_0_191210_a000	191205_191210_0	P5			0	1	0
953	61.1111	All	p5_191205_191210_0_191210_a000	191205_191210_0	P5			1	0	0
954	80	All	p5_191205_191210_0_191210_a000	191205_191210_0	P5			1	0	0
955	88.1356	All	p5_191205_191210_0_191210_a000	191205_191210_0	P5			1	0	0
956	77.3585	All	p5_191205_191210_0_191210_a000	191205_191210_0	P5			1	0	0
957	74.1379	All	p5_191205_191210_0_191210_a000	191205_191210_0	P5			1	0	0
958	87.3239	All	p5_191205_191210_0_191210_a000	191205_191210_0	P5			1	0	0
959	91.954	All	p5_191205_191210_0_191210_a000	191205_191210_0	P5			1	0	0
960	34.8837	All	p5_191205_191210_0_191210_a000	191205_191210_0	P5			0	0	1
961	86.6667	All	p5_191205_191210_0_191210_a000	191205_191210_0	P5			1	0	0
962	31.4607	All	p5_191205_191210_0_191210_a000	191205_191210_0	P5			0	0	1
963	87.1795	All	p5_191205_191210_0_191210_a000	191205_191210_0	P5			1	0	0
964	84.7059	All	p5_191205_191210_0_191210_a000	191205_191210_0	P5			1	0	0
965	58.3333	All	p5_191205_191210_0_191210_a000	191205_191210_0	P5			0	1	0
966	78.0952	All	p5_191205_191210_0_191210_a000	191205_191210_0	P5			1	0	0
967	50.7692	All	p5_191205_191210_0_191210_a000	191205_191210_0	P5			0	1	0
968	86.3636	All	p5_191205_191210_0_191210_a000	191205_191210_0	P5			1	0	0
969	81.4815	All	p5_191205_191210_0_191210_a000	191205_191210_0	P5			1	0	0
970	77.2277	All	p5_191205_191210_0_191210_a000	191205_191210_0	P5			1	0	0
971	37.594	All	p5_191205_191210_0_191210_a000	191205_191210_0	P5			0	0	1
972	64.5833	All	p5_191205_191210_0_191210_a000	191205_191210_0	P5			1	0	0
973	82.5688	All	p5_191205_191210_0_191210_a000	191205_191210_0	P5			1	0	0
974	73.913	All	p5_191205_191210_0_191210_a000	191205_191210_0	P5			1	0	0
975	85	All	p5_191205_191210_0_191210_a000	191205_191210_0	P5			1	0	0
976	77.2277	All	p5_191205_191210_0_191210_a000	191205_191210_0	P5			1	0	0
977	82.0513	All	p5_191205_191210_0_191210_a000	191205_191210_0	P5			1	0	0
978	54.8077	All	p5_191205_191210_0_191210_a000	191205_191210_0	P5			0	1	0
979	85.4167	All	p5_191205_191210_0_191210_a000	191205_191210_0	P5			1	0	0
980	94.5946	All	p5_191205_191210_0_191210_a001	191205_191210_0	P5			1	0	0
981	38.6364	All	p5_191205_191210_0_191210_a001	191205_191210_0	P5			0	0	1
982	64.7059	All	p5_191205_191210_0_191210_a001	191205_191210_0	P5			1	0	0
983	92	All	p5_191205_191210_0_191210_a001	191205_191210_0	P5			1	0	0
984	54.5455	All	p5_191205_191210_0_191210_a001	191205_191210_0	P5			0	1	0
985	83.871	All	p5_191205_191210_0_191210_a001	191205_191210_0	P5			1	0	0
986	100	All	p5_191205_191210_0_191210_a001	191205_191210_0	P5			1	0	0
987	84.8485	All	p5_191205_191210_0_191210_a001	191205_191210_0	P5			1	0	0
988	38.7755	All	p5_191205_191210_0_191210_a001	191205_191210_0	P5			0	0	1
989	84.6154	All	p5_191205_191210_0_191210_a001	191205_191210_0	P5			1	0	0
990	85.3659	All	p5_191205_191210_0_191210_a001	191205_191210_0	P5			1	0	0
991	90.3226	All	p5_191205_191210_0_191210_a001	191205_191210_0	P5			1	0	0
992	82.8571	All	p5_191205_191210_0_191210_a001	191205_191210_0	P5			1	0	0
993	79.4118	All	p5_191205_191210_0_191210_a001	191205_191210_0	P5			1	0	0
994	75.8621	All	p5_191205_191210_0_191210_a001	191205_191210_0	P5			1	0	0
995	100	All	p5_191205_191210_0_191210_a001	191205_191210_0	P5			1	0	0
996	60.8696	All	p5_191205_191210_0_191210_a001	191205_191210_0	P5			1	0	0
997	96.5517	All	p5_191205_191210_0_191210_a001	191205_191210_0	P5			1	0	0
998	81.8182	All	p5_191205_191210_0_191210_a001	191205_191210_0	P5			1	0	0
999	72	All	p5_191205_191210_0_191210_a001	191205_191210_0	P5			1	0	0
1000	87.7551	All	p5_191205_191210_0_191210_a001	191205_191210_0	P5			1	0	0
1001	83.3333	All	p5_191205_191210_0_191210_a001	191205_191210_0	P5			1	0	0
1002	71.4286	All	p5_191205_191210_0_191210_a001	191205_191210_0	P5			1	0	0
1003	91.1765	All	p5_191205_191210_0_191210_a001	191205_191210_0	P5			1	0	0
1004	64.4444	All	p5_191205_191210_0_191210_a001	191205_191210_0	P5			1	0	0
1005	97.7273	All	p5_191205_191210_0_191210_a001	191205_191210_0	P5			1	0	0
1006	89.2857	All	p5_191205_191210_0_191210_a001	191205_191210_0	P5			1	0	0
1007	89.7436	All	p5_191205_191210_0_191210_a001	191205_191210_0	P5			1	0	0
1008	84.2105	All	p5_191205_191210_0_191210_a001	191205_191210_0	P5			1	0	0
1009	69.2308	All	p5_191205_191210_0_191210_a001	191205_191210_0	P5			1	0	0
1010	79.4118	All	p5_191205_191210_0_191210_a001	191205_191210_0	P5			1	0	0
1011	97.2222	All	p5_191205_191210_0_191210_a001	191205_191210_0	P5			1	0	0
1012	86	All	p5_191205_191210_0_191210_a001	191205_191210_0	P5			1	0	0
1013	75	All	p5_191205_191210_0_191210_a001	191205_191210_0	P5			1	0	0
1014	94.4444	All	p5_191205_191210_0_191210_a001	191205_191210_0	P5			1	0	0
1015	76.6667	All	p5_191205_191210_0_191210_a001	191205_191210_0	P5			1	0	0
1016	86.4865	All	p5_191205_191210_0_191210_a001	191205_191210_0	P5			1	0	0
1017	84.375	All	p5_191205_191210_0_191210_a001	191205_191210_0	P5			1	0	0
1018	80	All	p5_191205_191210_0_191210_a001	191205_191210_0	P5			1	0	0
1019	81.8182	All	p5_191205_191210_0_191210_a001	191205_191210_0	P5			1	0	0
1020	76.1905	All	p5_191205_191210_0_191210_a001	191205_191210_0	P5			1	0	0
1021	85.7143	All	p5_191205_191210_0_191210_a001	191205_191210_0	P5			1	0	0
1022	70.9677	All	p5_191205_191210_0_191210_a001	191205_191210_0	P5			1	0	0
1023	66.6667	All	p5_191205_191210_0_191210_a001	191205_191210_0	P5			1	0	0
1024	67.7419	All	p5_191205_191210_0_191210_a001	191205_191210_0	P5			1	0	0
1025	78.7234	All	p5_191205_191210_0_191210_a001	191205_191210_0	P5			1	0	0
1026	100	All	p5_191205_191210_0_191210_a001	191205_191210_0	P5			1	0	0
1027	100	All	p5_191205_191210_0_191210_a001	191205_191210_0	P5			1	0	0
1028	84.0909	All	p5_191205_191210_0_191210_a001	191205_191210_0	P5			1	0	0
1029	79.4872	All	p5_191205_191210_0_191210_a001	191205_191210_0	P5			1	0	0
1030	82.6087	All	p5_191205_191210_0_191210_a001	191205_191210_0	P5			1	0	0
1031	52.2727	All	p5_191205_191210_0_191210_a001	191205_191210_0	P5			0	1	0
1032	78.9474	All	p5_191205_191210_0_191210_a001	191205_191210_0	P5			1	0	0
1033	60	All	p5_191205_191210_0_191210_a001	191205_191210_0	P5			0	1	0
1034	82.6923	All	p5_191205_191210_0_191210_a001	191205_191210_0	P5			1	0	0
1035	85.7143	All	p5_191205_191210_0_191210_a001	191205_191210_0	P5			1	0	0
1036	87.1795	All	p5_191205_191210_0_191210_a001	191205_191210_0	P5			1	0	0
1037	81.8182	All	p5_191205_191210_0_191210_a001	191205_191210_0	P5			1	0	0
1038	53.8462	All	p5_191205_191210_0_191210_a001	191205_191210_0	P5			0	1	0
1039	66.6667	All	p5_191205_191210_0_191210_a001	191205_191210_0	P5			1	0	0
1040	72.2222	All	p5_191205_191210_0_191210_a001	191205_191210_0	P5			1	0	0
1041	87.8049	All	p5_191205_191210_0_191210_a001	191205_191210_0	P5			1	0	0
1042	66.6667	All	p5_191205_191210_0_191210_a001	191205_191210_0	P5			1	0	0
1043	93.3333	All	p5_191205_191210_0_191210_a001	191205_191210_0	P5			1	0	0
1044	69.5652	All	p5_191205_191210_0_191210_a001	191205_191210_0	P5			1	0	0
1045	68.5185	All	p5_191205_191210_0_191210_a001	191205_191210_0	P5			1	0	0
1046	78.5714	All	p5_191205_191210_0_191210_a001	191205_191210_0	P5			1	0	0
1047	72.4138	All	p5_191205_191210_0_191210_a001	191205_191210_0	P5			1	0	0
1048	56.8627	All	p5_191205_191210_0_191210_a001	191205_191210_0	P5			0	1	0
1049	60.5263	All	p5_191205_191210_0_191210_a001	191205_191210_0	P5			1	0	0
1050	92.3077	All	p5_191205_191210_0_191210_a001	191205_191210_0	P5			1	0	0
1051	67.6471	All	p5_191205_191210_0_191210_a001	191205_191210_0	P5			1	0	0
1052	74.4186	All	p5_191205_191210_0_191210_a001	191205_191210_0	P5			1	0	0
1053	66.6667	All	p5_191205_191210_0_191210_a001	191205_191210_0	P5			1	0	0
1054	45.614	All	p5_191205_191210_0_191210_a001	191205_191210_0	P5			0	1	0
1055	65.3061	All	p5_191205_191210_0_191210_a001	191205_191210_0	P5			1	0	0
1056	46.2963	All	p5_191205_191210_0_191210_a001	191205_191210_0	P5			0	1	0
1057	48.0769	All	p5_191205_191210_0_191210_a001	191205_191210_0	P5			0	1	0
1058	74.4681	All	p5_191205_191210_0_191210_a001	191205_191210_0	P5			1	0	0
1059	80	All	p5_191205_191210_0_191210_a001	191205_191210_0	P5			1	0	0
1060	61.7021	All	p5_191205_191210_0_191210_a001	191205_191210_0	P5			1	0	0
1061	92.5	All	p5_191205_191210_0_191210_a001	191205_191210_0	P5			1	0	0
1062	86.1111	All	p5_191205_191210_0_191210_a001	191205_191210_0	P5			1	0	0
1063	80.9524	All	p5_191205_191210_0_191210_a001	191205_191210_0	P5			1	0	0
1064	86.6667	All	p5_191205_191210_0_191210_a001	191205_191210_0	P5			1	0	0
1065	64.4444	All	p5_191205_191210_0_191210_a001	191205_191210_0	P5			1	0	0
1066	70.8333	All	p5_191205_191210_0_191210_a001	191205_191210_0	P5			1	0	0
1067	83.3333	All	p5_191205_191210_0_191210_a001	191205_191210_0	P5			1	0	0
1068	65.7143	All	p5_191205_191210_0_191210_a001	191205_191210_0	P5			1	0	0
1069	82.2222	All	p5_191205_191210_0_191210_a001	191205_191210_0	P5			1	0	0
1070	81.4815	All	p5_191205_191210_0_191210_a001	191205_191210_0	P5			1	0	0
1071	58.9744	All	p5_191205_191210_0_191210_a001	191205_191210_0	P5			0	1	0
1072	50	All	p5_191205_191210_0_191210_a001	191205_191210_0	P5			0	1	0
1073	71.1538	All	p5_191205_191210_0_191210_a001	191205_191210_0	P5			1	0	0
1074	60.8696	All	p5_191205_191210_0_191210_a001	191205_191210_0	P5			1	0	0
1075	34.7826	All	p5_191205_191210_0_191210_a001	191205_191210_0	P5			0	0	1
1076	82.5	All	p5_191205_191210_0_191210_a001	191205_191210_0	P5			1	0	0
1077	57.6923	All	p5_191205_191210_0_191210_a001	191205_191210_0	P5			0	1	0
1078	78.125	All	p5_191205_191210_0_191210_a001	191205_191210_0	P5			1	0	0
1079	62.963	All	p5_191205_191210_0_191210_a001	191205_191210_0	P5			1	0	0
1080	88.6364	All	p5_191205_191210_0_191210_a001	191205_191210_0	P5			1	0	0
1081	77.2727	All	p5_191205_191210_0_191210_a001	191205_191210_0	P5			1	0	0
1082	65.3846	All	p5_191205_191210_0_191210_a001	191205_191210_0	P5			1	0	0
1083	88	All	p5_191205_191210_0_191210_a001	191205_191210_0	P5			1	0	0
1084	80.8511	All	p5_191205_191210_0_191210_a001	191205_191210_0	P5			1	0	0
1085	81.25	All	p5_191205_191210_0_191210_a001	191205_191210_0	P5			1	0	0
1086	74.4681	All	p5_191205_191210_0_191210_a001	191205_191210_0	P5			1	0	0
1087	80	All	p5_191205_191210_0_191210_a001	191205_191210_0	P5			1	0	0
1088	70.2128	All	p5_191205_191210_0_191210_a001	191205_191210_0	P5			1	0	0
1089	66.6667	All	p5_191205_191210_0_191210_a001	191205_191210_0	P5			1	0	0
1090	50	All	p5_191205_191210_0_191210_a001	191205_191210_0	P5			0	1	0
1091	23.5294	All	p5_191205_191210_0_191210_a001	191205_191210_0	P5			0	0	1
1092	40	All	p5_191205_191210_0_191210_a001	191205_191210_0	P5			0	1	0
1093	36.3636	All	p5_191205_191210_0_191210_a001	191205_191210_0	P5			0	0	1
1094	41.9355	All	p5_191205_191210_0_191210_a001	191205_191210_0	P5			0	1	0
1095	90	All	p5_191205_191210_0_191210_a001	191205_191210_0	P5			1	0	0
1096	33.3333	All	p5_191205_191210_0_191210_a001	191205_191210_0	P5			0	0	1
1097	38.0952	All	p5_191205_191210_0_191210_a001	191205_191210_0	P5			0	0	1
1098	41.3793	All	p5_191205_191210_0_191210_a001	191205_191210_0	P5			0	1	0
1099	92.3077	All	p5_191205_191210_0_191210_a001	191205_191210_0	P5			1	0	0
1100	18.75	All	p5_191205_191210_0_191210_a001	191205_191210_0	P5			0	0	1
1101	42.8571	All	p5_191205_191210_0_191210_a001	191205_191210_0	P5			0	1	0
1102	60.8696	All	p5_191205_191210_0_191210_a001	191205_191210_0	P5			1	0	0
1103	32	All	p5_191205_191210_0_191210_a001	191205_191210_0	P5			0	0	1
1104	30	All	p5_191205_191210_0_191210_a001	191205_191210_0	P5			0	0	1
1105	11.1111	All	p5_191205_191210_0_191210_a001	191205_191210_0	P5			0	0	1
1106	27.2727	All	p5_191205_191210_0_191210_a001	191205_191210_0	P5			0	0	1
1107	25	All	p5_191205_191210_0_191210_a001	191205_191210_0	P5			0	0	1
1108	47.3684	All	p5_191205_191210_0_191210_a001	191205_191210_0	P5			0	1	0
1109	28.5714	All	p5_191205_191210_0_191210_a001	191205_191210_0	P5			0	0	1
1110	7.14286	All	p5_191205_191210_0_191210_a001	191205_191210_0	P5			0	0	1
1111	41.6667	All	p5_191205_191210_0_191210_a001	191205_191210_0	P5			0	1	0
1112	77.4194	All	p5_191205_191210_0_191210_a001	191205_191210_0	P5			1	0	0
1113	33.3333	All	p5_191205_191210_0_191210_a001	191205_191210_0	P5			0	0	1
1114	40	All	p5_191205_191210_0_191210_a001	191205_191210_0	P5			0	1	0
1115	20	All	p5_191205_191210_0_191210_a001	191205_191210_0	P5			0	0	1
1116	17.6471	All	p5_191205_191210_0_191210_a001	191205_191210_0	P5			0	0	1
1117	100	All	p5_191205_191210_0_191210_a001	191205_191210_0	P5			1	0	0
1118	25.9259	All	p5_191205_191210_0_191210_a001	191205_191210_0	P5			0	0	1
1119	29.2683	All	p5_191205_191210_0_191210_a001	191205_191210_0	P5			0	0	1
1120	77.2727	All	p5_191205_191210_0_191210_a001	191205_191210_0	P5			1	0	0
1121	80	All	p5_191205_191210_0_191210_a001	191205_191210_0	P5			1	0	0
1122	5.55556	All	p5_191205_191210_0_191210_a001	191205_191210_0	P5			0	0	1
1123	94.7368	All	p5_191205_191210_0_191210_a001	191205_191210_0	P5			1	0	0
1124	70	All	p5_191205_191210_0_191210_a001	191205_191210_0	P5			1	0	0
1125	0	All	p5_191205_191210_0_191210_a001	191205_191210_0	P5			0	0	1
1126	34.7826	All	p5_191205_191210_0_191210_a001	191205_191210_0	P5			0	0	1
1127	78.5714	All	p5_191205_191210_0_191210_a001	191205_191210_0	P5			1	0	0
1128	45.4545	All	p5_191205_191210_0_191210_a001	191205_191210_0	P5			0	1	0
1129	36	All	p5_191205_191210_0_191210_a001	191205_191210_0	P5			0	0	1
1130	48.5714	All	p5_191205_191210_0_191210_a001	191205_191210_0	P5			0	1	0
1131	40	All	p5_191205_191210_0_191210_a001	191205_191210_0	P5			0	1	0
1132	40	All	p5_191205_191210_0_191210_a001	191205_191210_0	P5			0	1	0
1133	30.7692	All	p5_191205_191210_0_191210_a001	191205_191210_0	P5			0	0	1
1134	95.4545	All	p5_191205_191210_0_191210_a001	191205_191210_0	P5			1	0	0
1135	75.8621	All	p5_191205_191210_0_191210_a001	191205_191210_0	P5			1	0	0
1136	37.5	All	p5_191205_191210_0_191210_a001	191205_191210_0	P5			0	0	1
1137	85.7143	All	p5_191205_191210_0_191210_a001	191205_191210_0	P5			1	0	0
1138	84.8485	All	p5_191205_191210_0_191210_a001	191205_191210_0	P5			1	0	0
1139	25.641	All	p5_191205_191210_0_191210_a001	191205_191210_0	P5			0	0	1
1140	72.973	All	p5_191205_191210_0_191210_a001	191205_191210_0	P5			1	0	0
1141	62.2222	All	p5_191205_191210_0_191210_a001	191205_191210_0	P5			1	0	0
1142	65.625	All	p5_191205_191210_0_191210_a001	191205_191210_0	P5			1	0	0
1143	77.7778	All	p5_191205_191210_0_191210_a001	191205_191210_0	P5			1	0	0
1144	85.7143	All	p5_191205_191210_0_191210_a001	191205_191210_0	P5			1	0	0
1145	100	All	p5_191205_191210_0_191210_a001	191205_191210_0	P5			1	0	0
1146	85.7143	All	p5_191205_191210_0_191210_a001	191205_191210_0	P5			1	0	0
1147	58.3333	All	p5_191205_191210_0_191210_a001	191205_191210_0	P5			0	1	0
1148	70.2703	All	p5_191205_191210_0_191210_a001	191205_191210_0	P5			1	0	0
1149	95	All	p5_191205_191210_0_191210_a001	191205_191210_0	P5			1	0	0
1150	88	All	p5_191205_191210_0_191210_a001	191205_191210_0	P5			1	0	0
1151	82.6087	All	p5_191205_191210_0_191210_a001	191205_191210_0	P5			1	0	0
1152	100	All	p5_191205_191210_0_191210_a001	191205_191210_0	P5			1	0	0
1153	33.3333	All	p5_191205_191210_0_191210_a001	191205_191210_0	P5			0	0	1
1154	72	All	p5_191205_191210_0_191210_a001	191205_191210_0	P5			1	0	0
1155	93.1034	All	p5_191205_191210_0_191210_a001	191205_191210_0	P5			1	0	0
1156	58.3333	All	p5_191205_191210_0_191210_a001	191205_191210_0	P5			0	1	0
1157	58.8235	All	p5_191205_191210_0_191210_a001	191205_191210_0	P5			0	1	0
1158	77.4194	All	p5_191205_191210_0_191210_a001	191205_191210_0	P5			1	0	0
1159	78.0488	All	p5_191205_191210_0_191210_a001	191205_191210_0	P5			1	0	0
1160	69.2308	All	p5_191205_191210_0_191210_a001	191205_191210_0	P5			1	0	0
1161	85	All	p5_191205_191210_0_191210_a001	191205_191210_0	P5			1	0	0
1162	65	All	p5_191205_191210_0_191210_a001	191205_191210_0	P5			1	0	0
1163	85.3659	All	p5_191205_191210_0_191210_a001	191205_191210_0	P5			1	0	0
1164	35.8491	All	p5_191205_191210_0_191210_a001	191205_191210_0	P5			0	0	1
1165	88.2353	All	p5_191205_191210_0_191210_a001	191205_191210_0	P5			1	0	0
1166	92.6829	All	p5_191205_191210_0_191210_a001	191205_191210_0	P5			1	0	0
1167	46.5116	All	p5_191205_191210_0_191210_a001	191205_191210_0	P5			0	1	0
1168	86.4865	All	p5_191205_191210_0_191210_a001	191205_191210_0	P5			1	0	0
1169	95.8333	All	p5_191205_191210_0_191210_a001	191205_191210_0	P5			1	0	0
1170	88.4615	All	p5_191205_191210_0_191210_a001	191205_191210_0	P5			1	0	0
1171	74.5098	All	p5_191205_191210_0_191210_a001	191205_191210_0	P5			1	0	0
1172	60.8696	All	p5_191205_191210_0_191210_a001	191205_191210_0	P5			1	0	0
1173	75	All	p5_191205_191210_0_191210_a001	191205_191210_0	P5			1	0	0
1174	51.8519	All	p5_191205_191210_0_191210_a001	191205_191210_0	P5			0	1	0
1175	87.5	All	p5_191205_191210_0_191210_a001	191205_191210_0	P5			1	0	0
1176	71.0526	All	p5_191205_191210_0_191210_a001	191205_191210_0	P5			1	0	0
1177	60	All	p5_191205_191210_0_191210_a001	191205_191210_0	P5			0	1	0
1178	75.8621	All	p5_191205_191210_0_191210_a001	191205_191210_0	P5			1	0	0
1179	90.3226	All	p5_191205_191210_0_191210_a001	191205_191210_0	P5			1	0	0
1180	70	All	p5_191205_191210_0_191210_a001	191205_191210_0	P5			1	0	0
1181	78.9474	All	p5_191205_191210_0_191210_a001	191205_191210_0	P5			1	0	0
1182	81.4815	All	p5_191205_191210_0_191210_a001	191205_191210_0	P5			1	0	0
1183	23.8095	All	p5_191205_191210_0_191210_a001	191205_191210_0	P5			0	0	1
1184	62.2222	All	p5_191205_191210_0_191210_a001	191205_191210_0	P5			1	0	0
1185	40.4255	All	p5_191205_191210_0_191210_a001	191205_191210_0	P5			0	1	0
1186	34.1463	All	p5_191205_191210_0_191210_a001	191205_191210_0	P5			0	0	1
1187	62.5	All	p5_191205_191210_0_191210_a001	191205_191210_0	P5			1	0	0
1188	89.2857	All	p5_191205_191210_0_191210_a001	191205_191210_0	P5			1	0	0
1189	70	All	p5_191205_191210_0_191210_a001	191205_191210_0	P5			1	0	0
1190	48.3871	All	p5_191205_191210_0_191210_a001	191205_191210_0	P5			0	1	0
1191	76.6667	All	p5_191205_191210_0_191210_a001	191205_191210_0	P5			1	0	0
1192	55.7692	All	p5_191205_191210_0_191210_a001	191205_191210_0	P5			0	1	0
1193	72	All	p5_191205_191210_0_191210_a001	191205_191210_0	P5			1	0	0
1194	42.5532	All	p5_191205_191210_0_191210_a001	191205_191210_0	P5			0	1	0
1195	45.8333	All	p5_191205_191210_0_191210_a001	191205_191210_0	P5			0	1	0
1196	76.9231	All	p5_191205_191210_0_191210_a001	191205_191210_0	P5			1	0	0
1197	62.2222	All	p5_191205_191210_0_191210_a001	191205_191210_0	P5			1	0	0
1198	28.5714	All	p5_191205_191210_0_191210_a001	191205_191210_0	P5			0	0	1
1199	100	All	p5_191205_191210_0_191210_a001	191205_191210_0	P5			1	0	0
1200	36.3636	All	p5_191205_191210_0_191210_a001	191205_191210_0	P5			0	0	1
1201	26.8293	All	p5_191205_191210_0_191210_a001	191205_191210_0	P5			0	0	1
1202	38.2979	All	p5_191205_191210_0_191210_a001	191205_191210_0	P5			0	0	1
1203	59.0909	All	p5_191205_191210_0_191210_a001	191205_191210_0	P5			0	1	0
1204	42.1053	All	p5_191205_191210_0_191210_a001	191205_191210_0	P5			0	1	0
1205	64.2857	All	p5_191205_191210_0_191210_a001	191205_191210_0	P5			1	0	0
1206	25	All	p5_191205_191210_0_191210_a001	191205_191210_0	P5			0	0	1
1207	36.3636	All	p5_191205_191210_0_191210_a001	191205_191210_0	P5			0	0	1
1208	89.2857	All	p5_191205_191210_0_191210_a001	191205_191210_0	P5			1	0	0
1209	70	All	p5_191205_191210_0_191210_a001	191205_191210_0	P5			1	0	0
1210	33.3333	All	p5_191205_191210_0_191210_a001	191205_191210_0	P5			0	0	1
1211	100	All	p5_191205_191210_0_191210_a001	191205_191210_0	P5			1	0	0
1212	87.5	All	p5_191205_191210_0_191210_a001	191205_191210_0	P5			1	0	0
1213	53.3333	All	p5_191205_191210_0_191210_a001	191205_191210_0	P5			0	1	0
1214	76.6667	All	p5_191205_191210_0_191210_a001	191205_191210_0	P5			1	0	0
1215	54	All	p5_191205_191210_0_191210_a001	191205_191210_0	P5			0	1	0
1216	33.3333	All	p5_191205_191210_0_191210_a001	191205_191210_0	P5			0	0	1
1217	32	All	p5_191205_191210_0_191210_a001	191205_191210_0	P5			0	0	1
1218	19.0476	All	p5_191205_191210_0_191210_a001	191205_191210_0	P5			0	0	1
1219	34.4828	All	p5_191205_191210_0_191210_a001	191205_191210_0	P5			0	0	1
1220	88.8889	All	p5_191205_191210_0_191210_a001	191205_191210_0	P5			1	0	0
1221	7.14286	All	p5_191205_191210_0_191210_a001	191205_191210_0	P5			0	0	1
1222	69.2308	All	p5_191205_191210_0_191210_a001	191205_191210_0	P5			1	0	0
1223	42.8571	All	p5_191205_191210_0_191210_a001	191205_191210_0	P5			0	1	0
1224	36.3636	All	p5_191205_191210_0_191210_a001	191205_191210_0	P5			0	0	1
1225	34.1463	All	p5_191205_191210_0_191210_a001	191205_191210_0	P5			0	0	1
1226	62.5	All	p5_191205_191210_0_191210_a001	191205_191210_0	P5			1	0	0
1227	70	All	p5_191205_191210_0_191210_a001	191205_191210_0	P5			1	0	0
1228	90.625	All	p5_191205_191210_0_191210_a001	191205_191210_0	P5			1	0	0
1229	38.2979	All	p5_191205_191210_0_191210_a001	191205_191210_0	P5			0	0	1
1230	46.1538	All	p5_191205_191210_0_191210_a001	191205_191210_0	P5			0	1	0
1231	52	All	p5_191205_191210_0_191210_a001	191205_191210_0	P5			0	1	0
1232	40	All	p5_191205_191210_0_191210_a001	191205_191210_0	P5			0	1	0
1233	75	All	p5_191205_191210_0_191210_a001	191205_191210_0	P5			1	0	0
1234	63.1579	All	p5_191205_191210_0_191210_a001	191205_191210_0	P5			1	0	0
1235	52	All	p5_191205_191210_0_191210_a001	191205_191210_0	P5			0	1	0
1236	62.2222	All	p5_191205_191210_0_191210_a001	191205_191210_0	P5			1	0	0
1237	50	All	p5_191205_191210_0_191210_a001	191205_191210_0	P5			0	1	0
1238	40	All	p5_191205_191210_0_191210_a001	191205_191210_0	P5			0	1	0
1239	30.7692	All	p5_191205_191210_0_191210_a001	191205_191210_0	P5			0	0	1
1240	66.6667	All	p5_191205_191210_0_191210_a001	191205_191210_0	P5			1	0	0
1241	93.1034	All	p5_191205_191210_0_191210_a001	191205_191210_0	P5			1	0	0
1242	70	All	p5_191205_191210_0_191210_a001	191205_191210_0	P5			1	0	0
1243	76.6667	All	p5_191205_191210_0_191210_a001	191205_191210_0	P5			1	0	0
1244	85.7143	All	p5_191205_191210_0_191210_a001	191205_191210_0	P5			1	0	0
1245	38.6364	All	p5_191205_191210_0_191210_a001	191205_191210_0	P5			0	0	1
1246	77.4194	All	p5_191205_191210_1_191210_a000	191205_191210_1	P5			1	0	0
1247	100	All	p5_191205_191210_1_191210_a000	191205_191210_1	P5			1	0	0
1248	62.7907	All	p5_191205_191210_1_191210_a000	191205_191210_1	P5			1	0	0
1249	65	All	p5_191205_191210_1_191210_a000	191205_191210_1	P5			1	0	0
1250	30.2083	All	p5_191205_191210_1_191210_a000	191205_191210_1	P5			0	0	1
1251	80.303	All	p5_191205_191210_1_191210_a000	191205_191210_1	P5			1	0	0
1252	86.9565	All	p5_191205_191210_1_191210_a000	191205_191210_1	P5			1	0	0
1253	23.8095	All	p5_191205_191210_1_191210_a000	191205_191210_1	P5			0	0	1
1254	39.3701	All	p5_191205_191210_1_191210_a000	191205_191210_1	P5			0	0	1
1255	78.2609	All	p5_191205_191210_1_191210_a000	191205_191210_1	P5			1	0	0
1256	52.6316	All	p5_191205_191210_1_191210_a000	191205_191210_1	P5			0	1	0
1257	85.7143	All	p5_191205_191210_1_191210_a000	191205_191210_1	P5			1	0	0
1258	88.8	All	p5_191205_191210_1_191210_a000	191205_191210_1	P5			1	0	0
1259	89.8148	All	p5_191205_191210_1_191210_a000	191205_191210_1	P5			1	0	0
1260	42.735	All	p5_191205_191210_1_191210_a000	191205_191210_1	P5			0	1	0
1261	10.4167	All	p5_191205_191210_1_191210_a000	191205_191210_1	P5			0	0	1
1262	84.6154	All	p5_191205_191210_1_191210_a000	191205_191210_1	P5			1	0	0
1263	46.9136	All	p5_191205_191210_1_191210_a000	191205_191210_1	P5			0	1	0
1264	56	All	p5_191205_191210_1_191210_a000	191205_191210_1	P5			0	1	0
1265	73.8462	All	p5_191205_191210_1_191210_a000	191205_191210_1	P5			1	0	0
1266	45.6897	All	p5_191205_191210_1_191210_a000	191205_191210_1	P5			0	1	0
1267	83.0769	All	p5_191205_191210_1_191210_a000	191205_191210_1	P5			1	0	0
1268	79.2453	All	p5_191205_191210_1_191210_a000	191205_191210_1	P5			1	0	0
1269	70.1754	All	p5_191205_191210_1_191210_a000	191205_191210_1	P5			1	0	0
1270	84.3373	All	p5_191205_191210_1_191210_a000	191205_191210_1	P5			1	0	0
1271	62.9213	All	p5_191205_191210_1_191210_a000	191205_191210_1	P5			1	0	0
1272	44.4444	All	p5_191205_191210_1_191210_a000	191205_191210_1	P5			0	1	0
1273	78.3133	All	p5_191205_191210_1_191210_a000	191205_191210_1	P5			1	0	0
1274	75	All	p5_191205_191210_1_191210_a000	191205_191210_1	P5			1	0	0
1275	90.9836	All	p5_191205_191210_1_191210_a000	191205_191210_1	P5			1	0	0
1276	63.6364	All	p5_191205_191210_1_191210_a000	191205_191210_1	P5			1	0	0
1277	79.7297	All	p5_191205_191210_1_191210_a000	191205_191210_1	P5			1	0	0
1278	82.9787	All	p5_191205_191210_1_191210_a000	191205_191210_1	P5			1	0	0
1279	97.3214	All	p5_191205_191210_1_191210_a000	191205_191210_1	P5			1	0	0
1280	24.5283	All	p5_191205_191210_1_191210_a000	191205_191210_1	P5			0	0	1
1281	61.3208	All	p5_191205_191210_1_191210_a000	191205_191210_1	P5			1	0	0
1282	44.7761	All	p5_191205_191210_1_191210_a000	191205_191210_1	P5			0	1	0
1283	87.6543	All	p5_191205_191210_1_191210_a000	191205_191210_1	P5			1	0	0
1284	40.5797	All	p5_191205_191210_1_191210_a000	191205_191210_1	P5			0	1	0
1285	76.2295	All	p5_191205_191210_1_191210_a000	191205_191210_1	P5			1	0	0
1286	51.0791	All	p5_191205_191210_1_191210_a000	191205_191210_1	P5			0	1	0
1287	52.5424	All	p5_191205_191210_1_191210_a000	191205_191210_1	P5			0	1	0
1288	81.25	All	p5_191205_191210_1_191210_a000	191205_191210_1	P5			1	0	0
1289	85.5072	All	p5_191205_191210_1_191210_a000	191205_191210_1	P5			1	0	0
1290	81.0127	All	p5_191205_191210_1_191210_a000	191205_191210_1	P5			1	0	0
1291	50.2674	All	p5_191205_191210_1_191210_a000	191205_191210_1	P5			0	1	0
1292	88.1579	All	p5_191205_191210_1_191210_a000	191205_191210_1	P5			1	0	0
1293	86.1111	All	p5_191205_191210_1_191210_a000	191205_191210_1	P5			1	0	0
1294	24.0385	All	p5_191205_191210_1_191210_a000	191205_191210_1	P5			0	0	1
1295	76.0274	All	p5_191205_191210_1_191210_a000	191205_191210_1	P5			1	0	0
1296	42.8571	All	p5_191205_191210_1_191210_a000	191205_191210_1	P5			0	1	0
1297	90	All	p5_191205_191210_1_191210_a000	191205_191210_1	P5			1	0	0
1298	84.9057	All	p5_191205_191210_1_191210_a000	191205_191210_1	P5			1	0	0
1299	88.0597	All	p5_191205_191210_1_191210_a000	191205_191210_1	P5			1	0	0
1300	65.0407	All	p5_191205_191210_1_191210_a000	191205_191210_1	P5			1	0	0
1301	84.2466	All	p5_191205_191210_1_191210_a000	191205_191210_1	P5			1	0	0
1302	73.1959	All	p5_191205_191210_1_191210_a000	191205_191210_1	P5			1	0	0
1303	51.2605	All	p5_191205_191210_1_191210_a000	191205_191210_1	P5			0	1	0
1304	93.1507	All	p5_191205_191210_1_191210_a000	191205_191210_1	P5			1	0	0
1305	13.1148	All	p5_191205_191210_1_191210_a000	191205_191210_1	P5			0	0	1
1306	60.8247	All	p5_191205_191210_1_191210_a000	191205_191210_1	P5			1	0	0
1307	46.281	All	p5_191205_191210_1_191210_a000	191205_191210_1	P5			0	1	0
1308	50.4854	All	p5_191205_191210_1_191210_a000	191205_191210_1	P5			0	1	0
1309	51.9608	All	p5_191205_191210_1_191210_a000	191205_191210_1	P5			0	1	0
1310	91.6667	All	p5_191205_191210_1_191210_a000	191205_191210_1	P5			1	0	0
1311	58.2734	All	p5_191205_191210_1_191210_a000	191205_191210_1	P5			0	1	0
1312	50.9434	All	p5_191205_191210_1_191210_a000	191205_191210_1	P5			0	1	0
1313	79.0123	All	p5_191205_191210_1_191210_a000	191205_191210_1	P5			1	0	0
1314	42.9577	All	p5_191205_191210_1_191210_a000	191205_191210_1	P5			0	1	0
1315	35	All	p5_191205_191210_1_191210_a000	191205_191210_1	P5			0	0	1
1316	87.5	All	p5_191205_191210_1_191210_a000	191205_191210_1	P5			1	0	0
1317	76.1905	All	p5_191205_191210_1_191210_a000	191205_191210_1	P5			1	0	0
1318	44.2623	All	p5_191205_191210_1_191210_a000	191205_191210_1	P5			0	1	0
1319	57.1429	All	p5_191205_191210_1_191210_a000	191205_191210_1	P5			0	1	0
1320	28.7234	All	p5_191205_191210_1_191210_a000	191205_191210_1	P5			0	0	1
1321	91.2621	All	p5_191205_191210_1_191210_a000	191205_191210_1	P5			1	0	0
1322	63.4921	All	p5_191205_191210_1_191210_a000	191205_191210_1	P5			1	0	0
1323	53.5211	All	p5_191205_191210_1_191210_a000	191205_191210_1	P5			0	1	0
1324	81.5217	All	p5_191205_191210_1_191210_a000	191205_191210_1	P5			1	0	0
1325	82.6087	All	p5_191205_191210_1_191210_a000	191205_191210_1	P5			1	0	0
1326	70	All	p5_191205_191210_1_191210_a000	191205_191210_1	P5			1	0	0
1327	77.8947	All	p5_191205_191210_1_191210_a000	191205_191210_1	P5			1	0	0
1328	83.871	All	p5_191205_191210_1_191210_a000	191205_191210_1	P5			1	0	0
1329	71.4286	All	p5_191205_191210_1_191210_a000	191205_191210_1	P5			1	0	0
1330	58.6777	All	p5_191205_191210_1_191210_a000	191205_191210_1	P5			0	1	0
1331	53.9062	All	p5_191205_191210_1_191210_a000	191205_191210_1	P5			0	1	0
1332	77.5	All	p5_191205_191210_1_191210_a000	191205_191210_1	P5			1	0	0
1333	40.5941	All	p5_191205_191210_1_191210_a000	191205_191210_1	P5			0	1	0
1334	44	All	p5_191205_191210_1_191210_a000	191205_191210_1	P5			0	1	0
1335	58.7302	All	p5_191205_191210_1_191210_a000	191205_191210_1	P5			0	1	0
1336	45.3704	All	p5_191205_191210_1_191210_a000	191205_191210_1	P5			0	1	0
1337	46.8085	All	p5_191205_191210_1_191210_a000	191205_191210_1	P5			0	1	0
1338	71.4286	All	p5_191205_191210_1_191210_a000	191205_191210_1	P5			1	0	0
1339	80.1282	All	p5_191205_191210_1_191210_a000	191205_191210_1	P5			1	0	0
1340	53.4884	All	p5_191205_191210_1_191210_a000	191205_191210_1	P5			0	1	0
1341	74.1007	All	p5_191205_191210_1_191210_a000	191205_191210_1	P5			1	0	0
1342	40.9396	All	p5_191205_191210_1_191210_a000	191205_191210_1	P5			0	1	0
1343	69.5122	All	p5_191205_191210_1_191210_a000	191205_191210_1	P5			1	0	0
1344	48.5149	All	p5_191205_191210_1_191210_a000	191205_191210_1	P5			0	1	0
1345	81.5789	All	p5_191205_191210_1_191210_a000	191205_191210_1	P5			1	0	0
1346	79	All	p5_191205_191210_1_191210_a000	191205_191210_1	P5			1	0	0
1347	83.5821	All	p5_191205_191210_1_191210_a000	191205_191210_1	P5			1	0	0
1348	85	All	p5_191205_191210_1_191210_a000	191205_191210_1	P5			1	0	0
1349	60.9023	All	p5_191205_191210_1_191210_a000	191205_191210_1	P5			1	0	0
1350	91.8919	All	p5_191205_191210_1_191210_a000	191205_191210_1	P5			1	0	0
1351	62.1951	All	p5_191205_191210_1_191210_a000	191205_191210_1	P5			1	0	0
1352	83.8384	All	p5_191205_191210_1_191210_a000	191205_191210_1	P5			1	0	0
1353	91.5789	All	p5_191205_191210_1_191210_a000	191205_191210_1	P5			1	0	0
1354	92.1875	All	p5_191205_191210_1_191210_a000	191205_191210_1	P5			1	0	0
1355	51.0067	All	p5_191205_191210_1_191210_a000	191205_191210_1	P5			0	1	0
1356	88.5246	All	p5_191205_191210_1_191210_a000	191205_191210_1	P5			1	0	0
1357	80.3922	All	p5_191205_191210_1_191210_a000	191205_191210_1	P5			1	0	0
1358	76.9231	All	p5_191205_191210_1_191210_a000	191205_191210_1	P5			1	0	0
1359	72.093	All	p5_191205_191210_1_191210_a000	191205_191210_1	P5			1	0	0
1360	92.7835	All	p5_191205_191210_1_191210_a000	191205_191210_1	P5			1	0	0
1361	55.8824	All	p5_191205_191210_1_191210_a001	191205_191210_1	P5			0	1	0
1362	68.1818	All	p5_191205_191210_1_191210_a001	191205_191210_1	P5			1	0	0
1363	48.1481	All	p5_191205_191210_1_191210_a001	191205_191210_1	P5			0	1	0
1364	52.6316	All	p5_191205_191210_1_191210_a001	191205_191210_1	P5			0	1	0
1365	50	All	p5_191205_191210_1_191210_a001	191205_191210_1	P5			0	1	0
1366	91.3043	All	p5_191205_191210_1_191210_a001	191205_191210_1	P5			1	0	0
1367	90.9091	All	p5_191205_191210_1_191210_a001	191205_191210_1	P5			1	0	0
1368	56.25	All	p5_191205_191210_1_191210_a001	191205_191210_1	P5			0	1	0
1369	71.4286	All	p5_191205_191210_1_191210_a001	191205_191210_1	P5			1	0	0
1370	46.1538	All	p5_191205_191210_1_191210_a001	191205_191210_1	P5			0	1	0
1371	70	All	p5_191205_191210_1_191210_a001	191205_191210_1	P5			1	0	0
1372	81.8182	All	p5_191205_191210_1_191210_a001	191205_191210_1	P5			1	0	0
1373	73.0769	All	p5_191205_191210_1_191210_a001	191205_191210_1	P5			1	0	0
1374	59.0909	All	p5_191205_191210_1_191210_a001	191205_191210_1	P5			0	1	0
1375	95	All	p5_191205_191210_1_191210_a001	191205_191210_1	P5			1	0	0
1376	87.0968	All	p5_191205_191210_1_191210_a001	191205_191210_1	P5			1	0	0
1377	92	All	p5_191205_191210_1_191210_a001	191205_191210_1	P5			1	0	0
1378	53.3333	All	p5_191205_191210_1_191210_a001	191205_191210_1	P5			0	1	0
1379	75	All	p5_191205_191210_1_191210_a001	191205_191210_1	P5			1	0	0
1380	61.9048	All	p5_191205_191210_1_191210_a001	191205_191210_1	P5			1	0	0
1381	85.7143	All	p5_191205_191210_1_191210_a001	191205_191210_1	P5			1	0	0
1382	78.5714	All	p5_191205_191210_1_191210_a001	191205_191210_1	P5			1	0	0
1383	100	All	p5_191205_191210_1_191210_a001	191205_191210_1	P5			1	0	0
1384	35	All	p5_191205_191210_1_191210_a001	191205_191210_1	P5			0	0	1
1385	83.3333	All	p5_191205_191210_1_191210_a001	191205_191210_1	P5			1	0	0
1386	87.5	All	p5_191205_191210_1_191210_a001	191205_191210_1	P5			1	0	0
1387	92.3077	All	p5_191205_191210_1_191210_a001	191205_191210_1	P5			1	0	0
1388	50	All	p5_191205_191210_1_191210_a001	191205_191210_1	P5			0	1	0
1389	50	All	p5_191205_191210_1_191210_a001	191205_191210_1	P5			0	1	0
1390	47.3684	All	p5_191205_191210_1_191210_a001	191205_191210_1	P5			0	1	0
1391	100	All	p5_191205_191210_1_191210_a001	191205_191210_1	P5			1	0	0
1392	88.8889	All	p5_191205_191210_1_191210_a001	191205_191210_1	P5			1	0	0
1393	58.8235	All	p5_191205_191210_1_191210_a001	191205_191210_1	P5			0	1	0
1394	76.4706	All	p5_191205_191210_1_191210_a001	191205_191210_1	P5			1	0	0
1395	50	All	p5_191205_191210_1_191210_a001	191205_191210_1	P5			0	1	0
1396	100	All	p5_191205_191210_1_191210_a001	191205_191210_1	P5			1	0	0
1397	50	All	p5_191205_191210_1_191210_a001	191205_191210_1	P5			0	1	0
1398	48.9362	All	p5_191205_191210_1_191210_a001	191205_191210_1	P5			0	1	0
1399	88.2353	All	p5_191205_191210_1_191210_a001	191205_191210_1	P5			1	0	0
1400	83.3333	All	p5_191205_191210_1_191210_a001	191205_191210_1	P5			1	0	0
1401	81.8182	All	p5_191205_191210_1_191210_a001	191205_191210_1	P5			1	0	0
1402	70	All	p5_191205_191210_1_191210_a001	191205_191210_1	P5			1	0	0
1403	88.8889	All	p5_191205_191210_1_191210_a001	191205_191210_1	P5			1	0	0
1404	100	All	p5_191205_191210_1_191210_a001	191205_191210_1	P5			1	0	0
1405	62.5	All	p5_191205_191210_1_191210_a001	191205_191210_1	P5			1	0	0
1406	71.4286	All	p5_191205_191210_1_191210_a001	191205_191210_1	P5			1	0	0
1407	94.7368	All	p5_191205_191210_1_191210_a001	191205_191210_1	P5			1	0	0
1408	60	All	p5_191205_191210_1_191210_a001	191205_191210_1	P5			0	1	0
1409	76.9231	All	p5_191205_191210_1_191210_a001	191205_191210_1	P5			1	0	0
1410	58.0645	All	p5_191205_191210_1_191210_a001	191205_191210_1	P5			0	1	0
1411	64.7059	All	p5_191205_191210_1_191210_a001	191205_191210_1	P5			1	0	0
1412	54.5455	All	p5_191205_191210_1_191210_a001	191205_191210_1	P5			0	1	0
1413	100	All	p5_191205_191210_1_191210_a001	191205_191210_1	P5			1	0	0
1414	52	All	p5_191205_191210_1_191210_a001	191205_191210_1	P5			0	1	0
1415	50	All	p5_191205_191210_1_191210_a001	191205_191210_1	P5			0	1	0
1416	36.1111	All	p5_191205_191210_1_191210_a001	191205_191210_1	P5			0	0	1
1417	78.5714	All	p5_191205_191210_1_191210_a001	191205_191210_1	P5			1	0	0
1418	64.2857	All	p5_191205_191210_1_191210_a001	191205_191210_1	P5			1	0	0
1419	23.0769	All	p5_191205_191210_1_191210_a001	191205_191210_1	P5			0	0	1
1420	76.4706	All	p5_191205_191210_1_191210_a001	191205_191210_1	P5			1	0	0
1421	84.2105	All	p5_191205_191210_1_191210_a001	191205_191210_1	P5			1	0	0
1422	42.8571	All	p5_191205_191210_1_191210_a001	191205_191210_1	P5			0	1	0
1423	100	All	p5_191205_191210_1_191210_a001	191205_191210_1	P5			1	0	0
1424	58.0645	All	p5_191205_191210_1_191210_a001	191205_191210_1	P5			0	1	0
1425	92.8571	All	p5_191205_191210_1_191210_a001	191205_191210_1	P5			1	0	0
1426	62.7907	All	p5_191205_191210_1_191210_a001	191205_191210_1	P5			1	0	0
1427	100	All	p5_191205_191210_1_191210_a001	191205_191210_1	P5			1	0	0
1428	100	All	p5_191205_191210_1_191210_a001	191205_191210_1	P5			1	0	0
1429	40.625	All	p5_191205_191210_1_191210_a001	191205_191210_1	P5			0	1	0
1430	78.7879	All	p5_191205_191210_1_191210_a001	191205_191210_1	P5			1	0	0
1431	80.9524	All	p5_191205_191210_1_191210_a001	191205_191210_1	P5			1	0	0
1432	76.1905	All	p5_191205_191210_1_191210_a001	191205_191210_1	P5			1	0	0
1433	86.6667	All	p5_191205_191210_1_191210_a001	191205_191210_1	P5			1	0	0
1434	40	All	p5_191205_191210_1_191210_a001	191205_191210_1	P5			0	1	0
1435	55.1724	All	p5_191205_191210_1_191210_a001	191205_191210_1	P5			0	1	0
1436	78.9474	All	p5_191205_191210_1_191210_a001	191205_191210_1	P5			1	0	0
1437	74.2857	All	p5_191205_191210_1_191210_a001	191205_191210_1	P5			1	0	0
1438	52.7778	All	p5_191205_191210_1_191210_a001	191205_191210_1	P5			0	1	0
1439	66.6667	All	p5_191205_191210_1_191210_a001	191205_191210_1	P5			1	0	0
1440	100	All	p5_191205_191210_1_191210_a001	191205_191210_1	P5			1	0	0
1441	90	All	p5_191205_191210_1_191210_a001	191205_191210_1	P5			1	0	0
1442	66.6667	All	p5_191205_191210_1_191210_a001	191205_191210_1	P5			1	0	0
1443	48.1481	All	p5_191205_191210_1_191210_a001	191205_191210_1	P5			0	1	0
1444	34.7826	All	p5_191205_191210_1_191210_a001	191205_191210_1	P5			0	0	1
1445	90	All	p5_191205_191210_1_191210_a001	191205_191210_1	P5			1	0	0
1446	60	All	p5_191205_191210_1_191210_a001	191205_191210_1	P5			0	1	0
1447	63.1579	All	p5_191205_191210_1_191210_a001	191205_191210_1	P5			1	0	0
1448	35	All	p5_191205_191210_1_191210_a001	191205_191210_1	P5			0	0	1
1449	46.1538	All	p5_191205_191210_1_191210_a001	191205_191210_1	P5			0	1	0
1450	92.3077	All	p5_191205_191210_1_191210_a001	191205_191210_1	P5			1	0	0
1451	72.7273	All	p5_191205_191210_1_191210_a001	191205_191210_1	P5			1	0	0
1452	67.7419	All	p5_191205_191210_1_191210_a001	191205_191210_1	P5			1	0	0
1453	68.75	All	p5_191205_191210_1_191210_a001	191205_191210_1	P5			1	0	0
1454	92.3077	All	p5_191205_191210_1_191210_a001	191205_191210_1	P5			1	0	0
1455	19.0476	All	p5_191205_191210_1_191210_a001	191205_191210_1	P5			0	0	1
1456	72.2222	All	p5_191205_191210_1_191210_a001	191205_191210_1	P5			1	0	0
1457	28	All	p5_191205_191210_1_191210_a001	191205_191210_1	P5			0	0	1
1458	61.9048	All	p5_191205_191210_1_191210_a001	191205_191210_1	P5			1	0	0
1459	57.8947	All	p5_191205_191210_1_191210_a001	191205_191210_1	P5			0	1	0
1460	92.8571	All	p5_191205_191210_1_191210_a001	191205_191210_1	P5			1	0	0
1461	78.125	All	p5_191205_191210_1_191210_a001	191205_191210_1	P5			1	0	0
1462	83.3333	All	p5_191205_191210_1_191210_a001	191205_191210_1	P5			1	0	0
1463	33.3333	All	p5_191205_191210_1_191210_a001	191205_191210_1	P5			0	0	1
1464	82.3529	All	p5_191205_191210_1_191210_a001	191205_191210_1	P5			1	0	0
1465	95	All	p5_191205_191210_1_191210_a001	191205_191210_1	P5			1	0	0
1466	85.7143	All	p5_191205_191210_1_191210_a001	191205_191210_1	P5			1	0	0
1467	56.25	All	p5_191205_191210_1_191210_a001	191205_191210_1	P5			0	1	0
1468	75	All	p5_191205_191210_1_191210_a001	191205_191210_1	P5			1	0	0
1469	86.6667	All	p5_191205_191210_1_191210_a001	191205_191210_1	P5			1	0	0
1470	45.4545	All	p5_191205_191210_1_191210_a001	191205_191210_1	P5			0	1	0
1471	90.4762	All	p5_191205_191210_1_191210_a001	191205_191210_1	P5			1	0	0
1472	78.9474	All	p5_191205_191210_1_191210_a001	191205_191210_1	P5			1	0	0
1473	38.0952	All	p5_191205_191210_1_191210_a001	191205_191210_1	P5			0	0	1
1474	50	All	p5_191205_191210_1_191210_a001	191205_191210_1	P5			0	1	0
1475	57.1429	All	p5_191205_191210_1_191210_a001	191205_191210_1	P5			0	1	0
1476	82.6087	All	p5_191205_191210_1_191210_a001	191205_191210_1	P5			1	0	0
1477	78.5714	All	p5_191205_191210_1_191210_a001	191205_191210_1	P5			1	0	0
1478	65.2174	All	p5_191205_191210_1_191210_a001	191205_191210_1	P5			1	0	0
1479	53.1915	All	p5_191205_191210_1_191210_a001	191205_191210_1	P5			0	1	0
1480	85	All	p5_191205_191210_1_191210_a001	191205_191210_1	P5			1	0	0
1481	42.8571	All	p5_191205_191210_1_191210_a001	191205_191210_1	P5			0	1	0
1482	84.2105	All	p5_191205_191210_1_191210_a001	191205_191210_1	P5			1	0	0
1483	66.6667	All	p5_191205_191210_1_191210_a001	191205_191210_1	P5			1	0	0
1484	82.6087	All	p5_191205_191210_1_191210_a001	191205_191210_1	P5			1	0	0
1485	75.8621	All	p5_191205_191210_1_191210_a001	191205_191210_1	P5			1	0	0
1486	83.3333	All	p5_191205_191210_1_191210_a001	191205_191210_1	P5			1	0	0
1487	87.5	All	p5_191205_191210_1_191210_a001	191205_191210_1	P5			1	0	0
1488	53.125	All	p5_191205_191210_1_191210_a001	191205_191210_1	P5			0	1	0
1489	42.8571	All	p5_191205_191210_1_191210_a001	191205_191210_1	P5			0	1	0
1490	64.2857	All	p5_191205_191210_1_191210_a001	191205_191210_1	P5			1	0	0
1491	81.25	All	p5_191205_191210_1_191210_a001	191205_191210_1	P5			1	0	0
1492	85.7143	All	p5_191205_191210_1_191210_a001	191205_191210_1	P5			1	0	0
1493	50	All	p5_191205_191210_1_191210_a001	191205_191210_1	P5			0	1	0
1494	76	All	p5_191205_191210_1_191210_a001	191205_191210_1	P5			1	0	0
1495	62.963	All	p5_191205_191210_1_191210_a001	191205_191210_1	P5			1	0	0
1496	56	All	p5_191205_191210_1_191210_a001	191205_191210_1	P5			0	1	0
1497	27.2727	All	p5_191205_191210_1_191210_a001	191205_191210_1	P5			0	0	1
1498	69.697	All	p5_191205_191210_1_191210_a001	191205_191210_1	P5			1	0	0
1499	62.8571	All	p5_191205_191210_1_191210_a001	191205_191210_1	P5			1	0	0
1500	52.7778	All	p5_191205_191210_1_191210_a001	191205_191210_1	P5			0	1	0
1501	30.5556	All	p5_191205_191210_1_191210_a001	191205_191210_1	P5			0	0	1
1502	80	All	p5_191205_191210_1_191210_a001	191205_191210_1	P5			1	0	0
1503	91.6667	All	p5_191205_191210_1_191210_a001	191205_191210_1	P5			1	0	0
1504	60	All	p5_191205_191210_1_191210_a001	191205_191210_1	P5			0	1	0
1505	85.7143	All	p5_191205_191210_1_191210_a001	191205_191210_1	P5			1	0	0
1506	73.3333	All	p5_191205_191210_1_191210_a001	191205_191210_1	P5			1	0	0
1507	51.4286	All	p5_191205_191210_1_191210_a001	191205_191210_1	P5			0	1	0
1508	90	All	p5_191205_191210_1_191210_a001	191205_191210_1	P5			1	0	0
1509	75	All	p5_191205_191210_1_191210_a001	191205_191210_1	P5			1	0	0
1510	53.8462	All	p5_191205_191210_1_191210_a001	191205_191210_1	P5			0	1	0
1511	54.5455	All	p5_191205_191210_1_191210_a001	191205_191210_1	P5			0	1	0
1512	21.7391	All	p5_191205_191210_1_191210_a001	191205_191210_1	P5			0	0	1
1513	90	All	p5_191205_191210_1_191210_a001	191205_191210_1	P5			1	0	0
1514	68	All	p5_191205_191210_1_191210_a001	191205_191210_1	P5			1	0	0
1515	84.2105	All	p5_200306_200311_200311_a000	200306_200311	P5			1	0	0
1516	36.3014	All	p5_200306_200311_200311_a000	200306_200311	P5			0	0	1
1517	75.1825	All	p5_200306_200311_200311_a000	200306_200311	P5			1	0	0
1518	77.1084	All	p5_200306_200311_200311_a000	200306_200311	P5			1	0	0
1519	8.33333	All	p5_200306_200311_200311_a000	200306_200311	P5			0	0	1
1520	84.2105	All	p5_200306_200311_200311_a000	200306_200311	P5			1	0	0
1521	35.0515	All	p5_200306_200311_200311_a000	200306_200311	P5			0	0	1
1522	39.8601	All	p5_200306_200311_200311_a000	200306_200311	P5			0	0	1
1523	78.6667	All	p5_200306_200311_200311_a000	200306_200311	P5			1	0	0
1524	37.1134	All	p5_200306_200311_200311_a000	200306_200311	P5			0	0	1
1525	40	All	p5_200306_200311_200311_a000	200306_200311	P5			0	1	0
1526	60	All	p5_200306_200311_200311_a000	200306_200311	P5			0	1	0
1527	86.5672	All	p5_200306_200311_200311_a000	200306_200311	P5			1	0	0
1528	52.9412	All	p5_200306_200311_200311_a000	200306_200311	P5			0	1	0
1529	82.4561	All	p5_200306_200311_200311_a000	200306_200311	P5			1	0	0
1530	73.2394	All	p5_200306_200311_200311_a000	200306_200311	P5			1	0	0
1531	100	All	p5_200306_200311_200311_a000	200306_200311	P5			1	0	0
1532	26.2712	All	p5_200306_200311_200311_a000	200306_200311	P5			0	0	1
1533	20	All	p5_200306_200311_200311_a000	200306_200311	P5			0	0	1
1534	75	All	p5_200306_200311_200311_a000	200306_200311	P5			1	0	0
1535	100	All	p5_200306_200311_200311_a000	200306_200311	P5			1	0	0
1536	11.3924	All	p5_200306_200311_200311_a000	200306_200311	P5			0	0	1
1537	100	All	p5_200306_200311_200311_a000	200306_200311	P5			1	0	0
1538	41.6667	All	p5_200306_200311_200311_a000	200306_200311	P5			0	1	0
1539	18.9189	All	p5_200306_200311_200311_a000	200306_200311	P5			0	0	1
1540	80	All	p5_200306_200311_200311_a000	200306_200311	P5			1	0	0
1541	93.5484	All	p5_200306_200311_200311_a000	200306_200311	P5			1	0	0
1542	83.8983	All	p5_200306_200311_200311_a000	200306_200311	P5			1	0	0
1543	74.7368	All	p5_200306_200311_200311_a000	200306_200311	P5			1	0	0
1544	14.0845	All	p5_200306_200311_200311_a000	200306_200311	P5			0	0	1
1545	29.4479	All	p5_200306_200311_200311_a000	200306_200311	P5			0	0	1
1546	45.9677	All	p5_200306_200311_200311_a000	200306_200311	P5			0	1	0
1547	59.375	All	p5_200306_200311_200311_a000	200306_200311	P5			0	1	0
1548	56.6434	All	p5_200306_200311_200311_a000	200306_200311	P5			0	1	0
1549	95.8333	All	p5_200306_200311_200311_a000	200306_200311	P5			1	0	0
1550	77.7778	All	p5_200306_200311_200311_a000	200306_200311	P5			1	0	0
1551	76.3158	All	p5_200306_200311_200311_a000	200306_200311	P5			1	0	0
1552	88.5246	All	p5_200306_200311_200311_a000	200306_200311	P5			1	0	0
1553	74.6269	All	p5_200306_200311_200311_a000	200306_200311	P5			1	0	0
1554	94.4444	All	p5_200306_200311_200311_a000	200306_200311	P5			1	0	0
1555	47.1698	All	p5_200306_200311_200311_a000	200306_200311	P5			0	1	0
1556	87.7551	All	p5_200306_200311_200311_a000	200306_200311	P5			1	0	0
1557	97.5309	All	p5_200306_200311_200311_a000	200306_200311	P5			1	0	0
1558	81.9672	All	p5_200306_200311_200311_a000	200306_200311	P5			1	0	0
1559	96.0784	All	p5_200306_200311_200311_a000	200306_200311	P5			1	0	0
1560	50	All	p5_200306_200311_200311_a000	200306_200311	P5			0	1	0
1561	90.9091	All	p5_200306_200311_200311_a000	200306_200311	P5			1	0	0
1562	58.4906	All	p5_200306_200311_200311_a000	200306_200311	P5			0	1	0
1563	90.5405	All	p5_200306_200311_200311_a000	200306_200311	P5			1	0	0
1564	77.5	All	p5_200306_200311_200311_a000	200306_200311	P5			1	0	0
1565	67.0455	All	p5_200306_200311_200311_a000	200306_200311	P5			1	0	0
1566	90.4762	All	p5_200306_200311_200311_a000	200306_200311	P5			1	0	0
1567	77.0115	All	p5_200306_200311_200311_a000	200306_200311	P5			1	0	0
1568	95	All	p5_200306_200311_200311_a000	200306_200311	P5			1	0	0
1569	81.1881	All	p5_200306_200311_200311_a000	200306_200311	P5			1	0	0
1570	26.2295	All	p5_200306_200311_200311_a000	200306_200311	P5			0	0	1
1571	95.082	All	p5_200306_200311_200311_a000	200306_200311	P5			1	0	0
1572	96.9697	All	p5_200306_200311_200311_a000	200306_200311	P5			1	0	0
1573	80.8219	All	p5_200306_200311_200311_a000	200306_200311	P5			1	0	0
1574	73.4375	All	p5_200306_200311_200311_a000	200306_200311	P5			1	0	0
1575	57.9268	All	p5_200306_200311_200311_a000	200306_200311	P5			0	1	0
1576	63.0769	All	p5_200306_200311_200311_a000	200306_200311	P5			1	0	0
1577	95.3125	All	p5_200306_200311_200311_a000	200306_200311	P5			1	0	0
1578	89.2857	All	p5_200306_200311_200311_a000	200306_200311	P5			1	0	0
1579	100	All	p5_200306_200311_200311_a000	200306_200311	P5			1	0	0
1580	73.0769	All	p5_200306_200311_200311_a000	200306_200311	P5			1	0	0
1581	61.6541	All	p5_200306_200311_200311_a000	200306_200311	P5			1	0	0
1582	54.3689	All	p5_200306_200311_200311_a000	200306_200311	P5			0	1	0
1583	52.2727	All	p5_200306_200311_200311_a000	200306_200311	P5			0	1	0
1584	61.165	All	p5_200306_200311_200311_a000	200306_200311	P5			1	0	0
1585	92.5926	All	p5_200306_200311_200311_a000	200306_200311	P5			1	0	0
1586	87.0588	All	p5_200306_200311_200311_a000	200306_200311	P5			1	0	0
1587	91.8919	All	p5_200306_200311_200311_a000	200306_200311	P5			1	0	0
1588	82.6087	All	p5_200306_200311_200311_a000	200306_200311	P5			1	0	0
1589	65.4206	All	p5_200306_200311_200311_a000	200306_200311	P5			1	0	0
1590	80	All	p5_200306_200311_200311_a000	200306_200311	P5			1	0	0
1591	50	All	p5_200306_200311_200311_a000	200306_200311	P5			0	1	0
1592	78.9474	All	p5_200306_200311_200311_a000	200306_200311	P5			1	0	0
1593	92.8571	All	p5_200306_200311_200311_a000	200306_200311	P5			1	0	0
1594	52.6316	All	p5_200306_200311_200311_a000	200306_200311	P5			0	1	0
1595	100	All	p5_200306_200311_200311_a000	200306_200311	P5			1	0	0
1596	94.4444	All	p5_200306_200311_200311_a000	200306_200311	P5			1	0	0
1597	100	All	p5_200306_200311_200311_a000	200306_200311	P5			1	0	0
1598	68.3673	All	p5_200306_200311_200311_a000	200306_200311	P5			1	0	0
1599	34.2105	All	p5_200306_200311_200311_a000	200306_200311	P5			0	0	1
1600	29.4118	All	p5_200306_200311_200311_a000	200306_200311	P5			0	0	1
1601	36.3636	All	p5_200306_200311_200311_a000	200306_200311	P5			0	0	1
1602	69.6296	All	p5_200306_200311_200311_a000	200306_200311	P5			1	0	0
1603	61.9403	All	p5_200306_200311_200311_a000	200306_200311	P5			1	0	0
1604	45.3237	All	p5_200306_200311_200311_a000	200306_200311	P5			0	1	0
1605	32.2835	All	p5_200306_200311_200311_a000	200306_200311	P5			0	0	1
1606	73.3333	All	p5_200306_200311_200311_a000	200306_200311	P5			1	0	0
1607	49.2063	All	p5_200306_200311_200311_a000	200306_200311	P5			0	1	0
1608	40	All	p5_200306_200311_200311_a000	200306_200311	P5			0	1	0
1609	38.2353	All	p5_200306_200311_200311_a000	200306_200311	P5			0	0	1
1610	87.5	All	p5_200306_200311_200311_a000	200306_200311	P5			1	0	0
1611	72.8571	All	p5_200306_200311_200311_a000	200306_200311	P5			1	0	0
1612	32.8358	All	p5_200306_200311_200311_a000	200306_200311	P5			0	0	1
1613	18.9655	All	p5_200306_200311_200311_a000	200306_200311	P5			0	0	1
1614	50	All	p5_200306_200311_200311_a000	200306_200311	P5			0	1	0
1615	63.7681	All	p5_200306_200311_200311_a000	200306_200311	P5			1	0	0
1616	50.3401	All	p5_200306_200311_200311_a000	200306_200311	P5			0	1	0
1617	35.5072	All	p5_200306_200311_200311_a000	200306_200311	P5			0	0	1
1618	6.25	All	p5_200306_200311_200311_a000	200306_200311	P5			0	0	1
1619	58.4416	All	p5_200306_200311_200311_a000	200306_200311	P5			0	1	0
1620	49.4318	All	p5_200306_200311_200311_a000	200306_200311	P5			0	1	0
1621	19.2308	All	p5_200306_200311_200311_a000	200306_200311	P5			0	0	1
1622	80.4348	All	p5_200306_200311_200311_a000	200306_200311	P5			1	0	0
1623	60.2151	All	p5_200306_200311_200311_a000	200306_200311	P5			1	0	0
1624	38.7931	All	p5_200306_200311_200311_a000	200306_200311	P5			0	0	1
1625	62.0482	All	p5_200306_200311_200311_a000	200306_200311	P5			1	0	0
1626	34.6154	All	p5_200306_200311_200311_a000	200306_200311	P5			0	0	1
1627	68.4211	All	p5_200306_200311_200311_a000	200306_200311	P5			1	0	0
1628	65.7534	All	p5_200306_200311_200311_a000	200306_200311	P5			1	0	0
1629	57.377	All	p5_200306_200311_200311_a000	200306_200311	P5			0	1	0
1630	86.9565	All	p5_200306_200311_200311_a000	200306_200311	P5			1	0	0
1631	36.3636	All	p5_200306_200311_200311_a000	200306_200311	P5			0	0	1
1632	83.0508	All	p5_200306_200311_200311_a000	200306_200311	P5			1	0	0
1633	48.3871	All	p5_200306_200311_200311_a000	200306_200311	P5			0	1	0
1634	52.8302	All	p5_200306_200311_200311_a000	200306_200311	P5			0	1	0
1635	51.0067	All	p5_200306_200311_200311_a000	200306_200311	P5			0	1	0
1636	31.5436	All	p5_200306_200311_200311_a000	200306_200311	P5			0	0	1
1637	34.7222	All	p5_200306_200311_200311_a000	200306_200311	P5			0	0	1
1638	80.3279	All	p5_200306_200311_200311_a000	200306_200311	P5			1	0	0
1639	24.4444	All	p5_200306_200311_200311_a000	200306_200311	P5			0	0	1
1640	75.6098	All	p5_200306_200311_200311_a000	200306_200311	P5			1	0	0
1641	71.0526	All	p5_200306_200311_200311_a000	200306_200311	P5			1	0	0
1642	68.9394	All	p5_200306_200311_200311_a000	200306_200311	P5			1	0	0
1643	90	All	p5_200306_200311_200311_a000	200306_200311	P5			1	0	0
1644	82.5	All	p5_200306_200311_200311_a000	200306_200311	P5			1	0	0
1645	57.764	All	p5_200306_200311_200311_a000	200306_200311	P5			0	1	0
1646	46.875	All	p5_200306_200311_200311_a000	200306_200311	P5			0	1	0
1647	42.1384	All	p5_200306_200311_200311_a000	200306_200311	P5			0	1	0
1648	55.814	All	p5_200306_200311_200311_a000	200306_200311	P5			0	1	0
1649	67.9688	All	p5_200306_200311_200311_a000	200306_200311	P5			1	0	0
1650	62.5	All	p5_200306_200311_200311_a000	200306_200311	P5			1	0	0
1651	77.451	All	p5_200306_200311_200311_a000	200306_200311	P5			1	0	0
1652	52.1127	All	p5_200306_200311_200311_a000	200306_200311	P5			0	1	0
1653	71.1712	All	p5_200306_200311_200311_a000	200306_200311	P5			1	0	0
1654	63.0058	All	p5_200306_200311_200311_a000	200306_200311	P5			1	0	0
1655	41.3793	All	p5_200306_200311_200311_a000	200306_200311	P5			0	1	0
1656	21.6418	All	p5_200306_200311_200311_a000	200306_200311	P5			0	0	1
1657	30.4878	All	p5_200306_200311_200311_a000	200306_200311	P5			0	0	1
1658	79.7101	All	p5_200306_200311_200311_a000	200306_200311	P5			1	0	0
1659	35.8696	All	p5_200306_200311_200311_a000	200306_200311	P5			0	0	1
1660	64.0244	All	p5_200306_200311_200311_a000	200306_200311	P5			1	0	0
1661	54.0984	All	p5_200306_200311_200311_a000	200306_200311	P5			0	1	0
1662	59.1549	All	p5_200306_200311_200311_a000	200306_200311	P5			0	1	0
1663	25.7143	All	p5_200306_200311_200311_a000	200306_200311	P5			0	0	1
1664	89.8305	All	p5_200306_200311_200311_a000	200306_200311	P5			1	0	0
1665	64.8148	All	p5_200306_200311_200311_a000	200306_200311	P5			1	0	0
1666	28	All	p5_200306_200311_200311_a000	200306_200311	P5			0	0	1
1667	27.2727	All	p5_200306_200311_200311_a000	200306_200311	P5			0	0	1
1668	49.4382	All	p5_200306_200311_200311_a000	200306_200311	P5			0	1	0
1669	59.3023	All	p5_200306_200311_200311_a000	200306_200311	P5			0	1	0
1670	15.1515	All	p5_200306_200311_200311_a000	200306_200311	P5			0	0	1
1671	54.321	All	p5_200306_200311_200311_a000	200306_200311	P5			0	1	0
1672	44.4444	All	p5_200306_200311_200311_a000	200306_200311	P5			0	1	0
1673	40.708	All	p5_200306_200311_200311_a000	200306_200311	P5			0	1	0
1674	47.2727	All	p5_200306_200311_200311_a000	200306_200311	P5			0	1	0
1675	66.0377	All	p5_200306_200311_200311_a000	200306_200311	P5			1	0	0
1676	5	All	p5_200306_200311_200311_a000	200306_200311	P5			0	0	1
1677	65.7534	All	p5_200306_200311_200311_a000	200306_200311	P5			1	0	0
1678	82.4176	All	p5_200306_200311_200311_a000	200306_200311	P5			1	0	0
1679	78.9474	All	p5_200306_200311_200311_a000	200306_200311	P5			1	0	0
1680	71.8519	All	p5_200306_200311_200311_a000	200306_200311	P5			1	0	0
1681	57.8571	All	p5_200306_200311_200311_a000	200306_200311	P5			0	1	0
1682	28.3333	All	p5_200306_200311_200311_a000	200306_200311	P5			0	0	1
1683	49.2063	All	p5_200306_200311_200311_a000	200306_200311	P5			0	1	0
1684	24.7619	All	p5_200306_200311_200311_a000	200306_200311	P5			0	0	1
1685	49.4318	All	p5_200306_200311_200311_a000	200306_200311	P5			0	1	0
1686	80.4348	All	p5_200306_200311_200311_a000	200306_200311	P5			1	0	0
1687	64.4172	All	p5_200306_200311_200311_a000	200306_200311	P5			1	0	0
1688	86.8132	All	p5_200306_200311_200311_a000	200306_200311	P5			1	0	0
1689	81.3187	All	p5_200306_200311_200311_a000	200306_200311	P5			1	0	0
1690	54.3046	All	p5_200306_200311_200311_a000	200306_200311	P5			0	1	0
1691	24.0602	All	p5_200306_200311_200311_a000	200306_200311	P5			0	0	1
1692	63.1579	All	p5_200306_200311_200311_a000	200306_200311	P5			1	0	0
1693	90	All	p5_200306_200311_200311_a000	200306_200311	P5			1	0	0
1694	42.1384	All	p5_200306_200311_200311_a000	200306_200311	P5			0	1	0
1695	71.1712	All	p5_200306_200311_200311_a000	200306_200311	P5			1	0	0
1696	46.5839	All	p5_200306_200311_200311_a000	200306_200311	P5			0	1	0
1697	41.3793	All	p5_200306_200311_200311_a000	200306_200311	P5			0	1	0
1698	71.5152	All	p5_200306_200311_200311_a000	200306_200311	P5			1	0	0
1699	65.2482	All	p5_200306_200311_200311_a000	200306_200311	P5			1	0	0
1700	54.0984	All	p5_200306_200311_200311_a000	200306_200311	P5			0	1	0
1701	59.1549	All	p5_200306_200311_200311_a000	200306_200311	P5			0	1	0
1702	85.2459	All	p5_200306_200311_200311_a000	200306_200311	P5			1	0	0
1703	61.9469	All	p5_200306_200311_200311_a000	200306_200311	P5			1	0	0
1704	90.4348	All	p5_200306_200311_200311_a000	200306_200311	P5			1	0	0
1705	80.1527	All	p5_200306_200311_200311_a000	200306_200311	P5			1	0	0
1706	59.3023	All	p5_200306_200311_200311_a000	200306_200311	P5			0	1	0
1707	16.6667	All	p5_200306_200311_200311_a000	200306_200311	P5			0	0	1
1708	38.7097	All	p5_200306_200311_200311_a000	200306_200311	P5			0	0	1
1709	46.7213	All	p5_200306_200311_200311_a000	200306_200311	P5			0	1	0
1710	5	All	p5_200306_200311_200311_a000	200306_200311	P5			0	0	1
1711	65.7534	All	p5_200306_200311_200311_a000	200306_200311	P5			1	0	0
1712	82.4176	All	p5_200306_200311_200311_a000	200306_200311	P5			1	0	0
1713	50	All	p5_200306_200311_200311_a000	200306_200311	P5			0	1	0
1714	33.3333	All	p5_200306_200311_200311_a000	200306_200311	P5			0	0	1
1715	36.3636	All	p5_200306_200311_200311_a000	200306_200311	P5			0	0	1
1716	46.3235	All	p5_200306_200311_200311_a000	200306_200311	P5			0	1	0
1717	28.3333	All	p5_200306_200311_200311_a000	200306_200311	P5			0	0	1
1718	47.619	All	p5_200306_200311_200311_a000	200306_200311	P5			0	1	0
1719	25	All	p5_200306_200311_200311_a000	200306_200311	P5			0	0	1
1720	33.3333	All	p5_200306_200311_200311_a000	200306_200311	P5			0	0	1
1721	87.5	All	p5_200306_200311_200311_a000	200306_200311	P5			1	0	0
1722	48.8764	All	p5_200306_200311_200311_a000	200306_200311	P5			0	1	0
1723	35.0318	All	p5_200306_200311_200311_a000	200306_200311	P5			0	0	1
1724	69.9248	All	p5_200306_200311_200311_a000	200306_200311	P5			1	0	0
1725	54.6875	All	p5_200306_200311_200311_a000	200306_200311	P5			0	1	0
1726	17.2414	All	p5_200306_200311_200311_a000	200306_200311	P5			0	0	1
1727	68.4211	All	p5_200306_200311_200311_a000	200306_200311	P5			1	0	0
1728	75.4386	All	p5_200306_200311_200311_a000	200306_200311	P5			1	0	0
1729	48.3871	All	p5_200306_200311_200311_a000	200306_200311	P5			0	1	0
1730	51.0067	All	p5_200306_200311_200311_a000	200306_200311	P5			0	1	0
1731	24.4444	All	p5_200306_200311_200311_a000	200306_200311	P5			0	0	1
1732	79.5699	All	p5_200306_200311_200311_a000	200306_200311	P5			1	0	0
1733	63.1579	All	p5_200306_200311_200311_a000	200306_200311	P5			1	0	0
1734	62.2222	All	p5_200306_200311_200311_a000	200306_200311	P5			1	0	0
1735	90	All	p5_200306_200311_200311_a000	200306_200311	P5			1	0	0
1736	86.8421	All	p5_200306_200311_200311_a000	200306_200311	P5			1	0	0
1737	42.6752	All	p5_200306_200311_200311_a000	200306_200311	P5			0	1	0
1738	38.4615	All	p5_200306_200311_200311_a000	200306_200311	P5			0	0	1
1739	94.0678	All	p5_200306_200311_200311_a000	200306_200311	P5			1	0	0
1740	55.8333	All	p5_200306_200311_200311_a000	200306_200311	P5			0	1	0
1741	19.8198	All	p5_200306_200311_200311_a000	200306_200311	P5			0	0	1
1742	59.1549	All	p5_200306_200311_200311_a000	200306_200311	P5			0	1	0
1743	64.8148	All	p5_200306_200311_200311_a000	200306_200311	P5			1	0	0
1744	72.4638	All	p5_200306_200311_200311_a000	200306_200311	P5			1	0	0
1745	20.7407	All	p5_200306_200311_200311_a000	200306_200311	P5			0	0	1
1746	44.4444	All	p5_200306_200311_200311_a000	200306_200311	P5			0	1	0
1747	5	All	p5_200306_200311_200311_a000	200306_200311	P5			0	0	1
1748	78.9474	All	p5_200306_200311_200311_a000	200306_200311	P5			1	0	0
1749	25	All	p5_200306_200311_200311_a000	200306_200311	P5			0	0	1
1750	42.1384	All	p5_200306_200311_200311_a000	200306_200311	P5			0	1	0
1751	54.1667	All	p5_200306_200311_200311_a000	200306_200311	P5			0	1	0
1752	51	All	p5_200306_200311_200311_a000	200306_200311	P5			0	1	0
1753	45.9893	All	p5_200306_200311_200311_a000	200306_200311	P5			0	1	0
1754	82.4176	All	p5_200306_200311_200311_a000	200306_200311	P5			1	0	0
1755	78.9474	All	p5_200306_200311_200311_a000	200306_200311	P5			1	0	0
1756	36.5079	All	p5_200306_200311_200311_a000	200306_200311	P5			0	0	1
1757	68.8889	All	p5_200306_200311_200311_a000	200306_200311	P5			1	0	0
1758	28.3333	All	p5_200306_200311_200311_a000	200306_200311	P5			0	0	1
1759	63.7681	All	p5_200306_200311_200311_a000	200306_200311	P5			1	0	0
1760	46.9274	All	p5_200306_200311_200311_a000	200306_200311	P5			0	1	0
1761	79.3478	All	p5_200306_200311_200311_a000	200306_200311	P5			1	0	0
1762	60.9195	All	p5_200306_200311_200311_a000	200306_200311	P5			1	0	0
1763	50.6098	All	p5_200306_200311_200311_a000	200306_200311	P5			0	1	0
1764	65.1515	All	p5_200306_200311_200311_a000	200306_200311	P5			1	0	0
1765	81.3187	All	p5_200306_200311_200311_a000	200306_200311	P5			1	0	0
1766	83.0508	All	p5_200306_200311_200311_a000	200306_200311	P5			1	0	0
1767	61.2903	All	p5_200306_200311_200311_a000	200306_200311	P5			1	0	0
1768	51.0067	All	p5_200306_200311_200311_a000	200306_200311	P5			0	1	0
1769	79.5699	All	p5_200306_200311_200311_a000	200306_200311	P5			1	0	0
1770	68.2171	All	p5_200306_200311_200311_a000	200306_200311	P5			1	0	0
1771	90	All	p5_200306_200311_200311_a000	200306_200311	P5			1	0	0
1772	82.5	All	p5_200306_200311_200311_a000	200306_200311	P5			1	0	0
1773	42.9487	All	p5_200306_200311_200311_a000	200306_200311	P5			0	1	0
1774	63.6872	All	p5_200306_200311_200311_a000	200306_200311	P5			1	0	0
1775	69.3878	All	p5_200306_200311_200311_a000	200306_200311	P5			1	0	0
1776	56.5476	All	p5_200306_200311_200311_a000	200306_200311	P5			0	1	0
1777	38.7755	All	p5_200306_200311_200311_a000	200306_200311	P5			0	0	1
1778	47.561	All	p5_200306_200311_200311_a000	200306_200311	P5			0	1	0
1779	94.1176	All	p5_200306_200311_200311_a000	200306_200311	P5			1	0	0
1780	65.2482	All	p5_200306_200311_200311_a000	200306_200311	P5			1	0	0
1781	55.8333	All	p5_200306_200311_200311_a000	200306_200311	P5			0	1	0
1782	59.1549	All	p5_200306_200311_200311_a000	200306_200311	P5			0	1	0
1783	82.0225	All	p5_200306_200311_200311_a000	200306_200311	P5			1	0	0
1784	86.9565	All	p5_200306_200311_200311_a000	200306_200311	P5			1	0	0
1785	60.479	All	p5_200306_200311_200311_a000	200306_200311	P5			1	0	0
1786	16.6667	All	p5_200306_200311_200311_a000	200306_200311	P5			0	0	1
1787	45.9893	All	p5_200306_200311_200311_a000	200306_200311	P5			0	1	0
1788	50	All	p5_200306_200311_200311_a000	200306_200311	P5			0	1	0
1789	64.4231	All	p5_200306_200311_200311_a000	200306_200311	P5			1	0	0
1790	65.3226	All	p5_200306_200311_200311_a000	200306_200311	P5			1	0	0
1791	82.4176	All	p5_200306_200311_200311_a000	200306_200311	P5			1	0	0
1792	76.1905	All	p5_200306_200311_200311_a000	200306_200311	P5			1	0	0
1793	94.4444	All	p5_200306_200311_200311_a000	200306_200311	P5			1	0	0
1794	38.0531	All	p5_200306_200311_200311_a001	200306_200311	P5			0	0	1
1795	39.2857	All	p5_200306_200311_200311_a001	200306_200311	P5			0	0	1
1796	15.3846	All	p5_200306_200311_200311_a001	200306_200311	P5			0	0	1
1797	40	All	p5_200306_200311_200311_a001	200306_200311	P5			0	1	0
1798	100	All	p5_200306_200311_200311_a001	200306_200311	P5			1	0	0
1799	28.8462	All	p5_200306_200311_200311_a001	200306_200311	P5			0	0	1
1800	16.3934	All	p5_200306_200311_200311_a001	200306_200311	P5			0	0	1
1801	6.25	All	p5_200306_200311_200311_a001	200306_200311	P5			0	0	1
1802	40	All	p5_200306_200311_200311_a001	200306_200311	P5			0	1	0
1803	14.2857	All	p5_200306_200311_200311_a001	200306_200311	P5			0	0	1
1804	23.0769	All	p5_200306_200311_200311_a001	200306_200311	P5			0	0	1
1805	90.4762	All	p5_200306_200311_200311_a001	200306_200311	P5			1	0	0
1806	26.9663	All	p5_200306_200311_200311_a001	200306_200311	P5			0	0	1
1807	20	All	p5_200306_200311_200311_a001	200306_200311	P5			0	0	1
1808	96.875	All	p5_200306_200311_200311_a001	200306_200311	P5			1	0	0
1809	5.19481	All	p5_200306_200311_200311_a001	200306_200311	P5			0	0	1
1810	12.5	All	p5_200306_200311_200311_a001	200306_200311	P5			0	0	1
1811	28.5714	All	p5_200306_200311_200311_a001	200306_200311	P5			0	0	1
1812	100	All	p5_200306_200311_200311_a001	200306_200311	P5			1	0	0
1813	63.6364	All	p5_200306_200311_200311_a001	200306_200311	P5			1	0	0
1814	57.5342	All	p5_200306_200311_200311_a001	200306_200311	P5			0	1	0
1815	100	All	p5_200306_200311_200311_a001	200306_200311	P5			1	0	0
1816	81.1594	All	p5_200306_200311_200311_a001	200306_200311	P5			1	0	0
1817	77.2727	All	p5_200306_200311_200311_a001	200306_200311	P5			1	0	0
1818	96.7742	All	p5_200306_200311_200311_a001	200306_200311	P5			1	0	0
1819	27.7778	All	p5_200306_200311_200311_a001	200306_200311	P5			0	0	1
1820	100	All	p5_200306_200311_200311_a001	200306_200311	P5			1	0	0
1821	100	All	p5_200306_200311_200311_a001	200306_200311	P5			1	0	0
1822	100	All	p5_200306_200311_200311_a001	200306_200311	P5			1	0	0
1823	98.0392	All	p5_200306_200311_200311_a001	200306_200311	P5			1	0	0
1824	41.6667	All	p5_200306_200311_200311_a001	200306_200311	P5			0	1	0
1825	21.4286	All	p5_200306_200311_200311_a001	200306_200311	P5			0	0	1
1826	42.6966	All	p5_200306_200311_200311_a001	200306_200311	P5			0	1	0
1827	79.3103	All	p5_200306_200311_200311_a001	200306_200311	P5			1	0	0
1828	83.3333	All	p5_200306_200311_200311_a001	200306_200311	P5			1	0	0
1829	83.1169	All	p5_200306_200311_200311_a001	200306_200311	P5			1	0	0
1830	60.2941	All	p5_200306_200311_200311_a001	200306_200311	P5			1	0	0
1831	47.5524	All	p5_200306_200311_200311_a001	200306_200311	P5			0	1	0
1832	35	All	p5_200306_200311_200311_a001	200306_200311	P5			0	0	1
1833	100	All	p5_200306_200311_200311_a001	200306_200311	P5			1	0	0
1834	100	All	p5_200306_200311_200311_a001	200306_200311	P5			1	0	0
1835	84.4828	All	p5_200306_200311_200311_a001	200306_200311	P5			1	0	0
1836	85.2941	All	p5_200306_200311_200311_a001	200306_200311	P5			1	0	0
1837	34.3284	All	p5_200306_200311_200311_a001	200306_200311	P5			0	0	1
1838	77.0833	All	p5_200306_200311_200311_a001	200306_200311	P5			1	0	0
1839	44.186	All	p5_200306_200311_200311_a001	200306_200311	P5			0	1	0
1840	90.566	All	p5_200306_200311_200311_a001	200306_200311	P5			1	0	0
1841	8.69565	All	p5_200306_200311_200311_a001	200306_200311	P5			0	0	1
1842	62.5	All	p5_200306_200311_200311_a001	200306_200311	P5			1	0	0
1843	92.3077	All	p5_200306_200311_200311_a001	200306_200311	P5			1	0	0
1844	97.561	All	p5_200306_200311_200311_a001	200306_200311	P5			1	0	0
1845	82.0513	All	p5_200306_200311_200311_a001	200306_200311	P5			1	0	0
1846	20.2703	All	p5_200306_200311_200311_a001	200306_200311	P5			0	0	1
1847	87.5	All	p5_200306_200311_200311_a001	200306_200311	P5			1	0	0
1848	33.3333	All	p5_200306_200311_200311_a001	200306_200311	P5			0	0	1
1849	79.3103	All	p5_200306_200311_200311_a001	200306_200311	P5			1	0	0
1850	78.3505	All	p5_200306_200311_200311_a001	200306_200311	P5			1	0	0
1851	17.3913	All	p5_200306_200311_200311_a001	200306_200311	P5			0	0	1
1852	8.10811	All	p5_200306_200311_200311_a001	200306_200311	P5			0	0	1
1853	10.3448	All	p5_200306_200311_200311_a001	200306_200311	P5			0	0	1
1854	25	All	p5_200306_200311_200311_a001	200306_200311	P5			0	0	1
1855	60.4167	All	p5_200306_200311_200311_a001	200306_200311	P5			1	0	0
1856	74.359	All	p5_200306_200311_200311_a001	200306_200311	P5			1	0	0
1857	26.9841	All	p5_200306_200311_200311_a001	200306_200311	P5			0	0	1
1858	85.7143	All	p5_200306_200311_200311_a001	200306_200311	P5			1	0	0
1859	71.9101	All	p5_200306_200311_200311_a001	200306_200311	P5			1	0	0
1860	77.9221	All	p5_200306_200311_200311_a001	200306_200311	P5			1	0	0
1861	13.4328	All	p5_200306_200311_200311_a001	200306_200311	P5			0	0	1
1862	58.8235	All	p5_200306_200311_200311_a001	200306_200311	P5			0	1	0
1863	79.3814	All	p5_200306_200311_200311_a001	200306_200311	P5			1	0	0
1864	46.9388	All	p5_200306_200311_200311_a001	200306_200311	P5			0	1	0
1865	68.4211	All	p5_200306_200311_200311_a001	200306_200311	P5			1	0	0
1866	90.9091	All	p5_200306_200311_200311_a001	200306_200311	P5			1	0	0
1867	78.7234	All	p5_200306_200311_200311_a001	200306_200311	P5			1	0	0
1868	87.7778	All	p5_200306_200311_200311_a001	200306_200311	P5			1	0	0
1869	28.5714	All	p5_200306_200311_200311_a001	200306_200311	P5			0	0	1
1870	16.6667	All	p5_200306_200311_200311_a001	200306_200311	P5			0	0	1
1871	78.125	All	p5_200306_200311_200311_a001	200306_200311	P5			1	0	0
1872	15.1515	All	p5_200306_200311_200311_a001	200306_200311	P5			0	0	1
1873	78.3505	All	p5_200306_200311_200311_a001	200306_200311	P5			1	0	0
1874	46.3918	All	p5_200306_200311_200311_a001	200306_200311	P5			0	1	0
1875	21.4286	All	p5_200306_200311_200311_a001	200306_200311	P5			0	0	1
1876	85.7143	All	p5_200306_200311_200311_a001	200306_200311	P5			1	0	0
1877	76.3441	All	p5_200306_200311_200311_a001	200306_200311	P5			1	0	0
1878	31.9444	All	p5_200306_200311_200311_a001	200306_200311	P5			0	0	1
1879	90.1639	All	p5_200306_200311_200311_a001	200306_200311	P5			1	0	0
1880	18.1818	All	p5_200306_200311_200311_a001	200306_200311	P5			0	0	1
1881	68.75	All	p5_200306_200311_200311_a001	200306_200311	P5			1	0	0
1882	41.9048	All	p5_200306_200311_200311_a001	200306_200311	P5			0	1	0
1883	16.8539	All	p5_200306_200311_200311_a001	200306_200311	P5			0	0	1
1884	86.3636	All	p5_200306_200311_200311_a001	200306_200311	P5			1	0	0
1885	97	All	p5_200306_200311_200311_a001	200306_200311	P5			1	0	0
1886	51.3761	All	p5_200306_200311_200311_a001	200306_200311	P5			0	1	0
1887	65.2174	All	p5_200306_200311_200311_a001	200306_200311	P5			1	0	0
1888	46.9027	All	p5_200306_200311_200311_a001	200306_200311	P5			0	1	0
1889	6.81818	All	p5_200306_200311_200311_a001	200306_200311	P5			0	0	1
1890	100	All	p5_200306_200311_200311_a001	200306_200311	P5			1	0	0
1891	71.4286	All	p5_200306_200311_200311_a001	200306_200311	P5			1	0	0
1892	64.6018	All	p5_200306_200311_200311_a001	200306_200311	P5			1	0	0
1893	49.1803	All	p5_200306_200311_200311_a001	200306_200311	P5			0	1	0
1894	35.2273	All	p5_200306_200311_200311_a001	200306_200311	P5			0	0	1
1895	39.7436	All	p5_200306_200311_200311_a001	200306_200311	P5			0	0	1
1896	30.7692	All	p5_200306_200311_200311_a001	200306_200311	P5			0	0	1
1897	25	All	p5_200306_200311_200311_a001	200306_200311	P5			0	0	1
1898	11.4286	All	p5_200306_200311_200311_a001	200306_200311	P5			0	0	1
1899	36.1905	All	p5_200306_200311_200311_a001	200306_200311	P5			0	0	1
1900	23.6559	All	p5_200306_200311_200311_a001	200306_200311	P5			0	0	1
1901	96.4912	All	p5_200306_200311_200311_a001	200306_200311	P5			1	0	0
1902	37.2881	All	p5_200306_200311_200311_a001	200306_200311	P5			0	0	1
1903	17.6471	All	p5_200306_200311_200311_a001	200306_200311	P5			0	0	1
1904	68.75	All	p5_200306_200311_200311_a001	200306_200311	P5			1	0	0
1905	75.5556	All	p5_200306_200311_200311_a001	200306_200311	P5			1	0	0
1906	85.9649	All	p5_200306_200311_200311_a001	200306_200311	P5			1	0	0
1907	81.9672	All	p5_200306_200311_200311_a001	200306_200311	P5			1	0	0
1908	72.1311	All	p5_200306_200311_200311_a001	200306_200311	P5			1	0	0
1909	18.6441	All	p5_200306_200311_200311_a001	200306_200311	P5			0	0	1
1910	35	All	p5_200306_200311_200311_a001	200306_200311	P5			0	0	1
1911	42.1769	All	p5_200306_200311_200311_a001	200306_200311	P5			0	1	0
1912	60	All	p5_200306_200311_200311_a001	200306_200311	P5			0	1	0
1913	55.5556	All	p5_200306_200311_200311_a001	200306_200311	P5			0	1	0
1914	44.1667	All	p5_200306_200311_200311_a001	200306_200311	P5			0	1	0
1915	100	All	p5_200306_200311_200311_a001	200306_200311	P5			1	0	0
1916	71.1864	All	p5_200306_200311_200311_a001	200306_200311	P5			1	0	0
1917	61.3636	All	p5_200306_200311_200311_a001	200306_200311	P5			1	0	0
1918	43.1818	All	p5_200306_200311_200311_a001	200306_200311	P5			0	1	0
1919	14.2857	All	p5_200306_200311_200311_a001	200306_200311	P5			0	0	1
1920	17.3913	All	p5_200306_200311_200311_a001	200306_200311	P5			0	0	1
1921	53.3333	All	p5_200306_200311_200311_a001	200306_200311	P5			0	1	0
1922	94.4444	All	p5_200306_200311_200311_a001	200306_200311	P5			1	0	0
1923	50.9804	All	p5_200306_200311_200311_a001	200306_200311	P5			0	1	0
1924	22.2222	All	p5_200306_200311_200311_a001	200306_200311	P5			0	0	1
1925	90.566	All	p5_200306_200311_200311_a001	200306_200311	P5			1	0	0
1926	28.3019	All	p5_200306_200311_200311_a001	200306_200311	P5			0	0	1
1927	50	All	p5_200306_200311_200311_a001	200306_200311	P5			0	1	0
1928	41.9355	All	p5_200306_200311_200311_a001	200306_200311	P5			0	1	0
1929	19.6721	All	p5_200306_200311_200311_a001	200306_200311	P5			0	0	1
1930	35.4839	All	p5_200306_200311_200311_a001	200306_200311	P5			0	0	1
1931	64	All	p5_200306_200311_200311_a001	200306_200311	P5			1	0	0
1932	7.69231	All	p5_200306_200311_200311_a001	200306_200311	P5			0	0	1
1933	81.25	All	p5_200306_200311_200311_a001	200306_200311	P5			1	0	0
1934	94.7368	All	p5_200306_200311_200311_a001	200306_200311	P5			1	0	0
1935	0	All	p5_200306_200311_200311_a001	200306_200311	P5			0	0	1
1936	16.3265	All	p5_200306_200311_200311_a001	200306_200311	P5			0	0	1
1937	25	All	p5_200306_200311_200311_a001	200306_200311	P5			0	0	1
1938	100	All	p5_200306_200311_200311_a001	200306_200311	P5			1	0	0
1939	100	All	p5_200306_200311_200311_a001	200306_200311	P5			1	0	0
1940	38.7097	All	p5_200306_200311_200311_a001	200306_200311	P5			0	0	1
1941	92.8571	All	p5_200306_200311_200311_a001	200306_200311	P5			1	0	0
1942	50.7246	All	p5_200306_200311_200311_a001	200306_200311	P5			0	1	0
1943	16.4179	All	p5_200306_200311_200311_a001	200306_200311	P5			0	0	1
1944	13.6364	All	p5_200306_200311_200311_a001	200306_200311	P5			0	0	1
1945	83.3333	All	p5_200306_200311_200311_a001	200306_200311	P5			1	0	0
1946	87.1795	All	p5_200306_200311_200311_a001	200306_200311	P5			1	0	0
1947	64.5161	All	p5_200306_200311_200311_a001	200306_200311	P5			1	0	0
1948	0	All	p5_200306_200311_200311_a001	200306_200311	P5			0	0	1
1949	93.75	All	p5_200306_200311_200311_a001	200306_200311	P5			1	0	0
1950	67.3469	All	p5_200306_200311_200311_a001	200306_200311	P5			1	0	0
1951	43.2432	All	p5_200306_200311_200311_a001	200306_200311	P5			0	1	0
1952	37.7358	All	p5_200306_200311_200311_a001	200306_200311	P5			0	0	1
1953	51.7241	All	p5_200306_200311_200311_a001	200306_200311	P5			0	1	0
1954	81.7204	All	p5_200306_200311_200311_a001	200306_200311	P5			1	0	0
1955	84.4828	All	p5_200306_200311_200311_a001	200306_200311	P5			1	0	0
1956	91.6667	All	p5_200306_200311_200311_a001	200306_200311	P5			1	0	0
1957	78.3505	All	p5_200306_200311_200311_a001	200306_200311	P5			1	0	0
1958	92.8571	All	p5_200306_200311_200311_a001	200306_200311	P5			1	0	0
1959	24.2105	All	p5_200306_200311_200311_a001	200306_200311	P5			0	0	1
1960	25	All	p5_200306_200311_200311_a001	200306_200311	P5			0	0	1
1961	74.359	All	p5_200306_200311_200311_a001	200306_200311	P5			1	0	0
1962	71.9101	All	p5_200306_200311_200311_a001	200306_200311	P5			1	0	0
1963	58.8235	All	p5_200306_200311_200311_a001	200306_200311	P5			0	1	0
1964	53.6842	All	p5_200306_200311_200311_a001	200306_200311	P5			0	1	0
1965	74.5763	All	p5_200306_200311_200311_a001	200306_200311	P5			1	0	0
1966	32.7273	All	p5_200306_200311_200311_a001	200306_200311	P5			0	0	1
1967	25	All	p5_200306_200311_200311_a001	200306_200311	P5			0	0	1
1968	81.25	All	p5_200306_200311_200311_a001	200306_200311	P5			1	0	0
1969	85.7143	All	p5_200306_200311_200311_a001	200306_200311	P5			1	0	0
1970	39.726	All	p5_200306_200311_200311_a001	200306_200311	P5			0	0	1
1971	13.4615	All	p5_200306_200311_200311_a001	200306_200311	P5			0	0	1
1972	35.6436	All	p5_200306_200311_200311_a001	200306_200311	P5			0	0	1
1973	86.3636	All	p5_200306_200311_200311_a001	200306_200311	P5			1	0	0
1974	39.7436	All	p5_200306_200311_200311_a001	200306_200311	P5			0	0	1
1975	11.4286	All	p5_200306_200311_200311_a001	200306_200311	P5			0	0	1
1976	25.4902	All	p5_200306_200311_200311_a001	200306_200311	P5			0	0	1
1977	94.7368	All	p5_200306_200311_200311_a001	200306_200311	P5			1	0	0
1978	33.8983	All	p5_200306_200311_200311_a001	200306_200311	P5			0	0	1
1979	13.0435	All	p5_200306_200311_200311_a001	200306_200311	P5			0	0	1
1980	68.75	All	p5_200306_200311_200311_a001	200306_200311	P5			1	0	0
1981	39.8693	All	p5_200306_200311_200311_a001	200306_200311	P5			0	0	1
1982	69.6629	All	p5_200306_200311_200311_a001	200306_200311	P5			1	0	0
1983	14.2857	All	p5_200306_200311_200311_a001	200306_200311	P5			0	0	1
1984	14.2857	All	p5_200306_200311_200311_a001	200306_200311	P5			0	0	1
1985	53.3333	All	p5_200306_200311_200311_a001	200306_200311	P5			0	1	0
1986	60.7843	All	p5_200306_200311_200311_a001	200306_200311	P5			1	0	0
1987	19.2308	All	p5_200306_200311_200311_a001	200306_200311	P5			0	0	1
1988	22.2222	All	p5_200306_200311_200311_a001	200306_200311	P5			0	0	1
1989	28.3019	All	p5_200306_200311_200311_a001	200306_200311	P5			0	0	1
1990	40	All	p5_200306_200311_200311_a001	200306_200311	P5			0	1	0
1991	64	All	p5_200306_200311_200311_a001	200306_200311	P5			1	0	0
1992	11.5385	All	p5_200306_200311_200311_a001	200306_200311	P5			0	0	1
1993	94.7368	All	p5_200306_200311_200311_a001	200306_200311	P5			1	0	0
1994	27.5862	All	p5_200306_200311_200311_a001	200306_200311	P5			0	0	1
1995	38.7097	All	p5_200306_200311_200311_a001	200306_200311	P5			0	0	1
1996	68.4211	All	p5_200306_200311_200311_a001	200306_200311	P5			1	0	0
1997	11.4754	All	p5_200306_200311_200311_a001	200306_200311	P5			0	0	1
1998	92.8571	All	p5_200306_200311_200311_a001	200306_200311	P5			1	0	0
[truncated: 5,375 more rows]

## Sheet: average
Age	Mouse ID	% activation
5	190320_190325	80.9861
5	191205_191210_0	66.807
5	191205_191210_1	67.8359
5	200306_200311	59.0039
6	180201_180207	69.9111
6	190921_190927_1	62.0054
6	191205_191211_1	62.2457
7	180201_180208	56.8721
7	190226_190305	60.3971
7	190320_190327	66.15
7	200103_200110_0	54.0083
7	200206_200213	65.3962
8	181009_181017	68.4672
8	181016_181024	60.082
8	190921_190929_1	47.7306
8	191205_191213	55.1042
8	191212_191220	56.159
9	171211_171220	52.9926
9	190211_190220_0	65.1362
9	190305_190314	55.7836
9	190313_190322	44.5768
9	190921_190930	48.7605
10	190921_191001	40.7453
11	190921_191002	39.3153
12	171029_171110	42.6574
12	190828_190909	42.1697
12	190911_190923	42.7217
12	190921_191003	42.8309
12	191122_191204	40.2857

## Sheet: sumary
Age	Mouse ID		N_Activator	N_Neutral	N_Inhibitor	N_moves		%_Activator	%_Neutral	%_Inhibitor
5	190320_190325		213	21	5	239		89.1213	8.78661	2.09205
5	191205_191210_0		248	69	57	374		66.3102	18.4492	15.2406
5	191205_191210_1		170	78	21	269		63.197	28.9963	7.80669
5	200306_200311		329	129	179	637		51.6484	20.2512	28.1005
6	180201_180207		64	23	6	93		68.8172	24.7312	6.45161
6	190921_190927_1		246	121	71	438		56.1644	27.6256	16.21
6	191205_191211_1		144	61	42	247		58.2996	24.6964	17.004
7	180201_180208		300	235	138	673		44.5765	34.9183	20.5052
7	190226_190305		11	9	2	22		50	40.9091	9.09091
7	190320_190327		211	96	32	339		62.2419	28.3186	9.43953
7	200103_200110_0		224	228	119	571		39.2294	39.9299	20.8406
7	200206_200213		307	107	48	462		66.4502	23.1602	10.3896
8	181009_181017		101	40	5	146		69.1781	27.3973	3.42466
8	181016_181024		49	37	11	97		50.5155	38.1443	11.3402
8	190921_190929_1		39	94	62	195		20	48.2051	31.7949
8	191205_191213		93	128	39	260		35.7692	49.2308	15
8	191212_191220		158	176	73	407		38.8206	43.2432	17.9361
9	171211_171220		92	78	87	257		35.7977	30.3502	33.8521
9	190211_190220_0		229	108	32	369		62.0596	29.2683	8.67209
9	190305_190314		22	25	15	62		35.4839	40.3226	24.1935
9	190313_190322		41	65	81	187		21.9251	34.7594	43.3155
9	190921_190930		76	212	109	397		19.1436	53.4005	27.4559
10	190921_191001		11	26	46	83		13.253	31.3253	55.4217
11	190921_191002		6	18	33	57		10.5263	31.5789	57.8947
12	171029_171110		5	13	17	35		14.2857	37.1429	48.5714
12	190828_190909		16	63	72	151		10.596	41.7219	47.6821
12	190911_190923		8	47	42	97		8.24742	48.4536	43.299
12	190921_191003		4	35	26	65		6.15385	53.8462	40
12	191122_191204		9	62	74	145		6.2069	42.7586	51.0345
