# Supplementary material for: The rapid developmental rise of somatic inhibition disengages hippocampal dynamics from self-motion
Source: eLife. 2022 Jul 20;11:e78116. doi: 10.7554/eLife.78116 (PMC9363116; doi:10.7554/eLife.78116)
Supplement: Figure 2—source data 1. — (A) Numerical data used to plot all the peri-movement time histograms (PMTHs) (in Figure 2A) and the Calcium Imaging Complete Automated Data Analysis (CICADA) configuration file necessary to reproduce the analysis. (B) Numerical data used to plot Figure 2B and the CICADA configuration file necessary to reproduce the analysis. (C) Numerical data used to plot Figure 2C and the CICADA configuration file necessary to reproduce the analysis. (D) Numerical data used to plot Figure 2D and the CICADA configuration file necessary to reproduce the analysis. [file elife-78116-fig2-data1.zip › Figure2 - Source Data 1/2D/epochs_associated_single_cells_table_adapted.xlsx]

## Sheet: data
	Age	Weight	SubjectID	Session	Cell#	Cell-Type	all_moves_associated_cell	Rest_associated_cell
0	10	5.9	190921_191001	p10_190921_191001_191001_a000	0	Pyramidal	1	FALSE
1	10	5.9	190921_191001	p10_190921_191001_191001_a000	1	Pyramidal	1	FALSE
2	10	5.9	190921_191001	p10_190921_191001_191001_a000	2	Interneuron	1	FALSE
3	10	5.9	190921_191001	p10_190921_191001_191001_a000	3	Interneuron	1	FALSE
4	10	5.9	190921_191001	p10_190921_191001_191001_a000	4	Pyramidal	1	FALSE
5	10	5.9	190921_191001	p10_190921_191001_191001_a000	5	Pyramidal	FALSE	1
6	10	5.9	190921_191001	p10_190921_191001_191001_a000	6	Interneuron	1	FALSE
7	10	5.9	190921_191001	p10_190921_191001_191001_a000	7	Pyramidal	1	FALSE
8	10	5.9	190921_191001	p10_190921_191001_191001_a000	8	Pyramidal	FALSE	1
9	10	5.9	190921_191001	p10_190921_191001_191001_a000	9	Interneuron	1	FALSE
10	10	5.9	190921_191001	p10_190921_191001_191001_a000	10	Interneuron	1	FALSE
11	10	5.9	190921_191001	p10_190921_191001_191001_a000	11	Pyramidal	FALSE	FALSE
12	10	5.9	190921_191001	p10_190921_191001_191001_a000	12	Pyramidal	FALSE	1
13	10	5.9	190921_191001	p10_190921_191001_191001_a000	13	Red_ins	1	FALSE
14	10	5.9	190921_191001	p10_190921_191001_191001_a000	14	Pyramidal	FALSE	FALSE
15	10	5.9	190921_191001	p10_190921_191001_191001_a000	15	Interneuron	1	FALSE
16	10	5.9	190921_191001	p10_190921_191001_191001_a000	16	Interneuron	FALSE	1
17	10	5.9	190921_191001	p10_190921_191001_191001_a000	17	Pyramidal	1	FALSE
18	10	5.9	190921_191001	p10_190921_191001_191001_a000	18	Pyramidal	1	FALSE
19	10	5.9	190921_191001	p10_190921_191001_191001_a000	19	Pyramidal	FALSE	FALSE
20	10	5.9	190921_191001	p10_190921_191001_191001_a000	20	Interneuron	FALSE	FALSE
21	10	5.9	190921_191001	p10_190921_191001_191001_a000	21	Pyramidal	FALSE	FALSE
22	10	5.9	190921_191001	p10_190921_191001_191001_a000	22	Interneuron	FALSE	FALSE
23	10	5.9	190921_191001	p10_190921_191001_191001_a000	23	Pyramidal	FALSE	1
24	10	5.9	190921_191001	p10_190921_191001_191001_a000	24	Pyramidal	FALSE	1
25	10	5.9	190921_191001	p10_190921_191001_191001_a000	25	Interneuron	FALSE	1
26	10	5.9	190921_191001	p10_190921_191001_191001_a000	26	Interneuron	FALSE	FALSE
27	10	5.9	190921_191001	p10_190921_191001_191001_a000	27	Pyramidal	FALSE	FALSE
28	10	5.9	190921_191001	p10_190921_191001_191001_a000	28	Pyramidal	FALSE	1
29	10	5.9	190921_191001	p10_190921_191001_191001_a000	29	Pyramidal	FALSE	1
30	10	5.9	190921_191001	p10_190921_191001_191001_a000	30	Pyramidal	FALSE	1
31	10	5.9	190921_191001	p10_190921_191001_191001_a000	31	Pyramidal	FALSE	FALSE
32	10	5.9	190921_191001	p10_190921_191001_191001_a000	32	Red_ins	FALSE	FALSE
33	10	5.9	190921_191001	p10_190921_191001_191001_a000	33	Pyramidal	1	FALSE
34	10	5.9	190921_191001	p10_190921_191001_191001_a000	34	Interneuron	FALSE	FALSE
35	10	5.9	190921_191001	p10_190921_191001_191001_a000	35	Pyramidal	FALSE	1
36	10	5.9	190921_191001	p10_190921_191001_191001_a000	36	Pyramidal	FALSE	1
37	10	5.9	190921_191001	p10_190921_191001_191001_a000	37	Interneuron	1	FALSE
38	10	5.9	190921_191001	p10_190921_191001_191001_a000	38	Pyramidal	FALSE	1
39	10	5.9	190921_191001	p10_190921_191001_191001_a000	39	Pyramidal	FALSE	1
40	10	5.9	190921_191001	p10_190921_191001_191001_a000	40	Pyramidal	1	FALSE
41	10	5.9	190921_191001	p10_190921_191001_191001_a000	41	Pyramidal	FALSE	FALSE
42	10	5.9	190921_191001	p10_190921_191001_191001_a000	42	Pyramidal	FALSE	1
43	10	5.9	190921_191001	p10_190921_191001_191001_a000	43	Pyramidal	FALSE	FALSE
44	10	5.9	190921_191001	p10_190921_191001_191001_a000	44	Interneuron	FALSE	FALSE
45	10	5.9	190921_191001	p10_190921_191001_191001_a000	45	Pyramidal	FALSE	1
46	10	5.9	190921_191001	p10_190921_191001_191001_a000	46	Pyramidal	FALSE	FALSE
47	10	5.9	190921_191001	p10_190921_191001_191001_a000	47	Pyramidal	FALSE	1
48	10	5.9	190921_191001	p10_190921_191001_191001_a000	48	Pyramidal	FALSE	1
49	10	5.9	190921_191001	p10_190921_191001_191001_a000	49	Pyramidal	FALSE	1
50	10	5.9	190921_191001	p10_190921_191001_191001_a000	50	Pyramidal	FALSE	1
51	10	5.9	190921_191001	p10_190921_191001_191001_a000	51	Interneuron	1	FALSE
52	10	5.9	190921_191001	p10_190921_191001_191001_a000	52	Pyramidal	FALSE	FALSE
53	10	5.9	190921_191001	p10_190921_191001_191001_a000	53	Pyramidal	FALSE	1
54	10	5.9	190921_191001	p10_190921_191001_191001_a000	54	Pyramidal	FALSE	1
55	10	5.9	190921_191001	p10_190921_191001_191001_a000	55	Pyramidal	FALSE	1
56	10	5.9	190921_191001	p10_190921_191001_191001_a000	56	Pyramidal	FALSE	1
57	10	5.9	190921_191001	p10_190921_191001_191001_a000	57	Interneuron	FALSE	1
58	10	5.9	190921_191001	p10_190921_191001_191001_a000	58	Pyramidal	FALSE	FALSE
59	10	5.9	190921_191001	p10_190921_191001_191001_a000	59	Pyramidal	1	FALSE
60	10	5.9	190921_191001	p10_190921_191001_191001_a000	60	Pyramidal	FALSE	FALSE
61	10	5.9	190921_191001	p10_190921_191001_191001_a000	61	Pyramidal	FALSE	1
62	10	5.9	190921_191001	p10_190921_191001_191001_a000	62	Pyramidal	FALSE	FALSE
63	10	5.9	190921_191001	p10_190921_191001_191001_a000	63	Pyramidal	1	FALSE
64	10	5.9	190921_191001	p10_190921_191001_191001_a000	64	Pyramidal	FALSE	1
65	10	5.9	190921_191001	p10_190921_191001_191001_a000	65	Pyramidal	FALSE	FALSE
66	10	5.9	190921_191001	p10_190921_191001_191001_a000	66	Interneuron	FALSE	FALSE
67	10	5.9	190921_191001	p10_190921_191001_191001_a000	67	Pyramidal	FALSE	1
68	10	5.9	190921_191001	p10_190921_191001_191001_a000	68	Red_ins	1	FALSE
69	10	5.9	190921_191001	p10_190921_191001_191001_a000	69	Pyramidal	FALSE	1
70	10	5.9	190921_191001	p10_190921_191001_191001_a000	70	Pyramidal	FALSE	1
71	10	5.9	190921_191001	p10_190921_191001_191001_a000	71	Interneuron	FALSE	1
72	10	5.9	190921_191001	p10_190921_191001_191001_a000	72	Interneuron	1	FALSE
73	10	5.9	190921_191001	p10_190921_191001_191001_a000	73	Pyramidal	FALSE	FALSE
74	10	5.9	190921_191001	p10_190921_191001_191001_a000	74	Pyramidal	FALSE	1
75	10	5.9	190921_191001	p10_190921_191001_191001_a000	75	Pyramidal	FALSE	1
76	10	5.9	190921_191001	p10_190921_191001_191001_a000	76	Pyramidal	FALSE	1
77	10	5.9	190921_191001	p10_190921_191001_191001_a000	77	Pyramidal	FALSE	1
78	10	5.9	190921_191001	p10_190921_191001_191001_a000	78	Pyramidal	FALSE	1
79	10	5.9	190921_191001	p10_190921_191001_191001_a000	79	Pyramidal	FALSE	1
80	10	5.9	190921_191001	p10_190921_191001_191001_a000	80	Pyramidal	FALSE	1
81	10	5.9	190921_191001	p10_190921_191001_191001_a000	81	Pyramidal	FALSE	FALSE
82	10	5.9	190921_191001	p10_190921_191001_191001_a000	82	Pyramidal	FALSE	FALSE
83	10	5.9	190921_191001	p10_190921_191001_191001_a000	83	Pyramidal	1	FALSE
84	10	5.9	190921_191001	p10_190921_191001_191001_a000	84	Pyramidal	FALSE	1
85	10	5.9	190921_191001	p10_190921_191001_191001_a000	85	Pyramidal	FALSE	FALSE
86	10	5.9	190921_191001	p10_190921_191001_191001_a000	86	Pyramidal	1	FALSE
87	10	5.9	190921_191001	p10_190921_191001_191001_a000	87	Pyramidal	FALSE	1
88	10	5.9	190921_191001	p10_190921_191001_191001_a000	88	Pyramidal	FALSE	FALSE
89	10	5.9	190921_191001	p10_190921_191001_191001_a000	89	Pyramidal	FALSE	FALSE
90	10	5.9	190921_191001	p10_190921_191001_191001_a000	90	Interneuron	1	FALSE
91	10	5.9	190921_191001	p10_190921_191001_191001_a000	91	Pyramidal	FALSE	1
92	10	5.9	190921_191001	p10_190921_191001_191001_a000	92	Pyramidal	FALSE	FALSE
93	10	5.9	190921_191001	p10_190921_191001_191001_a000	93	Pyramidal	FALSE	FALSE
94	10	5.9	190921_191001	p10_190921_191001_191001_a000	94	Pyramidal	FALSE	1
95	10	5.9	190921_191001	p10_190921_191001_191001_a000	95	Pyramidal	FALSE	FALSE
96	10	5.9	190921_191001	p10_190921_191001_191001_a000	96	Pyramidal	FALSE	1
97	10	5.9	190921_191001	p10_190921_191001_191001_a000	97	Interneuron	1	FALSE
98	10	5.9	190921_191001	p10_190921_191001_191001_a000	98	Pyramidal	FALSE	1
99	10	5.9	190921_191001	p10_190921_191001_191001_a000	99	Pyramidal	FALSE	1
100	10	5.9	190921_191001	p10_190921_191001_191001_a000	100	Pyramidal	FALSE	1
101	10	5.9	190921_191001	p10_190921_191001_191001_a000	101	Pyramidal	FALSE	1
102	10	5.9	190921_191001	p10_190921_191001_191001_a000	102	Pyramidal	FALSE	1
103	10	5.9	190921_191001	p10_190921_191001_191001_a000	103	Pyramidal	FALSE	1
104	10	5.9	190921_191001	p10_190921_191001_191001_a000	104	Pyramidal	FALSE	1
105	10	5.9	190921_191001	p10_190921_191001_191001_a000	105	Pyramidal	FALSE	1
106	10	5.9	190921_191001	p10_190921_191001_191001_a000	106	Pyramidal	FALSE	1
107	10	5.9	190921_191001	p10_190921_191001_191001_a000	107	Pyramidal	FALSE	FALSE
108	10	5.9	190921_191001	p10_190921_191001_191001_a000	108	Pyramidal	FALSE	1
109	10	5.9	190921_191001	p10_190921_191001_191001_a000	109	Pyramidal	FALSE	1
110	10	5.9	190921_191001	p10_190921_191001_191001_a000	110	Interneuron	1	FALSE
111	10	5.9	190921_191001	p10_190921_191001_191001_a000	111	Interneuron	FALSE	FALSE
112	10	5.9	190921_191001	p10_190921_191001_191001_a000	112	Pyramidal	FALSE	FALSE
113	10	5.9	190921_191001	p10_190921_191001_191001_a000	113	Pyramidal	FALSE	1
114	10	5.9	190921_191001	p10_190921_191001_191001_a000	114	Pyramidal	FALSE	FALSE
115	10	5.9	190921_191001	p10_190921_191001_191001_a000	115	Pyramidal	FALSE	FALSE
116	10	5.9	190921_191001	p10_190921_191001_191001_a000	116	Pyramidal	FALSE	1
117	10	5.9	190921_191001	p10_190921_191001_191001_a000	117	Pyramidal	FALSE	FALSE
118	10	5.9	190921_191001	p10_190921_191001_191001_a000	118	Pyramidal	FALSE	1
119	10	5.9	190921_191001	p10_190921_191001_191001_a000	119	Pyramidal	FALSE	1
120	10	5.9	190921_191001	p10_190921_191001_191001_a000	120	Interneuron	FALSE	FALSE
121	10	5.9	190921_191001	p10_190921_191001_191001_a000	121	Pyramidal	FALSE	FALSE
122	10	5.9	190921_191001	p10_190921_191001_191001_a000	122	Pyramidal	FALSE	1
123	10	5.9	190921_191001	p10_190921_191001_191001_a000	123	Pyramidal	FALSE	1
124	10	5.9	190921_191001	p10_190921_191001_191001_a000	124	Interneuron	FALSE	FALSE
125	10	5.9	190921_191001	p10_190921_191001_191001_a000	125	Pyramidal	FALSE	1
126	10	5.9	190921_191001	p10_190921_191001_191001_a000	126	Pyramidal	FALSE	1
127	10	5.9	190921_191001	p10_190921_191001_191001_a000	127	Pyramidal	FALSE	FALSE
128	10	5.9	190921_191001	p10_190921_191001_191001_a000	128	Pyramidal	FALSE	1
129	10	5.9	190921_191001	p10_190921_191001_191001_a000	129	Pyramidal	FALSE	1
130	10	5.9	190921_191001	p10_190921_191001_191001_a000	130	Pyramidal	FALSE	1
131	10	5.9	190921_191001	p10_190921_191001_191001_a000	131	Pyramidal	FALSE	1
132	10	5.9	190921_191001	p10_190921_191001_191001_a000	132	Pyramidal	FALSE	1
133	10	5.9	190921_191001	p10_190921_191001_191001_a000	133	Pyramidal	FALSE	FALSE
134	10	5.9	190921_191001	p10_190921_191001_191001_a000	134	Pyramidal	FALSE	1
135	10	5.9	190921_191001	p10_190921_191001_191001_a000	135	Pyramidal	FALSE	1
136	10	5.9	190921_191001	p10_190921_191001_191001_a000	136	Pyramidal	FALSE	FALSE
137	10	5.9	190921_191001	p10_190921_191001_191001_a000	137	Pyramidal	FALSE	1
138	10	5.9	190921_191001	p10_190921_191001_191001_a000	138	Pyramidal	1	FALSE
139	10	5.9	190921_191001	p10_190921_191001_191001_a000	139	Pyramidal	1	FALSE
140	10	5.9	190921_191001	p10_190921_191001_191001_a000	140	Pyramidal	FALSE	1
141	10	5.9	190921_191001	p10_190921_191001_191001_a000	141	Pyramidal	FALSE	1
142	10	5.9	190921_191001	p10_190921_191001_191001_a000	142	Interneuron	1	FALSE
143	10	5.9	190921_191001	p10_190921_191001_191001_a000	143	Pyramidal	FALSE	1
144	10	5.9	190921_191001	p10_190921_191001_191001_a000	144	Pyramidal	FALSE	1
145	10	5.9	190921_191001	p10_190921_191001_191001_a000	145	Pyramidal	FALSE	FALSE
146	10	5.9	190921_191001	p10_190921_191001_191001_a000	146	Pyramidal	FALSE	FALSE
147	10	5.9	190921_191001	p10_190921_191001_191001_a000	147	Pyramidal	FALSE	FALSE
148	10	5.9	190921_191001	p10_190921_191001_191001_a000	148	Pyramidal	FALSE	FALSE
149	10	5.9	190921_191001	p10_190921_191001_191001_a000	149	Pyramidal	FALSE	1
150	10	5.9	190921_191001	p10_190921_191001_191001_a000	150	Interneuron	FALSE	FALSE
151	10	5.9	190921_191001	p10_190921_191001_191001_a000	151	Pyramidal	FALSE	1
152	10	5.9	190921_191001	p10_190921_191001_191001_a000	152	Pyramidal	FALSE	1
153	10	5.9	190921_191001	p10_190921_191001_191001_a000	153	Pyramidal	FALSE	FALSE
154	10	5.9	190921_191001	p10_190921_191001_191001_a000	154	Pyramidal	FALSE	FALSE
155	10	5.9	190921_191001	p10_190921_191001_191001_a000	155	Pyramidal	FALSE	1
156	10	5.9	190921_191001	p10_190921_191001_191001_a000	156	Pyramidal	FALSE	1
157	10	5.9	190921_191001	p10_190921_191001_191001_a000	157	Pyramidal	FALSE	1
158	10	5.9	190921_191001	p10_190921_191001_191001_a000	158	Pyramidal	FALSE	1
159	10	5.9	190921_191001	p10_190921_191001_191001_a000	159	Pyramidal	FALSE	1
160	10	5.9	190921_191001	p10_190921_191001_191001_a000	160	Pyramidal	FALSE	1
161	10	5.9	190921_191001	p10_190921_191001_191001_a000	161	Interneuron	FALSE	1
162	10	5.9	190921_191001	p10_190921_191001_191001_a000	162	Pyramidal	FALSE	FALSE
163	10	5.9	190921_191001	p10_190921_191001_191001_a000	163	Pyramidal	1	FALSE
164	10	5.9	190921_191001	p10_190921_191001_191001_a000	164	Pyramidal	FALSE	1
165	10	5.9	190921_191001	p10_190921_191001_191001_a000	165	Interneuron	FALSE	FALSE
166	10	5.9	190921_191001	p10_190921_191001_191001_a000	166	Pyramidal	FALSE	FALSE
167	10	5.9	190921_191001	p10_190921_191001_191001_a000	167	Pyramidal	FALSE	FALSE
168	10	5.9	190921_191001	p10_190921_191001_191001_a000	168	Pyramidal	FALSE	1
169	10	5.9	190921_191001	p10_190921_191001_191001_a000	169	Pyramidal	FALSE	1
170	10	5.9	190921_191001	p10_190921_191001_191001_a000	170	Pyramidal	FALSE	1
171	10	5.9	190921_191001	p10_190921_191001_191001_a000	171	Pyramidal	FALSE	FALSE
172	10	5.9	190921_191001	p10_190921_191001_191001_a000	172	Pyramidal	FALSE	1
173	10	5.9	190921_191001	p10_190921_191001_191001_a000	173	Pyramidal	1	1
174	10	5.9	190921_191001	p10_190921_191001_191001_a000	174	Pyramidal	FALSE	1
175	10	5.9	190921_191001	p10_190921_191001_191001_a000	175	Pyramidal	FALSE	1
176	10	5.9	190921_191001	p10_190921_191001_191001_a000	176	Pyramidal	FALSE	FALSE
177	10	5.9	190921_191001	p10_190921_191001_191001_a000	177	Pyramidal	FALSE	1
178	10	5.9	190921_191001	p10_190921_191001_191001_a000	178	Pyramidal	FALSE	FALSE
179	10	5.9	190921_191001	p10_190921_191001_191001_a000	179	Pyramidal	FALSE	1
180	10	5.9	190921_191001	p10_190921_191001_191001_a000	180	Pyramidal	FALSE	FALSE
181	10	5.9	190921_191001	p10_190921_191001_191001_a000	181	Pyramidal	FALSE	1
182	10	5.9	190921_191001	p10_190921_191001_191001_a000	182	Pyramidal	FALSE	1
183	10	5.9	190921_191001	p10_190921_191001_191001_a000	183	Pyramidal	FALSE	FALSE
184	10	5.9	190921_191001	p10_190921_191001_191001_a000	184	Pyramidal	FALSE	FALSE
185	10	5.9	190921_191001	p10_190921_191001_191001_a000	185	Pyramidal	FALSE	1
186	10	5.9	190921_191001	p10_190921_191001_191001_a000	186	Pyramidal	FALSE	FALSE
187	10	5.9	190921_191001	p10_190921_191001_191001_a000	187	Pyramidal	FALSE	1
188	10	5.9	190921_191001	p10_190921_191001_191001_a000	188	Pyramidal	FALSE	FALSE
189	10	5.9	190921_191001	p10_190921_191001_191001_a000	189	Pyramidal	FALSE	1
190	10	5.9	190921_191001	p10_190921_191001_191001_a000	190	Pyramidal	FALSE	FALSE
191	10	5.9	190921_191001	p10_190921_191001_191001_a000	191	Interneuron	FALSE	1
192	10	5.9	190921_191001	p10_190921_191001_191001_a000	192	Pyramidal	FALSE	FALSE
193	10	5.9	190921_191001	p10_190921_191001_191001_a000	193	Pyramidal	FALSE	1
194	10	5.9	190921_191001	p10_190921_191001_191001_a000	194	Pyramidal	FALSE	FALSE
195	10	5.9	190921_191001	p10_190921_191001_191001_a000	195	Pyramidal	FALSE	1
196	10	5.9	190921_191001	p10_190921_191001_191001_a000	196	Pyramidal	FALSE	1
197	10	5.9	190921_191001	p10_190921_191001_191001_a000	197	Pyramidal	FALSE	FALSE
198	10	5.9	190921_191001	p10_190921_191001_191001_a000	198	Pyramidal	FALSE	FALSE
199	10	5.9	190921_191001	p10_190921_191001_191001_a000	199	Pyramidal	FALSE	FALSE
200	10	5.9	190921_191001	p10_190921_191001_191001_a000	200	Pyramidal	FALSE	FALSE
201	10	5.9	190921_191001	p10_190921_191001_191001_a000	201	Pyramidal	FALSE	1
202	10	5.9	190921_191001	p10_190921_191001_191001_a000	202	Pyramidal	FALSE	FALSE
203	10	5.9	190921_191001	p10_190921_191001_191001_a000	203	Pyramidal	FALSE	1
204	10	5.9	190921_191001	p10_190921_191001_191001_a000	204	Pyramidal	FALSE	1
205	10	5.9	190921_191001	p10_190921_191001_191001_a000	205	Pyramidal	FALSE	1
206	10	5.9	190921_191001	p10_190921_191001_191001_a000	206	Interneuron	FALSE	1
207	10	5.9	190921_191001	p10_190921_191001_191001_a000	207	Pyramidal	FALSE	1
208	10	5.9	190921_191001	p10_190921_191001_191001_a000	208	Pyramidal	FALSE	1
209	10	5.9	190921_191001	p10_190921_191001_191001_a000	209	Pyramidal	FALSE	1
210	10	5.9	190921_191001	p10_190921_191001_191001_a000	210	Pyramidal	FALSE	FALSE
211	10	5.9	190921_191001	p10_190921_191001_191001_a000	211	Pyramidal	FALSE	FALSE
212	10	5.9	190921_191001	p10_190921_191001_191001_a000	212	Pyramidal	FALSE	1
213	10	5.9	190921_191001	p10_190921_191001_191001_a000	213	Pyramidal	FALSE	FALSE
214	10	5.9	190921_191001	p10_190921_191001_191001_a000	214	Pyramidal	FALSE	1
215	10	5.9	190921_191001	p10_190921_191001_191001_a000	215	Pyramidal	FALSE	1
216	10	5.9	190921_191001	p10_190921_191001_191001_a000	216	Pyramidal	FALSE	1
217	10	5.9	190921_191001	p10_190921_191001_191001_a000	217	Pyramidal	FALSE	FALSE
218	10	5.9	190921_191001	p10_190921_191001_191001_a000	218	Pyramidal	FALSE	1
219	10	5.9	190921_191001	p10_190921_191001_191001_a000	219	Pyramidal	FALSE	1
220	10	5.9	190921_191001	p10_190921_191001_191001_a000	220	Pyramidal	FALSE	1
221	10	5.9	190921_191001	p10_190921_191001_191001_a000	221	Pyramidal	FALSE	1
222	10	5.9	190921_191001	p10_190921_191001_191001_a000	222	Pyramidal	FALSE	1
223	10	5.9	190921_191001	p10_190921_191001_191001_a000	223	Pyramidal	FALSE	1
224	10	5.9	190921_191001	p10_190921_191001_191001_a000	224	Pyramidal	FALSE	1
225	10	5.9	190921_191001	p10_190921_191001_191001_a000	225	Pyramidal	FALSE	1
226	10	5.9	190921_191001	p10_190921_191001_191001_a000	226	Pyramidal	FALSE	FALSE
227	10	5.9	190921_191001	p10_190921_191001_191001_a000	227	Pyramidal	FALSE	1
228	10	5.9	190921_191001	p10_190921_191001_191001_a000	228	Pyramidal	FALSE	1
229	10	5.9	190921_191001	p10_190921_191001_191001_a000	229	Interneuron	FALSE	1
230	10	5.9	190921_191001	p10_190921_191001_191001_a000	230	Pyramidal	FALSE	1
231	10	5.9	190921_191001	p10_190921_191001_191001_a000	231	Pyramidal	FALSE	1
232	10	5.9	190921_191001	p10_190921_191001_191001_a000	232	Pyramidal	FALSE	FALSE
233	10	5.9	190921_191001	p10_190921_191001_191001_a000	233	Pyramidal	FALSE	FALSE
234	10	5.9	190921_191001	p10_190921_191001_191001_a000	234	Pyramidal	FALSE	FALSE
235	10	5.9	190921_191001	p10_190921_191001_191001_a000	235	Pyramidal	FALSE	FALSE
236	10	5.9	190921_191001	p10_190921_191001_191001_a000	236	Pyramidal	FALSE	1
237	10	5.9	190921_191001	p10_190921_191001_191001_a000	237	Pyramidal	FALSE	1
238	10	5.9	190921_191001	p10_190921_191001_191001_a000	238	Pyramidal	1	FALSE
239	10	5.9	190921_191001	p10_190921_191001_191001_a000	239	Pyramidal	FALSE	FALSE
240	10	5.9	190921_191001	p10_190921_191001_191001_a000	240	Pyramidal	FALSE	1
241	10	5.9	190921_191001	p10_190921_191001_191001_a000	241	Pyramidal	FALSE	FALSE
242	10	5.9	190921_191001	p10_190921_191001_191001_a000	242	Pyramidal	FALSE	1
243	10	5.9	190921_191001	p10_190921_191001_191001_a000	243	Interneuron	FALSE	1
244	10	5.9	190921_191001	p10_190921_191001_191001_a000	244	Interneuron	FALSE	1
245	10	5.9	190921_191001	p10_190921_191001_191001_a000	245	Pyramidal	FALSE	FALSE
246	10	5.9	190921_191001	p10_190921_191001_191001_a000	246	Pyramidal	FALSE	1
247	10	5.9	190921_191001	p10_190921_191001_191001_a000	247	Pyramidal	FALSE	1
248	10	5.9	190921_191001	p10_190921_191001_191001_a000	248	Pyramidal	FALSE	FALSE
249	10	5.9	190921_191001	p10_190921_191001_191001_a000	249	Pyramidal	FALSE	FALSE
250	10	5.9	190921_191001	p10_190921_191001_191001_a000	250	Pyramidal	FALSE	1
251	10	5.9	190921_191001	p10_190921_191001_191001_a000	251	Pyramidal	FALSE	FALSE
252	10	5.9	190921_191001	p10_190921_191001_191001_a000	252	Pyramidal	1	FALSE
253	10	5.9	190921_191001	p10_190921_191001_191001_a000	253	Pyramidal	FALSE	1
254	10	5.9	190921_191001	p10_190921_191001_191001_a000	254	Pyramidal	FALSE	1
255	10	5.9	190921_191001	p10_190921_191001_191001_a000	255	Pyramidal	FALSE	FALSE
256	10	5.9	190921_191001	p10_190921_191001_191001_a000	256	Pyramidal	FALSE	1
257	10	5.9	190921_191001	p10_190921_191001_191001_a000	257	Pyramidal	FALSE	FALSE
258	10	5.9	190921_191001	p10_190921_191001_191001_a000	258	Pyramidal	FALSE	1
259	10	5.9	190921_191001	p10_190921_191001_191001_a000	259	Pyramidal	FALSE	1
260	10	5.9	190921_191001	p10_190921_191001_191001_a000	260	Pyramidal	FALSE	1
261	10	5.9	190921_191001	p10_190921_191001_191001_a000	261	Pyramidal	FALSE	1
262	10	5.9	190921_191001	p10_190921_191001_191001_a000	262	Pyramidal	FALSE	FALSE
263	10	5.9	190921_191001	p10_190921_191001_191001_a000	263	Pyramidal	FALSE	1
264	10	5.9	190921_191001	p10_190921_191001_191001_a000	264	Pyramidal	FALSE	1
265	10	5.9	190921_191001	p10_190921_191001_191001_a000	265	Pyramidal	FALSE	FALSE
266	10	5.9	190921_191001	p10_190921_191001_191001_a000	266	Pyramidal	FALSE	1
267	10	5.9	190921_191001	p10_190921_191001_191001_a000	267	Pyramidal	FALSE	1
268	10	5.9	190921_191001	p10_190921_191001_191001_a000	268	Pyramidal	FALSE	1
269	10	5.9	190921_191001	p10_190921_191001_191001_a000	269	Pyramidal	FALSE	1
270	10	5.9	190921_191001	p10_190921_191001_191001_a000	270	Pyramidal	FALSE	1
271	10	5.9	190921_191001	p10_190921_191001_191001_a000	271	Pyramidal	FALSE	1
272	10	5.9	190921_191001	p10_190921_191001_191001_a000	272	Pyramidal	FALSE	1
273	10	5.9	190921_191001	p10_190921_191001_191001_a000	273	Pyramidal	FALSE	1
274	10	5.9	190921_191001	p10_190921_191001_191001_a000	274	Pyramidal	FALSE	1
275	10	5.9	190921_191001	p10_190921_191001_191001_a000	275	Pyramidal	FALSE	FALSE
276	10	5.9	190921_191001	p10_190921_191001_191001_a000	276	Pyramidal	FALSE	1
277	10	5.9	190921_191001	p10_190921_191001_191001_a000	277	Pyramidal	FALSE	FALSE
278	10	5.9	190921_191001	p10_190921_191001_191001_a000	278	Pyramidal	FALSE	1
279	10	5.9	190921_191001	p10_190921_191001_191001_a000	279	Pyramidal	1	FALSE
280	10	5.9	190921_191001	p10_190921_191001_191001_a000	280	Pyramidal	FALSE	1
281	10	5.9	190921_191001	p10_190921_191001_191001_a000	281	Pyramidal	FALSE	1
282	10	5.9	190921_191001	p10_190921_191001_191001_a000	282	Pyramidal	1	FALSE
283	10	5.9	190921_191001	p10_190921_191001_191001_a000	283	Pyramidal	FALSE	1
284	10	5.9	190921_191001	p10_190921_191001_191001_a000	284	Pyramidal	FALSE	1
285	10	5.9	190921_191001	p10_190921_191001_191001_a000	285	Pyramidal	FALSE	1
286	10	5.9	190921_191001	p10_190921_191001_191001_a000	286	Pyramidal	FALSE	FALSE
287	10	5.9	190921_191001	p10_190921_191001_191001_a000	287	Pyramidal	FALSE	FALSE
288	10	5.9	190921_191001	p10_190921_191001_191001_a000	288	Pyramidal	FALSE	FALSE
289	10	5.9	190921_191001	p10_190921_191001_191001_a000	289	Pyramidal	FALSE	FALSE
290	10	5.9	190921_191001	p10_190921_191001_191001_a000	290	Interneuron	FALSE	1
291	10	5.9	190921_191001	p10_190921_191001_191001_a000	291	Pyramidal	FALSE	FALSE
292	10	5.9	190921_191001	p10_190921_191001_191001_a000	292	Pyramidal	FALSE	1
293	10	5.9	190921_191001	p10_190921_191001_191001_a000	293	Pyramidal	FALSE	1
294	10	5.9	190921_191001	p10_190921_191001_191001_a000	294	Pyramidal	FALSE	1
295	10	5.9	190921_191001	p10_190921_191001_191001_a000	295	Pyramidal	FALSE	FALSE
296	10	5.9	190921_191001	p10_190921_191001_191001_a000	296	Pyramidal	FALSE	1
297	10	5.9	190921_191001	p10_190921_191001_191001_a000	297	Pyramidal	FALSE	FALSE
298	10	5.9	190921_191001	p10_190921_191001_191001_a000	298	Pyramidal	FALSE	1
299	10	5.9	190921_191001	p10_190921_191001_191001_a000	299	Interneuron	FALSE	1
300	10	5.9	190921_191001	p10_190921_191001_191001_a000	300	Pyramidal	FALSE	1
301	10	5.9	190921_191001	p10_190921_191001_191001_a000	301	Pyramidal	FALSE	1
302	10	5.9	190921_191001	p10_190921_191001_191001_a000	302	Pyramidal	FALSE	1
303	10	5.9	190921_191001	p10_190921_191001_191001_a000	303	Pyramidal	FALSE	1
304	10	5.9	190921_191001	p10_190921_191001_191001_a000	304	Pyramidal	FALSE	FALSE
305	10	5.9	190921_191001	p10_190921_191001_191001_a000	305	Pyramidal	FALSE	FALSE
306	10	5.9	190921_191001	p10_190921_191001_191001_a000	306	Pyramidal	FALSE	1
307	10	5.9	190921_191001	p10_190921_191001_191001_a000	307	Pyramidal	FALSE	1
308	10	5.9	190921_191001	p10_190921_191001_191001_a000	308	Pyramidal	FALSE	1
309	10	5.9	190921_191001	p10_190921_191001_191001_a000	309	Pyramidal	FALSE	FALSE
310	10	5.9	190921_191001	p10_190921_191001_191001_a000	310	Pyramidal	FALSE	FALSE
311	10	5.9	190921_191001	p10_190921_191001_191001_a000	311	Pyramidal	FALSE	FALSE
312	10	5.9	190921_191001	p10_190921_191001_191001_a000	312	Pyramidal	FALSE	1
313	10	5.9	190921_191001	p10_190921_191001_191001_a000	313	Pyramidal	FALSE	1
314	10	5.9	190921_191001	p10_190921_191001_191001_a000	314	Pyramidal	FALSE	1
315	10	5.9	190921_191001	p10_190921_191001_191001_a000	315	Pyramidal	FALSE	1
316	10	5.9	190921_191001	p10_190921_191001_191001_a000	316	Pyramidal	FALSE	FALSE
317	10	5.9	190921_191001	p10_190921_191001_191001_a000	317	Pyramidal	FALSE	1
318	10	5.9	190921_191001	p10_190921_191001_191001_a000	318	Pyramidal	FALSE	1
319	10	5.9	190921_191001	p10_190921_191001_191001_a000	319	Pyramidal	FALSE	FALSE
320	10	5.9	190921_191001	p10_190921_191001_191001_a000	320	Pyramidal	FALSE	1
321	10	5.9	190921_191001	p10_190921_191001_191001_a000	321	Pyramidal	FALSE	1
322	10	5.9	190921_191001	p10_190921_191001_191001_a000	322	Pyramidal	FALSE	FALSE
323	10	5.9	190921_191001	p10_190921_191001_191001_a000	323	Pyramidal	FALSE	1
324	10	5.9	190921_191001	p10_190921_191001_191001_a000	324	Pyramidal	FALSE	FALSE
325	10	5.9	190921_191001	p10_190921_191001_191001_a000	325	Interneuron	1	FALSE
326	10	5.9	190921_191001	p10_190921_191001_191001_a000	326	Pyramidal	FALSE	FALSE
327	10	5.9	190921_191001	p10_190921_191001_191001_a000	327	Pyramidal	FALSE	1
328	10	5.9	190921_191001	p10_190921_191001_191001_a000	328	Pyramidal	FALSE	1
329	10	5.9	190921_191001	p10_190921_191001_191001_a000	329	Pyramidal	FALSE	FALSE
330	10	5.9	190921_191001	p10_190921_191001_191001_a000	330	Pyramidal	FALSE	FALSE
331	10	5.9	190921_191001	p10_190921_191001_191001_a000	331	Pyramidal	FALSE	FALSE
332	10	5.9	190921_191001	p10_190921_191001_191001_a000	332	Pyramidal	FALSE	1
333	10	5.9	190921_191001	p10_190921_191001_191001_a000	333	Pyramidal	FALSE	1
334	10	5.9	190921_191001	p10_190921_191001_191001_a000	334	Pyramidal	FALSE	1
335	10	5.9	190921_191001	p10_190921_191001_191001_a000	335	Pyramidal	FALSE	1
336	10	5.9	190921_191001	p10_190921_191001_191001_a000	336	Pyramidal	FALSE	FALSE
337	10	5.9	190921_191001	p10_190921_191001_191001_a000	337	Pyramidal	FALSE	FALSE
338	10	5.9	190921_191001	p10_190921_191001_191001_a000	338	Pyramidal	FALSE	1
339	10	5.9	190921_191001	p10_190921_191001_191001_a000	339	Pyramidal	FALSE	1
340	10	5.9	190921_191001	p10_190921_191001_191001_a000	340	Pyramidal	FALSE	1
341	10	5.9	190921_191001	p10_190921_191001_191001_a000	341	Pyramidal	FALSE	FALSE
342	10	5.9	190921_191001	p10_190921_191001_191001_a000	342	Pyramidal	FALSE	FALSE
343	10	5.9	190921_191001	p10_190921_191001_191001_a000	343	Pyramidal	FALSE	1
344	10	5.9	190921_191001	p10_190921_191001_191001_a000	344	Pyramidal	FALSE	FALSE
345	10	5.9	190921_191001	p10_190921_191001_191001_a000	345	Pyramidal	FALSE	1
346	10	5.9	190921_191001	p10_190921_191001_191001_a000	346	Pyramidal	FALSE	FALSE
347	10	5.9	190921_191001	p10_190921_191001_191001_a000	347	Pyramidal	FALSE	1
348	10	5.9	190921_191001	p10_190921_191001_191001_a000	348	Pyramidal	FALSE	FALSE
349	10	5.9	190921_191001	p10_190921_191001_191001_a000	349	Pyramidal	FALSE	1
350	10	5.9	190921_191001	p10_190921_191001_191001_a000	350	Pyramidal	FALSE	FALSE
351	10	5.9	190921_191001	p10_190921_191001_191001_a000	351	Interneuron	FALSE	FALSE
352	10	5.9	190921_191001	p10_190921_191001_191001_a000	352	Pyramidal	FALSE	1
353	10	5.9	190921_191001	p10_190921_191001_191001_a000	353	Pyramidal	FALSE	1
354	10	5.9	190921_191001	p10_190921_191001_191001_a000	354	Pyramidal	FALSE	1
355	10	5.9	190921_191001	p10_190921_191001_191001_a000	355	Pyramidal	FALSE	1
356	10	5.9	190921_191001	p10_190921_191001_191001_a000	356	Pyramidal	FALSE	1
357	10	5.9	190921_191001	p10_190921_191001_191001_a000	357	Pyramidal	FALSE	1
358	10	5.9	190921_191001	p10_190921_191001_191001_a000	358	Pyramidal	FALSE	1
359	10	5.9	190921_191001	p10_190921_191001_191001_a000	359	Pyramidal	FALSE	1
360	10	5.9	190921_191001	p10_190921_191001_191001_a000	360	Pyramidal	FALSE	FALSE
361	10	5.9	190921_191001	p10_190921_191001_191001_a000	361	Pyramidal	FALSE	1
362	10	5.9	190921_191001	p10_190921_191001_191001_a000	362	Pyramidal	FALSE	FALSE
363	10	5.9	190921_191001	p10_190921_191001_191001_a000	363	Pyramidal	FALSE	1
364	10	5.9	190921_191001	p10_190921_191001_191001_a000	364	Pyramidal	FALSE	FALSE
365	10	5.9	190921_191001	p10_190921_191001_191001_a000	365	Pyramidal	FALSE	1
366	10	5.9	190921_191001	p10_190921_191001_191001_a000	366	Pyramidal	FALSE	1
367	10	5.9	190921_191001	p10_190921_191001_191001_a000	367	Pyramidal	FALSE	1
368	10	5.9	190921_191001	p10_190921_191001_191001_a000	368	Pyramidal	FALSE	1
369	10	5.9	190921_191001	p10_190921_191001_191001_a000	369	Pyramidal	FALSE	1
370	10	5.9	190921_191001	p10_190921_191001_191001_a000	370	Red_ins	FALSE	FALSE
371	10	5.9	190921_191001	p10_190921_191001_191001_a000	371	Pyramidal	FALSE	1
372	10	5.9	190921_191001	p10_190921_191001_191001_a000	372	Pyramidal	FALSE	1
373	10	5.9	190921_191001	p10_190921_191001_191001_a000	373	Pyramidal	FALSE	1
374	10	5.9	190921_191001	p10_190921_191001_191001_a000	374	Pyramidal	FALSE	1
375	10	5.9	190921_191001	p10_190921_191001_191001_a000	375	Pyramidal	FALSE	1
376	10	5.9	190921_191001	p10_190921_191001_191001_a000	376	Pyramidal	FALSE	FALSE
377	10	5.9	190921_191001	p10_190921_191001_191001_a000	377	Pyramidal	FALSE	1
378	10	5.9	190921_191001	p10_190921_191001_191001_a000	378	Pyramidal	FALSE	FALSE
379	10	5.9	190921_191001	p10_190921_191001_191001_a000	379	Pyramidal	FALSE	1
380	10	5.9	190921_191001	p10_190921_191001_191001_a000	380	Pyramidal	FALSE	FALSE
381	10	5.9	190921_191001	p10_190921_191001_191001_a000	381	Pyramidal	FALSE	1
382	10	5.9	190921_191001	p10_190921_191001_191001_a000	382	Pyramidal	FALSE	1
383	10	5.9	190921_191001	p10_190921_191001_191001_a000	383	Pyramidal	FALSE	FALSE
384	10	5.9	190921_191001	p10_190921_191001_191001_a000	384	Pyramidal	FALSE	FALSE
385	10	5.9	190921_191001	p10_190921_191001_191001_a000	385	Pyramidal	FALSE	1
386	10	5.9	190921_191001	p10_190921_191001_191001_a000	386	Pyramidal	FALSE	FALSE
387	10	5.9	190921_191001	p10_190921_191001_191001_a000	387	Pyramidal	FALSE	FALSE
388	10	5.9	190921_191001	p10_190921_191001_191001_a000	388	Pyramidal	1	FALSE
389	10	5.9	190921_191001	p10_190921_191001_191001_a000	389	Pyramidal	FALSE	1
390	10	5.9	190921_191001	p10_190921_191001_191001_a000	390	Pyramidal	FALSE	1
391	10	5.9	190921_191001	p10_190921_191001_191001_a000	391	Pyramidal	FALSE	1
392	10	5.9	190921_191001	p10_190921_191001_191001_a000	392	Pyramidal	FALSE	FALSE
393	10	5.9	190921_191001	p10_190921_191001_191001_a000	393	Pyramidal	FALSE	1
394	10	5.9	190921_191001	p10_190921_191001_191001_a000	394	Pyramidal	FALSE	FALSE
395	10	5.9	190921_191001	p10_190921_191001_191001_a000	395	Pyramidal	FALSE	FALSE
396	10	5.9	190921_191001	p10_190921_191001_191001_a000	396	Pyramidal	FALSE	1
397	10	5.9	190921_191001	p10_190921_191001_191001_a000	397	Pyramidal	FALSE	1
398	10	5.9	190921_191001	p10_190921_191001_191001_a000	398	Pyramidal	FALSE	1
399	10	5.9	190921_191001	p10_190921_191001_191001_a000	399	Pyramidal	FALSE	1
400	10	5.9	190921_191001	p10_190921_191001_191001_a000	400	Pyramidal	FALSE	1
401	10	5.9	190921_191001	p10_190921_191001_191001_a000	401	Pyramidal	FALSE	1
402	10	5.9	190921_191001	p10_190921_191001_191001_a000	402	Pyramidal	FALSE	1
403	10	5.9	190921_191001	p10_190921_191001_191001_a000	403	Pyramidal	1	FALSE
404	10	5.9	190921_191001	p10_190921_191001_191001_a000	404	Pyramidal	FALSE	FALSE
405	10	5.9	190921_191001	p10_190921_191001_191001_a000	405	Pyramidal	FALSE	FALSE
406	10	5.9	190921_191001	p10_190921_191001_191001_a000	406	Pyramidal	FALSE	1
407	10	5.9	190921_191001	p10_190921_191001_191001_a000	407	Pyramidal	FALSE	1
408	10	5.9	190921_191001	p10_190921_191001_191001_a000	408	Pyramidal	FALSE	FALSE
409	10	5.9	190921_191001	p10_190921_191001_191001_a000	409	Pyramidal	FALSE	1
410	10	5.9	190921_191001	p10_190921_191001_191001_a000	410	Pyramidal	FALSE	FALSE
411	10	5.9	190921_191001	p10_190921_191001_191001_a000	411	Pyramidal	FALSE	1
412	10	5.9	190921_191001	p10_190921_191001_191001_a000	412	Interneuron	FALSE	1
413	10	5.9	190921_191001	p10_190921_191001_191001_a000	413	Pyramidal	FALSE	1
414	10	5.9	190921_191001	p10_190921_191001_191001_a000	414	Pyramidal	FALSE	1
415	10	5.9	190921_191001	p10_190921_191001_191001_a000	415	Pyramidal	FALSE	FALSE
416	10	5.9	190921_191001	p10_190921_191001_191001_a000	416	Pyramidal	FALSE	FALSE
417	10	5.9	190921_191001	p10_190921_191001_191001_a000	417	Interneuron	FALSE	FALSE
418	10	5.9	190921_191001	p10_190921_191001_191001_a000	418	Pyramidal	FALSE	1
419	10	5.9	190921_191001	p10_190921_191001_191001_a000	419	Pyramidal	FALSE	1
420	10	5.9	190921_191001	p10_190921_191001_191001_a000	420	Pyramidal	FALSE	1
421	10	5.9	190921_191001	p10_190921_191001_191001_a000	421	Interneuron	FALSE	1
422	10	5.9	190921_191001	p10_190921_191001_191001_a000	422	Pyramidal	FALSE	1
423	10	5.9	190921_191001	p10_190921_191001_191001_a000	423	Pyramidal	FALSE	FALSE
424	10	5.9	190921_191001	p10_190921_191001_191001_a000	424	Pyramidal	FALSE	FALSE
425	10	5.9	190921_191001	p10_190921_191001_191001_a000	425	Pyramidal	FALSE	1
426	10	5.9	190921_191001	p10_190921_191001_191001_a000	426	Pyramidal	FALSE	1
427	10	5.9	190921_191001	p10_190921_191001_191001_a000	427	Pyramidal	FALSE	FALSE
428	10	5.9	190921_191001	p10_190921_191001_191001_a000	428	Interneuron	FALSE	1
429	10	5.9	190921_191001	p10_190921_191001_191001_a000	429	Pyramidal	FALSE	FALSE
430	10	5.9	190921_191001	p10_190921_191001_191001_a000	430	Pyramidal	FALSE	1
431	10	5.9	190921_191001	p10_190921_191001_191001_a000	431	Pyramidal	FALSE	1
432	10	5.9	190921_191001	p10_190921_191001_191001_a000	432	Pyramidal	FALSE	1
433	10	5.9	190921_191001	p10_190921_191001_191001_a000	433	Pyramidal	FALSE	FALSE
434	10	5.9	190921_191001	p10_190921_191001_191001_a000	434	Pyramidal	FALSE	FALSE
435	10	5.9	190921_191001	p10_190921_191001_191001_a000	435	Pyramidal	FALSE	1
436	10	5.9	190921_191001	p10_190921_191001_191001_a000	436	Pyramidal	FALSE	1
437	10	5.9	190921_191001	p10_190921_191001_191001_a000	437	Pyramidal	FALSE	FALSE
438	10	5.9	190921_191001	p10_190921_191001_191001_a000	438	Pyramidal	FALSE	FALSE
439	10	5.9	190921_191001	p10_190921_191001_191001_a000	439	Pyramidal	FALSE	1
440	10	5.9	190921_191001	p10_190921_191001_191001_a000	440	Pyramidal	FALSE	1
441	10	5.9	190921_191001	p10_190921_191001_191001_a000	441	Pyramidal	FALSE	1
442	10	5.9	190921_191001	p10_190921_191001_191001_a000	442	Interneuron	FALSE	1
443	10	5.9	190921_191001	p10_190921_191001_191001_a000	443	Pyramidal	FALSE	FALSE
444	10	5.9	190921_191001	p10_190921_191001_191001_a000	444	Pyramidal	FALSE	FALSE
445	10	5.9	190921_191001	p10_190921_191001_191001_a000	445	Pyramidal	FALSE	FALSE
446	10	5.9	190921_191001	p10_190921_191001_191001_a000	446	Pyramidal	FALSE	FALSE
447	10	5.9	190921_191001	p10_190921_191001_191001_a000	447	Pyramidal	1	1
448	10	5.9	190921_191001	p10_190921_191001_191001_a000	448	Pyramidal	FALSE	1
449	10	5.9	190921_191001	p10_190921_191001_191001_a000	449	Interneuron	1	FALSE
450	10	5.9	190921_191001	p10_190921_191001_191001_a000	450	Pyramidal	FALSE	1
451	10	5.9	190921_191001	p10_190921_191001_191001_a000	451	Pyramidal	FALSE	1
452	10	5.9	190921_191001	p10_190921_191001_191001_a000	452	Pyramidal	FALSE	1
453	10	5.9	190921_191001	p10_190921_191001_191001_a000	453	Pyramidal	FALSE	FALSE
454	10	5.9	190921_191001	p10_190921_191001_191001_a000	454	Pyramidal	FALSE	FALSE
455	10	5.9	190921_191001	p10_190921_191001_191001_a000	455	Pyramidal	FALSE	1
456	10	5.9	190921_191001	p10_190921_191001_191001_a000	456	Pyramidal	FALSE	1
457	10	5.9	190921_191001	p10_190921_191001_191001_a000	457	Pyramidal	1	1
458	10	5.9	190921_191001	p10_190921_191001_191001_a000	458	Pyramidal	FALSE	1
459	10	5.9	190921_191001	p10_190921_191001_191001_a000	459	Pyramidal	FALSE	FALSE
460	10	5.9	190921_191001	p10_190921_191001_191001_a000	460	Pyramidal	1	FALSE
461	10	5.9	190921_191001	p10_190921_191001_191001_a000	461	Pyramidal	FALSE	FALSE
462	10	5.9	190921_191001	p10_190921_191001_191001_a000	462	Pyramidal	FALSE	FALSE
463	10	5.9	190921_191001	p10_190921_191001_191001_a000	463	Pyramidal	FALSE	1
464	10	5.9	190921_191001	p10_190921_191001_191001_a000	464	Pyramidal	FALSE	1
465	10	5.9	190921_191001	p10_190921_191001_191001_a000	465	Pyramidal	FALSE	1
466	10	5.9	190921_191001	p10_190921_191001_191001_a000	466	Pyramidal	FALSE	1
467	10	5.9	190921_191001	p10_190921_191001_191001_a000	467	Pyramidal	FALSE	1
468	10	5.9	190921_191001	p10_190921_191001_191001_a000	468	Pyramidal	FALSE	1
469	10	5.9	190921_191001	p10_190921_191001_191001_a000	469	Pyramidal	1	FALSE
470	10	5.9	190921_191001	p10_190921_191001_191001_a000	470	Pyramidal	FALSE	1
471	10	5.9	190921_191001	p10_190921_191001_191001_a000	471	Red_ins	FALSE	FALSE
472	10	5.9	190921_191001	p10_190921_191001_191001_a000	472	Pyramidal	FALSE	1
473	10	5.9	190921_191001	p10_190921_191001_191001_a000	473	Pyramidal	FALSE	FALSE
474	10	5.9	190921_191001	p10_190921_191001_191001_a000	474	Pyramidal	1	FALSE
475	10	5.9	190921_191001	p10_190921_191001_191001_a000	475	Pyramidal	FALSE	1
476	10	5.9	190921_191001	p10_190921_191001_191001_a000	476	Pyramidal	FALSE	1
477	10	5.9	190921_191001	p10_190921_191001_191001_a000	477	Pyramidal	FALSE	FALSE
478	10	5.9	190921_191001	p10_190921_191001_191001_a000	478	Pyramidal	FALSE	1
479	10	5.9	190921_191001	p10_190921_191001_191001_a000	479	Pyramidal	1	1
480	10	5.9	190921_191001	p10_190921_191001_191001_a000	480	Pyramidal	1	FALSE
481	10	5.9	190921_191001	p10_190921_191001_191001_a000	481	Pyramidal	FALSE	1
482	10	5.9	190921_191001	p10_190921_191001_191001_a000	482	Pyramidal	1	1
483	10	5.9	190921_191001	p10_190921_191001_191001_a000	483	Red_ins	FALSE	FALSE
484	10	5.9	190921_191001	p10_190921_191001_191001_a000	484	Red_ins	FALSE	FALSE
485	10	5.9	190921_191001	p10_190921_191001_191001_a000	485	Red_ins	1	FALSE
486	11	5.75	190921_191002	p11_190921_191002_191002_a001	0	Interneuron	1	FALSE
487	11	5.75	190921_191002	p11_190921_191002_191002_a001	1	Red_ins	1	FALSE
488	11	5.75	190921_191002	p11_190921_191002_191002_a001	2	Interneuron	FALSE	FALSE
489	11	5.75	190921_191002	p11_190921_191002_191002_a001	3	Pyramidal	1	FALSE
490	11	5.75	190921_191002	p11_190921_191002_191002_a001	4	Interneuron	FALSE	FALSE
491	11	5.75	190921_191002	p11_190921_191002_191002_a001	5	Pyramidal	1	FALSE
492	11	5.75	190921_191002	p11_190921_191002_191002_a001	6	Pyramidal	1	FALSE
493	11	5.75	190921_191002	p11_190921_191002_191002_a001	7	Pyramidal	1	FALSE
494	11	5.75	190921_191002	p11_190921_191002_191002_a001	8	Pyramidal	FALSE	1
495	11	5.75	190921_191002	p11_190921_191002_191002_a001	9	Red_ins	1	FALSE
496	11	5.75	190921_191002	p11_190921_191002_191002_a001	10	Interneuron	1	FALSE
497	11	5.75	190921_191002	p11_190921_191002_191002_a001	11	Interneuron	1	FALSE
498	11	5.75	190921_191002	p11_190921_191002_191002_a001	12	Red_ins	1	FALSE
499	11	5.75	190921_191002	p11_190921_191002_191002_a001	13	Interneuron	FALSE	FALSE
500	11	5.75	190921_191002	p11_190921_191002_191002_a001	14	Interneuron	1	FALSE
501	11	5.75	190921_191002	p11_190921_191002_191002_a001	15	Pyramidal	FALSE	FALSE
502	11	5.75	190921_191002	p11_190921_191002_191002_a001	16	Pyramidal	FALSE	FALSE
503	11	5.75	190921_191002	p11_190921_191002_191002_a001	17	Interneuron	FALSE	FALSE
504	11	5.75	190921_191002	p11_190921_191002_191002_a001	18	Pyramidal	FALSE	FALSE
505	11	5.75	190921_191002	p11_190921_191002_191002_a001	19	Pyramidal	1	FALSE
506	11	5.75	190921_191002	p11_190921_191002_191002_a001	20	Interneuron	FALSE	FALSE
507	11	5.75	190921_191002	p11_190921_191002_191002_a001	21	Interneuron	FALSE	FALSE
508	11	5.75	190921_191002	p11_190921_191002_191002_a001	22	Pyramidal	1	FALSE
509	11	5.75	190921_191002	p11_190921_191002_191002_a001	23	Interneuron	FALSE	FALSE
510	11	5.75	190921_191002	p11_190921_191002_191002_a001	24	Pyramidal	FALSE	1
511	11	5.75	190921_191002	p11_190921_191002_191002_a001	25	Pyramidal	FALSE	FALSE
512	11	5.75	190921_191002	p11_190921_191002_191002_a001	26	Pyramidal	1	FALSE
513	11	5.75	190921_191002	p11_190921_191002_191002_a001	27	Pyramidal	FALSE	FALSE
514	11	5.75	190921_191002	p11_190921_191002_191002_a001	28	Interneuron	FALSE	FALSE
515	11	5.75	190921_191002	p11_190921_191002_191002_a001	29	Pyramidal	FALSE	FALSE
516	11	5.75	190921_191002	p11_190921_191002_191002_a001	30	Pyramidal	1	FALSE
517	11	5.75	190921_191002	p11_190921_191002_191002_a001	31	Pyramidal	FALSE	FALSE
518	11	5.75	190921_191002	p11_190921_191002_191002_a001	32	Pyramidal	FALSE	FALSE
519	11	5.75	190921_191002	p11_190921_191002_191002_a001	33	Pyramidal	FALSE	1
520	11	5.75	190921_191002	p11_190921_191002_191002_a001	34	Pyramidal	FALSE	1
521	11	5.75	190921_191002	p11_190921_191002_191002_a001	35	Pyramidal	1	FALSE
522	11	5.75	190921_191002	p11_190921_191002_191002_a001	36	Interneuron	1	FALSE
523	11	5.75	190921_191002	p11_190921_191002_191002_a001	37	Interneuron	FALSE	1
524	11	5.75	190921_191002	p11_190921_191002_191002_a001	38	Pyramidal	FALSE	FALSE
525	11	5.75	190921_191002	p11_190921_191002_191002_a001	39	Pyramidal	FALSE	FALSE
526	11	5.75	190921_191002	p11_190921_191002_191002_a001	40	Pyramidal	FALSE	FALSE
527	11	5.75	190921_191002	p11_190921_191002_191002_a001	41	Pyramidal	FALSE	1
528	11	5.75	190921_191002	p11_190921_191002_191002_a001	42	Pyramidal	1	FALSE
529	11	5.75	190921_191002	p11_190921_191002_191002_a001	43	Pyramidal	FALSE	FALSE
530	11	5.75	190921_191002	p11_190921_191002_191002_a001	44	Pyramidal	FALSE	FALSE
531	11	5.75	190921_191002	p11_190921_191002_191002_a001	45	Interneuron	FALSE	FALSE
532	11	5.75	190921_191002	p11_190921_191002_191002_a001	46	Pyramidal	FALSE	FALSE
533	11	5.75	190921_191002	p11_190921_191002_191002_a001	47	Pyramidal	FALSE	1
534	11	5.75	190921_191002	p11_190921_191002_191002_a001	48	Pyramidal	FALSE	FALSE
535	11	5.75	190921_191002	p11_190921_191002_191002_a001	49	Pyramidal	1	FALSE
536	11	5.75	190921_191002	p11_190921_191002_191002_a001	50	Pyramidal	FALSE	FALSE
537	11	5.75	190921_191002	p11_190921_191002_191002_a001	51	Pyramidal	FALSE	1
538	11	5.75	190921_191002	p11_190921_191002_191002_a001	52	Interneuron	FALSE	FALSE
539	11	5.75	190921_191002	p11_190921_191002_191002_a001	53	Pyramidal	FALSE	FALSE
540	11	5.75	190921_191002	p11_190921_191002_191002_a001	54	Pyramidal	FALSE	FALSE
541	11	5.75	190921_191002	p11_190921_191002_191002_a001	55	Pyramidal	FALSE	FALSE
542	11	5.75	190921_191002	p11_190921_191002_191002_a001	56	Pyramidal	FALSE	1
543	11	5.75	190921_191002	p11_190921_191002_191002_a001	57	Pyramidal	FALSE	1
544	11	5.75	190921_191002	p11_190921_191002_191002_a001	58	Pyramidal	FALSE	1
545	11	5.75	190921_191002	p11_190921_191002_191002_a001	59	Pyramidal	1	FALSE
546	11	5.75	190921_191002	p11_190921_191002_191002_a001	60	Interneuron	FALSE	1
547	11	5.75	190921_191002	p11_190921_191002_191002_a001	61	Pyramidal	FALSE	1
548	11	5.75	190921_191002	p11_190921_191002_191002_a001	62	Pyramidal	FALSE	1
549	11	5.75	190921_191002	p11_190921_191002_191002_a001	63	Interneuron	FALSE	FALSE
550	11	5.75	190921_191002	p11_190921_191002_191002_a001	64	Pyramidal	FALSE	1
551	11	5.75	190921_191002	p11_190921_191002_191002_a001	65	Pyramidal	FALSE	1
552	11	5.75	190921_191002	p11_190921_191002_191002_a001	66	Pyramidal	FALSE	1
553	11	5.75	190921_191002	p11_190921_191002_191002_a001	67	Pyramidal	FALSE	FALSE
554	11	5.75	190921_191002	p11_190921_191002_191002_a001	68	Interneuron	1	FALSE
555	11	5.75	190921_191002	p11_190921_191002_191002_a001	69	Pyramidal	FALSE	FALSE
556	11	5.75	190921_191002	p11_190921_191002_191002_a001	70	Pyramidal	FALSE	1
557	11	5.75	190921_191002	p11_190921_191002_191002_a001	71	Pyramidal	FALSE	FALSE
558	11	5.75	190921_191002	p11_190921_191002_191002_a001	72	Interneuron	FALSE	FALSE
559	11	5.75	190921_191002	p11_190921_191002_191002_a001	73	Pyramidal	FALSE	FALSE
560	11	5.75	190921_191002	p11_190921_191002_191002_a001	74	Pyramidal	FALSE	1
561	11	5.75	190921_191002	p11_190921_191002_191002_a001	75	Pyramidal	FALSE	1
562	11	5.75	190921_191002	p11_190921_191002_191002_a001	76	Pyramidal	FALSE	FALSE
563	11	5.75	190921_191002	p11_190921_191002_191002_a001	77	Pyramidal	1	FALSE
564	11	5.75	190921_191002	p11_190921_191002_191002_a001	78	Pyramidal	FALSE	1
565	11	5.75	190921_191002	p11_190921_191002_191002_a001	79	Pyramidal	FALSE	FALSE
566	11	5.75	190921_191002	p11_190921_191002_191002_a001	80	Pyramidal	FALSE	FALSE
567	11	5.75	190921_191002	p11_190921_191002_191002_a001	81	Pyramidal	FALSE	1
568	11	5.75	190921_191002	p11_190921_191002_191002_a001	82	Interneuron	1	FALSE
569	11	5.75	190921_191002	p11_190921_191002_191002_a001	83	Interneuron	1	FALSE
570	11	5.75	190921_191002	p11_190921_191002_191002_a001	84	Pyramidal	FALSE	FALSE
571	11	5.75	190921_191002	p11_190921_191002_191002_a001	85	Interneuron	FALSE	FALSE
572	11	5.75	190921_191002	p11_190921_191002_191002_a001	86	Pyramidal	FALSE	FALSE
573	11	5.75	190921_191002	p11_190921_191002_191002_a001	87	Pyramidal	FALSE	1
574	11	5.75	190921_191002	p11_190921_191002_191002_a001	88	Interneuron	FALSE	FALSE
575	11	5.75	190921_191002	p11_190921_191002_191002_a001	89	Pyramidal	1	FALSE
576	11	5.75	190921_191002	p11_190921_191002_191002_a001	90	Pyramidal	FALSE	FALSE
577	11	5.75	190921_191002	p11_190921_191002_191002_a001	91	Pyramidal	FALSE	FALSE
578	11	5.75	190921_191002	p11_190921_191002_191002_a001	92	Interneuron	1	FALSE
579	11	5.75	190921_191002	p11_190921_191002_191002_a001	93	Pyramidal	FALSE	1
580	11	5.75	190921_191002	p11_190921_191002_191002_a001	94	Pyramidal	FALSE	FALSE
581	11	5.75	190921_191002	p11_190921_191002_191002_a001	95	Pyramidal	FALSE	FALSE
582	11	5.75	190921_191002	p11_190921_191002_191002_a001	96	Interneuron	FALSE	FALSE
583	11	5.75	190921_191002	p11_190921_191002_191002_a001	97	Pyramidal	1	FALSE
584	11	5.75	190921_191002	p11_190921_191002_191002_a001	98	Pyramidal	FALSE	FALSE
585	11	5.75	190921_191002	p11_190921_191002_191002_a001	99	Pyramidal	FALSE	FALSE
586	11	5.75	190921_191002	p11_190921_191002_191002_a001	100	Pyramidal	FALSE	1
587	11	5.75	190921_191002	p11_190921_191002_191002_a001	101	Pyramidal	1	FALSE
588	11	5.75	190921_191002	p11_190921_191002_191002_a001	102	Pyramidal	FALSE	FALSE
589	11	5.75	190921_191002	p11_190921_191002_191002_a001	103	Pyramidal	FALSE	1
590	11	5.75	190921_191002	p11_190921_191002_191002_a001	104	Pyramidal	FALSE	1
591	11	5.75	190921_191002	p11_190921_191002_191002_a001	105	Pyramidal	FALSE	1
592	11	5.75	190921_191002	p11_190921_191002_191002_a001	106	Pyramidal	FALSE	FALSE
593	11	5.75	190921_191002	p11_190921_191002_191002_a001	107	Pyramidal	FALSE	FALSE
594	11	5.75	190921_191002	p11_190921_191002_191002_a001	108	Pyramidal	FALSE	FALSE
595	11	5.75	190921_191002	p11_190921_191002_191002_a001	109	Interneuron	FALSE	1
596	11	5.75	190921_191002	p11_190921_191002_191002_a001	110	Pyramidal	FALSE	1
597	11	5.75	190921_191002	p11_190921_191002_191002_a001	111	Pyramidal	FALSE	1
598	11	5.75	190921_191002	p11_190921_191002_191002_a001	112	Interneuron	FALSE	FALSE
599	11	5.75	190921_191002	p11_190921_191002_191002_a001	113	Interneuron	FALSE	FALSE
600	11	5.75	190921_191002	p11_190921_191002_191002_a001	114	Pyramidal	FALSE	1
601	11	5.75	190921_191002	p11_190921_191002_191002_a001	115	Pyramidal	FALSE	1
602	11	5.75	190921_191002	p11_190921_191002_191002_a001	116	Pyramidal	FALSE	FALSE
603	11	5.75	190921_191002	p11_190921_191002_191002_a001	117	Pyramidal	FALSE	1
604	11	5.75	190921_191002	p11_190921_191002_191002_a001	118	Pyramidal	FALSE	1
605	11	5.75	190921_191002	p11_190921_191002_191002_a001	119	Pyramidal	FALSE	FALSE
606	11	5.75	190921_191002	p11_190921_191002_191002_a001	120	Pyramidal	FALSE	1
607	11	5.75	190921_191002	p11_190921_191002_191002_a001	121	Pyramidal	FALSE	1
608	11	5.75	190921_191002	p11_190921_191002_191002_a001	122	Pyramidal	1	FALSE
609	11	5.75	190921_191002	p11_190921_191002_191002_a001	123	Pyramidal	1	FALSE
610	11	5.75	190921_191002	p11_190921_191002_191002_a001	124	Pyramidal	FALSE	1
611	11	5.75	190921_191002	p11_190921_191002_191002_a001	125	Interneuron	FALSE	FALSE
612	11	5.75	190921_191002	p11_190921_191002_191002_a001	126	Pyramidal	FALSE	1
613	11	5.75	190921_191002	p11_190921_191002_191002_a001	127	Pyramidal	1	FALSE
614	11	5.75	190921_191002	p11_190921_191002_191002_a001	128	Pyramidal	FALSE	1
615	11	5.75	190921_191002	p11_190921_191002_191002_a001	129	Pyramidal	1	FALSE
616	11	5.75	190921_191002	p11_190921_191002_191002_a001	130	Pyramidal	FALSE	FALSE
617	11	5.75	190921_191002	p11_190921_191002_191002_a001	131	Pyramidal	FALSE	1
618	11	5.75	190921_191002	p11_190921_191002_191002_a001	132	Pyramidal	FALSE	1
619	11	5.75	190921_191002	p11_190921_191002_191002_a001	133	Pyramidal	FALSE	FALSE
620	11	5.75	190921_191002	p11_190921_191002_191002_a001	134	Pyramidal	FALSE	1
621	11	5.75	190921_191002	p11_190921_191002_191002_a001	135	Pyramidal	1	FALSE
622	11	5.75	190921_191002	p11_190921_191002_191002_a001	136	Pyramidal	FALSE	1
623	11	5.75	190921_191002	p11_190921_191002_191002_a001	137	Pyramidal	FALSE	1
624	11	5.75	190921_191002	p11_190921_191002_191002_a001	138	Pyramidal	FALSE	FALSE
625	11	5.75	190921_191002	p11_190921_191002_191002_a001	139	Pyramidal	1	FALSE
626	11	5.75	190921_191002	p11_190921_191002_191002_a001	140	Pyramidal	FALSE	1
627	11	5.75	190921_191002	p11_190921_191002_191002_a001	141	Pyramidal	FALSE	1
628	11	5.75	190921_191002	p11_190921_191002_191002_a001	142	Pyramidal	FALSE	1
629	11	5.75	190921_191002	p11_190921_191002_191002_a001	143	Pyramidal	FALSE	FALSE
630	11	5.75	190921_191002	p11_190921_191002_191002_a001	144	Pyramidal	FALSE	1
631	11	5.75	190921_191002	p11_190921_191002_191002_a001	145	Pyramidal	FALSE	1
632	11	5.75	190921_191002	p11_190921_191002_191002_a001	146	Pyramidal	1	FALSE
633	11	5.75	190921_191002	p11_190921_191002_191002_a001	147	Pyramidal	FALSE	1
634	11	5.75	190921_191002	p11_190921_191002_191002_a001	148	Pyramidal	FALSE	1
635	11	5.75	190921_191002	p11_190921_191002_191002_a001	149	Pyramidal	FALSE	FALSE
636	11	5.75	190921_191002	p11_190921_191002_191002_a001	150	Pyramidal	FALSE	FALSE
637	11	5.75	190921_191002	p11_190921_191002_191002_a001	151	Pyramidal	FALSE	FALSE
638	11	5.75	190921_191002	p11_190921_191002_191002_a001	152	Pyramidal	1	FALSE
639	11	5.75	190921_191002	p11_190921_191002_191002_a001	153	Pyramidal	FALSE	1
640	11	5.75	190921_191002	p11_190921_191002_191002_a001	154	Pyramidal	FALSE	1
641	11	5.75	190921_191002	p11_190921_191002_191002_a001	155	Pyramidal	FALSE	1
642	11	5.75	190921_191002	p11_190921_191002_191002_a001	156	Pyramidal	FALSE	1
643	11	5.75	190921_191002	p11_190921_191002_191002_a001	157	Pyramidal	FALSE	1
644	11	5.75	190921_191002	p11_190921_191002_191002_a001	158	Pyramidal	FALSE	FALSE
645	11	5.75	190921_191002	p11_190921_191002_191002_a001	159	Pyramidal	FALSE	FALSE
646	11	5.75	190921_191002	p11_190921_191002_191002_a001	160	Pyramidal	1	FALSE
647	11	5.75	190921_191002	p11_190921_191002_191002_a001	161	Pyramidal	FALSE	1
648	11	5.75	190921_191002	p11_190921_191002_191002_a001	162	Pyramidal	FALSE	1
649	11	5.75	190921_191002	p11_190921_191002_191002_a001	163	Pyramidal	FALSE	1
650	11	5.75	190921_191002	p11_190921_191002_191002_a001	164	Pyramidal	FALSE	FALSE
651	11	5.75	190921_191002	p11_190921_191002_191002_a001	165	Pyramidal	FALSE	FALSE
652	11	5.75	190921_191002	p11_190921_191002_191002_a001	166	Pyramidal	1	FALSE
653	11	5.75	190921_191002	p11_190921_191002_191002_a001	167	Pyramidal	FALSE	FALSE
654	11	5.75	190921_191002	p11_190921_191002_191002_a001	168	Pyramidal	FALSE	FALSE
655	11	5.75	190921_191002	p11_190921_191002_191002_a001	169	Interneuron	FALSE	FALSE
656	11	5.75	190921_191002	p11_190921_191002_191002_a001	170	Pyramidal	FALSE	FALSE
657	11	5.75	190921_191002	p11_190921_191002_191002_a001	171	Pyramidal	FALSE	1
658	11	5.75	190921_191002	p11_190921_191002_191002_a001	172	Pyramidal	FALSE	1
659	11	5.75	190921_191002	p11_190921_191002_191002_a001	173	Pyramidal	FALSE	FALSE
660	11	5.75	190921_191002	p11_190921_191002_191002_a001	174	Pyramidal	FALSE	FALSE
661	11	5.75	190921_191002	p11_190921_191002_191002_a001	175	Pyramidal	FALSE	FALSE
662	11	5.75	190921_191002	p11_190921_191002_191002_a001	176	Pyramidal	FALSE	FALSE
663	11	5.75	190921_191002	p11_190921_191002_191002_a001	177	Interneuron	FALSE	1
664	11	5.75	190921_191002	p11_190921_191002_191002_a001	178	Pyramidal	FALSE	FALSE
665	11	5.75	190921_191002	p11_190921_191002_191002_a001	179	Pyramidal	FALSE	1
666	11	5.75	190921_191002	p11_190921_191002_191002_a001	180	Pyramidal	FALSE	FALSE
667	11	5.75	190921_191002	p11_190921_191002_191002_a001	181	Pyramidal	FALSE	1
668	11	5.75	190921_191002	p11_190921_191002_191002_a001	182	Pyramidal	FALSE	1
669	11	5.75	190921_191002	p11_190921_191002_191002_a001	183	Pyramidal	FALSE	1
670	11	5.75	190921_191002	p11_190921_191002_191002_a001	184	Pyramidal	FALSE	FALSE
671	11	5.75	190921_191002	p11_190921_191002_191002_a001	185	Pyramidal	FALSE	FALSE
672	11	5.75	190921_191002	p11_190921_191002_191002_a001	186	Pyramidal	FALSE	FALSE
673	11	5.75	190921_191002	p11_190921_191002_191002_a001	187	Pyramidal	FALSE	FALSE
674	11	5.75	190921_191002	p11_190921_191002_191002_a001	188	Pyramidal	FALSE	1
675	11	5.75	190921_191002	p11_190921_191002_191002_a001	189	Pyramidal	FALSE	FALSE
676	11	5.75	190921_191002	p11_190921_191002_191002_a001	190	Pyramidal	FALSE	1
677	11	5.75	190921_191002	p11_190921_191002_191002_a001	191	Pyramidal	FALSE	1
678	11	5.75	190921_191002	p11_190921_191002_191002_a001	192	Pyramidal	FALSE	FALSE
679	11	5.75	190921_191002	p11_190921_191002_191002_a001	193	Pyramidal	FALSE	1
680	11	5.75	190921_191002	p11_190921_191002_191002_a001	194	Pyramidal	FALSE	FALSE
681	11	5.75	190921_191002	p11_190921_191002_191002_a001	195	Interneuron	1	FALSE
682	11	5.75	190921_191002	p11_190921_191002_191002_a001	196	Pyramidal	FALSE	FALSE
683	11	5.75	190921_191002	p11_190921_191002_191002_a001	197	Pyramidal	FALSE	FALSE
684	11	5.75	190921_191002	p11_190921_191002_191002_a001	198	Pyramidal	1	FALSE
685	11	5.75	190921_191002	p11_190921_191002_191002_a001	199	Interneuron	FALSE	FALSE
686	11	5.75	190921_191002	p11_190921_191002_191002_a001	200	Pyramidal	FALSE	1
687	11	5.75	190921_191002	p11_190921_191002_191002_a001	201	Pyramidal	FALSE	FALSE
688	11	5.75	190921_191002	p11_190921_191002_191002_a001	202	Pyramidal	FALSE	1
689	11	5.75	190921_191002	p11_190921_191002_191002_a001	203	Pyramidal	FALSE	1
690	11	5.75	190921_191002	p11_190921_191002_191002_a001	204	Pyramidal	FALSE	FALSE
691	11	5.75	190921_191002	p11_190921_191002_191002_a001	205	Pyramidal	FALSE	FALSE
692	11	5.75	190921_191002	p11_190921_191002_191002_a001	206	Pyramidal	FALSE	1
693	11	5.75	190921_191002	p11_190921_191002_191002_a001	207	Pyramidal	FALSE	FALSE
694	11	5.75	190921_191002	p11_190921_191002_191002_a001	208	Pyramidal	FALSE	1
695	11	5.75	190921_191002	p11_190921_191002_191002_a001	209	Pyramidal	FALSE	FALSE
696	11	5.75	190921_191002	p11_190921_191002_191002_a001	210	Pyramidal	FALSE	1
697	11	5.75	190921_191002	p11_190921_191002_191002_a001	211	Pyramidal	FALSE	FALSE
698	11	5.75	190921_191002	p11_190921_191002_191002_a001	212	Pyramidal	FALSE	1
699	11	5.75	190921_191002	p11_190921_191002_191002_a001	213	Pyramidal	FALSE	FALSE
700	11	5.75	190921_191002	p11_190921_191002_191002_a001	214	Pyramidal	FALSE	FALSE
701	11	5.75	190921_191002	p11_190921_191002_191002_a001	215	Interneuron	FALSE	FALSE
702	11	5.75	190921_191002	p11_190921_191002_191002_a001	216	Interneuron	FALSE	FALSE
703	11	5.75	190921_191002	p11_190921_191002_191002_a001	217	Pyramidal	FALSE	1
704	11	5.75	190921_191002	p11_190921_191002_191002_a001	218	Interneuron	FALSE	1
705	11	5.75	190921_191002	p11_190921_191002_191002_a001	219	Pyramidal	FALSE	FALSE
706	11	5.75	190921_191002	p11_190921_191002_191002_a001	220	Pyramidal	FALSE	1
707	11	5.75	190921_191002	p11_190921_191002_191002_a001	221	Pyramidal	FALSE	1
708	11	5.75	190921_191002	p11_190921_191002_191002_a001	222	Pyramidal	FALSE	1
709	11	5.75	190921_191002	p11_190921_191002_191002_a001	223	Interneuron	FALSE	FALSE
710	11	5.75	190921_191002	p11_190921_191002_191002_a001	224	Pyramidal	FALSE	1
711	11	5.75	190921_191002	p11_190921_191002_191002_a001	225	Pyramidal	FALSE	FALSE
712	11	5.75	190921_191002	p11_190921_191002_191002_a001	226	Pyramidal	FALSE	1
713	11	5.75	190921_191002	p11_190921_191002_191002_a001	227	Pyramidal	FALSE	FALSE
714	11	5.75	190921_191002	p11_190921_191002_191002_a001	228	Pyramidal	FALSE	FALSE
715	11	5.75	190921_191002	p11_190921_191002_191002_a001	229	Pyramidal	FALSE	1
716	11	5.75	190921_191002	p11_190921_191002_191002_a001	230	Pyramidal	FALSE	1
717	11	5.75	190921_191002	p11_190921_191002_191002_a001	231	Pyramidal	FALSE	1
718	11	5.75	190921_191002	p11_190921_191002_191002_a001	232	Pyramidal	FALSE	1
719	11	5.75	190921_191002	p11_190921_191002_191002_a001	233	Pyramidal	FALSE	1
720	11	5.75	190921_191002	p11_190921_191002_191002_a001	234	Pyramidal	FALSE	FALSE
721	11	5.75	190921_191002	p11_190921_191002_191002_a001	235	Pyramidal	1	FALSE
722	11	5.75	190921_191002	p11_190921_191002_191002_a001	236	Pyramidal	FALSE	FALSE
723	11	5.75	190921_191002	p11_190921_191002_191002_a001	237	Pyramidal	FALSE	FALSE
724	11	5.75	190921_191002	p11_190921_191002_191002_a001	238	Pyramidal	FALSE	FALSE
725	11	5.75	190921_191002	p11_190921_191002_191002_a001	239	Pyramidal	FALSE	FALSE
726	11	5.75	190921_191002	p11_190921_191002_191002_a001	240	Pyramidal	FALSE	FALSE
727	11	5.75	190921_191002	p11_190921_191002_191002_a001	241	Pyramidal	1	FALSE
728	11	5.75	190921_191002	p11_190921_191002_191002_a001	242	Pyramidal	FALSE	1
729	11	5.75	190921_191002	p11_190921_191002_191002_a001	243	Pyramidal	FALSE	1
730	11	5.75	190921_191002	p11_190921_191002_191002_a001	244	Pyramidal	FALSE	FALSE
731	11	5.75	190921_191002	p11_190921_191002_191002_a001	245	Pyramidal	FALSE	1
732	11	5.75	190921_191002	p11_190921_191002_191002_a001	246	Interneuron	FALSE	FALSE
733	11	5.75	190921_191002	p11_190921_191002_191002_a001	247	Pyramidal	FALSE	FALSE
734	11	5.75	190921_191002	p11_190921_191002_191002_a001	248	Pyramidal	FALSE	1
735	11	5.75	190921_191002	p11_190921_191002_191002_a001	249	Pyramidal	FALSE	1
736	11	5.75	190921_191002	p11_190921_191002_191002_a001	250	Pyramidal	FALSE	1
737	11	5.75	190921_191002	p11_190921_191002_191002_a001	251	Pyramidal	FALSE	FALSE
738	11	5.75	190921_191002	p11_190921_191002_191002_a001	252	Pyramidal	FALSE	1
739	11	5.75	190921_191002	p11_190921_191002_191002_a001	253	Pyramidal	FALSE	FALSE
740	11	5.75	190921_191002	p11_190921_191002_191002_a001	254	Pyramidal	FALSE	1
741	11	5.75	190921_191002	p11_190921_191002_191002_a001	255	Pyramidal	FALSE	1
742	11	5.75	190921_191002	p11_190921_191002_191002_a001	256	Pyramidal	FALSE	FALSE
743	11	5.75	190921_191002	p11_190921_191002_191002_a001	257	Pyramidal	FALSE	FALSE
744	11	5.75	190921_191002	p11_190921_191002_191002_a001	258	Pyramidal	FALSE	FALSE
745	11	5.75	190921_191002	p11_190921_191002_191002_a001	259	Pyramidal	FALSE	1
746	11	5.75	190921_191002	p11_190921_191002_191002_a001	260	Pyramidal	FALSE	1
747	11	5.75	190921_191002	p11_190921_191002_191002_a001	261	Pyramidal	FALSE	1
748	11	5.75	190921_191002	p11_190921_191002_191002_a001	262	Pyramidal	FALSE	FALSE
749	11	5.75	190921_191002	p11_190921_191002_191002_a001	263	Pyramidal	FALSE	1
750	11	5.75	190921_191002	p11_190921_191002_191002_a001	264	Pyramidal	FALSE	1
751	11	5.75	190921_191002	p11_190921_191002_191002_a001	265	Pyramidal	1	FALSE
752	11	5.75	190921_191002	p11_190921_191002_191002_a001	266	Pyramidal	1	FALSE
753	11	5.75	190921_191002	p11_190921_191002_191002_a001	267	Pyramidal	FALSE	1
754	11	5.75	190921_191002	p11_190921_191002_191002_a001	268	Pyramidal	FALSE	FALSE
755	11	5.75	190921_191002	p11_190921_191002_191002_a001	269	Pyramidal	FALSE	FALSE
756	11	5.75	190921_191002	p11_190921_191002_191002_a001	270	Pyramidal	FALSE	1
757	11	5.75	190921_191002	p11_190921_191002_191002_a001	271	Interneuron	FALSE	FALSE
758	11	5.75	190921_191002	p11_190921_191002_191002_a001	272	Interneuron	FALSE	FALSE
759	11	5.75	190921_191002	p11_190921_191002_191002_a001	273	Interneuron	1	FALSE
760	11	5.75	190921_191002	p11_190921_191002_191002_a001	274	Pyramidal	FALSE	FALSE
761	11	5.75	190921_191002	p11_190921_191002_191002_a001	275	Pyramidal	FALSE	FALSE
762	11	5.75	190921_191002	p11_190921_191002_191002_a001	276	Pyramidal	FALSE	1
763	11	5.75	190921_191002	p11_190921_191002_191002_a001	277	Pyramidal	FALSE	1
764	11	5.75	190921_191002	p11_190921_191002_191002_a001	278	Pyramidal	1	FALSE
765	11	5.75	190921_191002	p11_190921_191002_191002_a001	279	Pyramidal	FALSE	1
766	11	5.75	190921_191002	p11_190921_191002_191002_a001	280	Pyramidal	FALSE	1
767	11	5.75	190921_191002	p11_190921_191002_191002_a001	281	Pyramidal	FALSE	1
768	11	5.75	190921_191002	p11_190921_191002_191002_a001	282	Pyramidal	FALSE	1
769	11	5.75	190921_191002	p11_190921_191002_191002_a001	283	Pyramidal	FALSE	FALSE
770	11	5.75	190921_191002	p11_190921_191002_191002_a001	284	Pyramidal	FALSE	1
771	11	5.75	190921_191002	p11_190921_191002_191002_a001	285	Pyramidal	FALSE	FALSE
772	11	5.75	190921_191002	p11_190921_191002_191002_a001	286	Pyramidal	FALSE	1
773	11	5.75	190921_191002	p11_190921_191002_191002_a001	287	Pyramidal	FALSE	1
774	11	5.75	190921_191002	p11_190921_191002_191002_a001	288	Pyramidal	FALSE	1
775	11	5.75	190921_191002	p11_190921_191002_191002_a001	289	Pyramidal	FALSE	FALSE
776	11	5.75	190921_191002	p11_190921_191002_191002_a001	290	Pyramidal	FALSE	FALSE
777	11	5.75	190921_191002	p11_190921_191002_191002_a001	291	Pyramidal	FALSE	1
778	11	5.75	190921_191002	p11_190921_191002_191002_a001	292	Pyramidal	FALSE	FALSE
779	11	5.75	190921_191002	p11_190921_191002_191002_a001	293	Pyramidal	FALSE	1
780	11	5.75	190921_191002	p11_190921_191002_191002_a001	294	Pyramidal	FALSE	FALSE
781	11	5.75	190921_191002	p11_190921_191002_191002_a001	295	Pyramidal	FALSE	1
782	11	5.75	190921_191002	p11_190921_191002_191002_a001	296	Pyramidal	FALSE	1
783	11	5.75	190921_191002	p11_190921_191002_191002_a001	297	Pyramidal	FALSE	1
784	11	5.75	190921_191002	p11_190921_191002_191002_a001	298	Pyramidal	FALSE	FALSE
785	11	5.75	190921_191002	p11_190921_191002_191002_a001	299	Pyramidal	FALSE	FALSE
786	11	5.75	190921_191002	p11_190921_191002_191002_a001	300	Interneuron	FALSE	FALSE
787	11	5.75	190921_191002	p11_190921_191002_191002_a001	301	Pyramidal	FALSE	1
788	11	5.75	190921_191002	p11_190921_191002_191002_a001	302	Pyramidal	FALSE	1
789	11	5.75	190921_191002	p11_190921_191002_191002_a001	303	Pyramidal	FALSE	1
790	11	5.75	190921_191002	p11_190921_191002_191002_a001	304	Pyramidal	FALSE	FALSE
791	11	5.75	190921_191002	p11_190921_191002_191002_a001	305	Pyramidal	FALSE	FALSE
792	11	5.75	190921_191002	p11_190921_191002_191002_a001	306	Pyramidal	FALSE	1
793	11	5.75	190921_191002	p11_190921_191002_191002_a001	307	Pyramidal	FALSE	1
794	11	5.75	190921_191002	p11_190921_191002_191002_a001	308	Pyramidal	FALSE	FALSE
795	11	5.75	190921_191002	p11_190921_191002_191002_a001	309	Pyramidal	FALSE	1
796	11	5.75	190921_191002	p11_190921_191002_191002_a001	310	Pyramidal	FALSE	1
797	11	5.75	190921_191002	p11_190921_191002_191002_a001	311	Pyramidal	FALSE	1
798	11	5.75	190921_191002	p11_190921_191002_191002_a001	312	Pyramidal	FALSE	FALSE
799	11	5.75	190921_191002	p11_190921_191002_191002_a001	313	Pyramidal	FALSE	FALSE
800	11	5.75	190921_191002	p11_190921_191002_191002_a001	314	Pyramidal	FALSE	FALSE
801	11	5.75	190921_191002	p11_190921_191002_191002_a001	315	Pyramidal	FALSE	1
802	11	5.75	190921_191002	p11_190921_191002_191002_a001	316	Pyramidal	FALSE	1
803	11	5.75	190921_191002	p11_190921_191002_191002_a001	317	Pyramidal	FALSE	1
804	11	5.75	190921_191002	p11_190921_191002_191002_a001	318	Pyramidal	FALSE	1
805	11	5.75	190921_191002	p11_190921_191002_191002_a001	319	Pyramidal	FALSE	FALSE
806	11	5.75	190921_191002	p11_190921_191002_191002_a001	320	Pyramidal	FALSE	1
807	11	5.75	190921_191002	p11_190921_191002_191002_a001	321	Pyramidal	FALSE	FALSE
808	11	5.75	190921_191002	p11_190921_191002_191002_a001	322	Pyramidal	FALSE	1
809	11	5.75	190921_191002	p11_190921_191002_191002_a001	323	Pyramidal	FALSE	1
810	11	5.75	190921_191002	p11_190921_191002_191002_a001	324	Pyramidal	FALSE	1
811	11	5.75	190921_191002	p11_190921_191002_191002_a001	325	Pyramidal	FALSE	1
812	11	5.75	190921_191002	p11_190921_191002_191002_a001	326	Pyramidal	FALSE	1
813	11	5.75	190921_191002	p11_190921_191002_191002_a001	327	Pyramidal	FALSE	1
814	11	5.75	190921_191002	p11_190921_191002_191002_a001	328	Pyramidal	FALSE	1
815	11	5.75	190921_191002	p11_190921_191002_191002_a001	329	Pyramidal	FALSE	1
816	11	5.75	190921_191002	p11_190921_191002_191002_a001	330	Pyramidal	FALSE	1
817	11	5.75	190921_191002	p11_190921_191002_191002_a001	331	Pyramidal	FALSE	1
818	11	5.75	190921_191002	p11_190921_191002_191002_a001	332	Pyramidal	FALSE	1
819	11	5.75	190921_191002	p11_190921_191002_191002_a001	333	Pyramidal	FALSE	1
820	11	5.75	190921_191002	p11_190921_191002_191002_a001	334	Pyramidal	FALSE	FALSE
821	11	5.75	190921_191002	p11_190921_191002_191002_a001	335	Interneuron	FALSE	FALSE
822	11	5.75	190921_191002	p11_190921_191002_191002_a001	336	Pyramidal	FALSE	1
823	11	5.75	190921_191002	p11_190921_191002_191002_a001	337	Pyramidal	FALSE	FALSE
824	11	5.75	190921_191002	p11_190921_191002_191002_a001	338	Pyramidal	FALSE	1
825	11	5.75	190921_191002	p11_190921_191002_191002_a001	339	Pyramidal	FALSE	1
826	11	5.75	190921_191002	p11_190921_191002_191002_a001	340	Pyramidal	FALSE	FALSE
827	11	5.75	190921_191002	p11_190921_191002_191002_a001	341	Pyramidal	FALSE	1
828	11	5.75	190921_191002	p11_190921_191002_191002_a001	342	Pyramidal	FALSE	FALSE
829	11	5.75	190921_191002	p11_190921_191002_191002_a001	343	Pyramidal	FALSE	1
830	11	5.75	190921_191002	p11_190921_191002_191002_a001	344	Pyramidal	FALSE	FALSE
831	11	5.75	190921_191002	p11_190921_191002_191002_a001	345	Pyramidal	1	FALSE
832	11	5.75	190921_191002	p11_190921_191002_191002_a001	346	Pyramidal	FALSE	FALSE
833	11	5.75	190921_191002	p11_190921_191002_191002_a001	347	Pyramidal	FALSE	1
834	11	5.75	190921_191002	p11_190921_191002_191002_a001	348	Pyramidal	FALSE	FALSE
835	11	5.75	190921_191002	p11_190921_191002_191002_a001	349	Pyramidal	FALSE	1
836	11	5.75	190921_191002	p11_190921_191002_191002_a001	350	Pyramidal	FALSE	FALSE
837	11	5.75	190921_191002	p11_190921_191002_191002_a001	351	Pyramidal	FALSE	1
838	11	5.75	190921_191002	p11_190921_191002_191002_a001	352	Pyramidal	FALSE	1
839	11	5.75	190921_191002	p11_190921_191002_191002_a001	353	Pyramidal	FALSE	1
840	11	5.75	190921_191002	p11_190921_191002_191002_a001	354	Pyramidal	FALSE	FALSE
841	11	5.75	190921_191002	p11_190921_191002_191002_a001	355	Pyramidal	FALSE	1
842	11	5.75	190921_191002	p11_190921_191002_191002_a001	356	Pyramidal	FALSE	1
843	11	5.75	190921_191002	p11_190921_191002_191002_a001	357	Pyramidal	FALSE	FALSE
844	11	5.75	190921_191002	p11_190921_191002_191002_a001	358	Pyramidal	FALSE	1
845	11	5.75	190921_191002	p11_190921_191002_191002_a001	359	Pyramidal	FALSE	FALSE
846	11	5.75	190921_191002	p11_190921_191002_191002_a001	360	Pyramidal	FALSE	1
847	11	5.75	190921_191002	p11_190921_191002_191002_a001	361	Pyramidal	FALSE	FALSE
848	11	5.75	190921_191002	p11_190921_191002_191002_a001	362	Pyramidal	FALSE	1
849	11	5.75	190921_191002	p11_190921_191002_191002_a001	363	Pyramidal	FALSE	FALSE
850	11	5.75	190921_191002	p11_190921_191002_191002_a001	364	Pyramidal	1	FALSE
851	11	5.75	190921_191002	p11_190921_191002_191002_a001	365	Pyramidal	FALSE	1
852	11	5.75	190921_191002	p11_190921_191002_191002_a001	366	Pyramidal	FALSE	1
853	11	5.75	190921_191002	p11_190921_191002_191002_a001	367	Interneuron	FALSE	FALSE
854	11	5.75	190921_191002	p11_190921_191002_191002_a001	368	Pyramidal	FALSE	1
855	11	5.75	190921_191002	p11_190921_191002_191002_a001	369	Pyramidal	FALSE	1
856	11	5.75	190921_191002	p11_190921_191002_191002_a001	370	Pyramidal	FALSE	1
857	11	5.75	190921_191002	p11_190921_191002_191002_a001	371	Pyramidal	FALSE	1
858	11	5.75	190921_191002	p11_190921_191002_191002_a001	372	Pyramidal	FALSE	FALSE
859	11	5.75	190921_191002	p11_190921_191002_191002_a001	373	Pyramidal	FALSE	1
860	11	5.75	190921_191002	p11_190921_191002_191002_a001	374	Pyramidal	FALSE	FALSE
861	11	5.75	190921_191002	p11_190921_191002_191002_a001	375	Pyramidal	FALSE	1
862	11	5.75	190921_191002	p11_190921_191002_191002_a001	376	Pyramidal	FALSE	1
863	11	5.75	190921_191002	p11_190921_191002_191002_a001	377	Pyramidal	FALSE	FALSE
864	11	5.75	190921_191002	p11_190921_191002_191002_a001	378	Pyramidal	FALSE	FALSE
865	11	5.75	190921_191002	p11_190921_191002_191002_a001	379	Interneuron	FALSE	FALSE
866	11	5.75	190921_191002	p11_190921_191002_191002_a001	380	Pyramidal	FALSE	FALSE
867	11	5.75	190921_191002	p11_190921_191002_191002_a001	381	Pyramidal	FALSE	1
868	11	5.75	190921_191002	p11_190921_191002_191002_a001	382	Pyramidal	FALSE	1
869	11	5.75	190921_191002	p11_190921_191002_191002_a001	383	Pyramidal	FALSE	FALSE
870	11	5.75	190921_191002	p11_190921_191002_191002_a001	384	Pyramidal	FALSE	1
871	11	5.75	190921_191002	p11_190921_191002_191002_a001	385	Pyramidal	1	FALSE
872	11	5.75	190921_191002	p11_190921_191002_191002_a001	386	Interneuron	FALSE	FALSE
873	11	5.75	190921_191002	p11_190921_191002_191002_a001	387	Pyramidal	FALSE	1
874	11	5.75	190921_191002	p11_190921_191002_191002_a001	388	Pyramidal	FALSE	1
875	11	5.75	190921_191002	p11_190921_191002_191002_a001	389	Pyramidal	FALSE	1
876	11	5.75	190921_191002	p11_190921_191002_191002_a001	390	Pyramidal	FALSE	FALSE
877	11	5.75	190921_191002	p11_190921_191002_191002_a001	391	Pyramidal	FALSE	1
878	11	5.75	190921_191002	p11_190921_191002_191002_a001	392	Pyramidal	FALSE	1
879	11	5.75	190921_191002	p11_190921_191002_191002_a001	393	Pyramidal	FALSE	FALSE
880	11	5.75	190921_191002	p11_190921_191002_191002_a001	394	Interneuron	FALSE	FALSE
881	11	5.75	190921_191002	p11_190921_191002_191002_a001	395	Pyramidal	FALSE	1
882	11	5.75	190921_191002	p11_190921_191002_191002_a001	396	Pyramidal	FALSE	1
883	11	5.75	190921_191002	p11_190921_191002_191002_a001	397	Pyramidal	FALSE	1
884	11	5.75	190921_191002	p11_190921_191002_191002_a001	398	Pyramidal	FALSE	1
885	11	5.75	190921_191002	p11_190921_191002_191002_a001	399	Pyramidal	FALSE	1
886	11	5.75	190921_191002	p11_190921_191002_191002_a001	400	Pyramidal	FALSE	FALSE
887	11	5.75	190921_191002	p11_190921_191002_191002_a001	401	Pyramidal	FALSE	1
888	11	5.75	190921_191002	p11_190921_191002_191002_a001	402	Pyramidal	FALSE	1
889	11	5.75	190921_191002	p11_190921_191002_191002_a001	403	Pyramidal	FALSE	FALSE
890	11	5.75	190921_191002	p11_190921_191002_191002_a001	404	Pyramidal	FALSE	FALSE
891	11	5.75	190921_191002	p11_190921_191002_191002_a001	405	Pyramidal	FALSE	FALSE
892	11	5.75	190921_191002	p11_190921_191002_191002_a001	406	Pyramidal	FALSE	1
893	11	5.75	190921_191002	p11_190921_191002_191002_a001	407	Pyramidal	FALSE	1
894	11	5.75	190921_191002	p11_190921_191002_191002_a001	408	Pyramidal	FALSE	1
895	11	5.75	190921_191002	p11_190921_191002_191002_a001	409	Pyramidal	FALSE	1
896	11	5.75	190921_191002	p11_190921_191002_191002_a001	410	Pyramidal	FALSE	1
897	11	5.75	190921_191002	p11_190921_191002_191002_a001	411	Pyramidal	FALSE	1
898	11	5.75	190921_191002	p11_190921_191002_191002_a001	412	Pyramidal	FALSE	1
899	11	5.75	190921_191002	p11_190921_191002_191002_a001	413	Pyramidal	FALSE	FALSE
900	11	5.75	190921_191002	p11_190921_191002_191002_a001	414	Pyramidal	FALSE	1
901	11	5.75	190921_191002	p11_190921_191002_191002_a001	415	Pyramidal	1	FALSE
902	11	5.75	190921_191002	p11_190921_191002_191002_a001	416	Pyramidal	FALSE	FALSE
903	11	5.75	190921_191002	p11_190921_191002_191002_a001	417	Pyramidal	FALSE	FALSE
904	11	5.75	190921_191002	p11_190921_191002_191002_a001	418	Pyramidal	FALSE	FALSE
905	11	5.75	190921_191002	p11_190921_191002_191002_a001	419	Interneuron	FALSE	FALSE
906	11	5.75	190921_191002	p11_190921_191002_191002_a001	420	Pyramidal	FALSE	1
907	11	5.75	190921_191002	p11_190921_191002_191002_a001	421	Pyramidal	FALSE	1
908	11	5.75	190921_191002	p11_190921_191002_191002_a001	422	Pyramidal	FALSE	1
909	11	5.75	190921_191002	p11_190921_191002_191002_a001	423	Pyramidal	FALSE	1
910	11	5.75	190921_191002	p11_190921_191002_191002_a001	424	Pyramidal	FALSE	FALSE
911	11	5.75	190921_191002	p11_190921_191002_191002_a001	425	Interneuron	FALSE	1
912	11	5.75	190921_191002	p11_190921_191002_191002_a001	426	Pyramidal	FALSE	1
913	11	5.75	190921_191002	p11_190921_191002_191002_a001	427	Pyramidal	FALSE	FALSE
914	11	5.75	190921_191002	p11_190921_191002_191002_a001	428	Interneuron	FALSE	FALSE
915	11	5.75	190921_191002	p11_190921_191002_191002_a001	429	Pyramidal	FALSE	1
916	11	5.75	190921_191002	p11_190921_191002_191002_a001	430	Pyramidal	FALSE	1
917	11	5.75	190921_191002	p11_190921_191002_191002_a001	431	Pyramidal	FALSE	FALSE
918	11	5.75	190921_191002	p11_190921_191002_191002_a001	432	Pyramidal	FALSE	FALSE
919	11	5.75	190921_191002	p11_190921_191002_191002_a001	433	Interneuron	1	FALSE
920	11	5.75	190921_191002	p11_190921_191002_191002_a001	434	Pyramidal	FALSE	FALSE
921	11	5.75	190921_191002	p11_190921_191002_191002_a001	435	Pyramidal	FALSE	FALSE
922	11	5.75	190921_191002	p11_190921_191002_191002_a001	436	Pyramidal	FALSE	FALSE
923	11	5.75	190921_191002	p11_190921_191002_191002_a001	437	Pyramidal	FALSE	FALSE
924	11	5.75	190921_191002	p11_190921_191002_191002_a001	438	Pyramidal	FALSE	1
925	11	5.75	190921_191002	p11_190921_191002_191002_a001	439	Pyramidal	FALSE	1
926	11	5.75	190921_191002	p11_190921_191002_191002_a001	440	Pyramidal	FALSE	FALSE
927	11	5.75	190921_191002	p11_190921_191002_191002_a001	441	Pyramidal	FALSE	FALSE
928	11	5.75	190921_191002	p11_190921_191002_191002_a001	442	Pyramidal	FALSE	1
929	11	5.75	190921_191002	p11_190921_191002_191002_a001	443	Pyramidal	FALSE	1
930	11	5.75	190921_191002	p11_190921_191002_191002_a001	444	Interneuron	FALSE	FALSE
931	11	5.75	190921_191002	p11_190921_191002_191002_a001	445	Pyramidal	FALSE	1
932	11	5.75	190921_191002	p11_190921_191002_191002_a001	446	Pyramidal	FALSE	1
933	11	5.75	190921_191002	p11_190921_191002_191002_a001	447	Pyramidal	FALSE	1
934	11	5.75	190921_191002	p11_190921_191002_191002_a001	448	Pyramidal	FALSE	1
935	11	5.75	190921_191002	p11_190921_191002_191002_a001	449	Pyramidal	FALSE	1
936	11	5.75	190921_191002	p11_190921_191002_191002_a001	450	Pyramidal	FALSE	1
937	11	5.75	190921_191002	p11_190921_191002_191002_a001	451	Pyramidal	FALSE	FALSE
938	11	5.75	190921_191002	p11_190921_191002_191002_a001	452	Pyramidal	FALSE	FALSE
939	11	5.75	190921_191002	p11_190921_191002_191002_a001	453	Pyramidal	FALSE	1
940	11	5.75	190921_191002	p11_190921_191002_191002_a001	454	Pyramidal	FALSE	FALSE
941	11	5.75	190921_191002	p11_190921_191002_191002_a001	455	Pyramidal	FALSE	1
942	11	5.75	190921_191002	p11_190921_191002_191002_a001	456	Pyramidal	FALSE	1
943	11	5.75	190921_191002	p11_190921_191002_191002_a001	457	Interneuron	FALSE	FALSE
944	11	5.75	190921_191002	p11_190921_191002_191002_a001	458	Pyramidal	FALSE	1
945	11	5.75	190921_191002	p11_190921_191002_191002_a001	459	Pyramidal	FALSE	1
946	11	5.75	190921_191002	p11_190921_191002_191002_a001	460	Pyramidal	FALSE	1
947	11	5.75	190921_191002	p11_190921_191002_191002_a001	461	Pyramidal	FALSE	1
948	11	5.75	190921_191002	p11_190921_191002_191002_a001	462	Pyramidal	FALSE	FALSE
949	11	5.75	190921_191002	p11_190921_191002_191002_a001	463	Pyramidal	FALSE	1
950	11	5.75	190921_191002	p11_190921_191002_191002_a001	464	Pyramidal	FALSE	1
951	11	5.75	190921_191002	p11_190921_191002_191002_a001	465	Pyramidal	FALSE	FALSE
952	11	5.75	190921_191002	p11_190921_191002_191002_a001	466	Pyramidal	FALSE	1
953	11	5.75	190921_191002	p11_190921_191002_191002_a001	467	Interneuron	FALSE	1
954	11	5.75	190921_191002	p11_190921_191002_191002_a001	468	Pyramidal	FALSE	1
955	11	5.75	190921_191002	p11_190921_191002_191002_a001	469	Pyramidal	FALSE	1
956	11	5.75	190921_191002	p11_190921_191002_191002_a001	470	Pyramidal	FALSE	1
957	11	5.75	190921_191002	p11_190921_191002_191002_a001	471	Pyramidal	1	FALSE
958	11	5.75	190921_191002	p11_190921_191002_191002_a001	472	Pyramidal	FALSE	FALSE
959	11	5.75	190921_191002	p11_190921_191002_191002_a001	473	Pyramidal	FALSE	1
960	11	5.75	190921_191002	p11_190921_191002_191002_a001	474	Pyramidal	FALSE	1
961	11	5.75	190921_191002	p11_190921_191002_191002_a001	475	Pyramidal	1	FALSE
962	11	5.75	190921_191002	p11_190921_191002_191002_a001	476	Pyramidal	1	FALSE
963	11	5.75	190921_191002	p11_190921_191002_191002_a001	477	Pyramidal	FALSE	1
964	11	5.75	190921_191002	p11_190921_191002_191002_a001	478	Pyramidal	FALSE	FALSE
965	11	5.75	190921_191002	p11_190921_191002_191002_a001	479	Pyramidal	FALSE	1
966	11	5.75	190921_191002	p11_190921_191002_191002_a001	480	Pyramidal	FALSE	FALSE
967	11	5.75	190921_191002	p11_190921_191002_191002_a001	481	Pyramidal	FALSE	FALSE
968	11	5.75	190921_191002	p11_190921_191002_191002_a001	482	Pyramidal	FALSE	1
969	11	5.75	190921_191002	p11_190921_191002_191002_a001	483	Pyramidal	FALSE	FALSE
970	11	5.75	190921_191002	p11_190921_191002_191002_a001	484	Pyramidal	FALSE	1
971	11	5.75	190921_191002	p11_190921_191002_191002_a001	485	Pyramidal	FALSE	FALSE
972	11	5.75	190921_191002	p11_190921_191002_191002_a001	486	Pyramidal	FALSE	1
973	11	5.75	190921_191002	p11_190921_191002_191002_a001	487	Pyramidal	FALSE	1
974	11	5.75	190921_191002	p11_190921_191002_191002_a001	488	Pyramidal	FALSE	1
975	11	5.75	190921_191002	p11_190921_191002_191002_a001	489	Pyramidal	FALSE	1
976	11	5.75	190921_191002	p11_190921_191002_191002_a001	490	Pyramidal	FALSE	1
977	11	5.75	190921_191002	p11_190921_191002_191002_a001	491	Pyramidal	FALSE	FALSE
978	11	5.75	190921_191002	p11_190921_191002_191002_a001	492	Pyramidal	FALSE	1
979	11	5.75	190921_191002	p11_190921_191002_191002_a001	493	Pyramidal	FALSE	1
980	11	5.75	190921_191002	p11_190921_191002_191002_a001	494	Pyramidal	FALSE	1
981	11	5.75	190921_191002	p11_190921_191002_191002_a001	495	Pyramidal	FALSE	1
982	11	5.75	190921_191002	p11_190921_191002_191002_a001	496	Pyramidal	FALSE	FALSE
983	11	5.75	190921_191002	p11_190921_191002_191002_a001	497	Pyramidal	1	FALSE
984	11	5.75	190921_191002	p11_190921_191002_191002_a001	498	Pyramidal	FALSE	1
985	11	5.75	190921_191002	p11_190921_191002_191002_a001	499	Pyramidal	FALSE	1
986	11	5.75	190921_191002	p11_190921_191002_191002_a001	500	Pyramidal	FALSE	1
987	11	5.75	190921_191002	p11_190921_191002_191002_a001	501	Pyramidal	1	FALSE
988	11	5.75	190921_191002	p11_190921_191002_191002_a001	502	Pyramidal	FALSE	FALSE
989	11	5.75	190921_191002	p11_190921_191002_191002_a001	503	Pyramidal	FALSE	1
990	11	5.75	190921_191002	p11_190921_191002_191002_a001	504	Pyramidal	FALSE	1
991	11	5.75	190921_191002	p11_190921_191002_191002_a001	505	Pyramidal	FALSE	FALSE
992	11	5.75	190921_191002	p11_190921_191002_191002_a001	506	Pyramidal	FALSE	1
993	11	5.75	190921_191002	p11_190921_191002_191002_a001	507	Pyramidal	FALSE	1
994	11	5.75	190921_191002	p11_190921_191002_191002_a001	508	Pyramidal	FALSE	FALSE
995	11	5.75	190921_191002	p11_190921_191002_191002_a001	509	Pyramidal	FALSE	1
996	11	5.75	190921_191002	p11_190921_191002_191002_a001	510	Pyramidal	FALSE	1
997	11	5.75	190921_191002	p11_190921_191002_191002_a001	511	Pyramidal	FALSE	1
998	11	5.75	190921_191002	p11_190921_191002_191002_a001	512	Pyramidal	FALSE	1
999	11	5.75	190921_191002	p11_190921_191002_191002_a001	513	Pyramidal	FALSE	FALSE
1000	11	5.75	190921_191002	p11_190921_191002_191002_a001	514	Pyramidal	FALSE	FALSE
1001	11	5.75	190921_191002	p11_190921_191002_191002_a001	515	Pyramidal	FALSE	1
1002	11	5.75	190921_191002	p11_190921_191002_191002_a001	516	Interneuron	FALSE	1
1003	11	5.75	190921_191002	p11_190921_191002_191002_a001	517	Pyramidal	FALSE	1
1004	11	5.75	190921_191002	p11_190921_191002_191002_a001	518	Pyramidal	FALSE	1
1005	11	5.75	190921_191002	p11_190921_191002_191002_a001	519	Pyramidal	FALSE	1
1006	11	5.75	190921_191002	p11_190921_191002_191002_a001	520	Pyramidal	FALSE	1
1007	11	5.75	190921_191002	p11_190921_191002_191002_a001	521	Pyramidal	FALSE	1
1008	11	5.75	190921_191002	p11_190921_191002_191002_a001	522	Pyramidal	FALSE	1
1009	11	5.75	190921_191002	p11_190921_191002_191002_a001	523	Pyramidal	FALSE	1
1010	11	5.75	190921_191002	p11_190921_191002_191002_a001	524	Pyramidal	FALSE	1
1011	11	5.75	190921_191002	p11_190921_191002_191002_a001	525	Pyramidal	FALSE	1
1012	11	5.75	190921_191002	p11_190921_191002_191002_a001	526	Pyramidal	FALSE	1
1013	11	5.75	190921_191002	p11_190921_191002_191002_a001	527	Pyramidal	1	FALSE
1014	11	5.75	190921_191002	p11_190921_191002_191002_a001	528	Pyramidal	FALSE	1
1015	11	5.75	190921_191002	p11_190921_191002_191002_a001	529	Pyramidal	1	1
1016	11	5.75	190921_191002	p11_190921_191002_191002_a001	530	Pyramidal	FALSE	1
1017	11	5.75	190921_191002	p11_190921_191002_191002_a001	531	Pyramidal	FALSE	1
1018	11	5.75	190921_191002	p11_190921_191002_191002_a001	532	Pyramidal	FALSE	FALSE
1019	11	5.75	190921_191002	p11_190921_191002_191002_a001	533	Pyramidal	FALSE	1
1020	11	5.75	190921_191002	p11_190921_191002_191002_a001	534	Pyramidal	FALSE	FALSE
1021	11	5.75	190921_191002	p11_190921_191002_191002_a001	535	Pyramidal	FALSE	1
1022	11	5.75	190921_191002	p11_190921_191002_191002_a001	536	Pyramidal	FALSE	FALSE
1023	11	5.75	190921_191002	p11_190921_191002_191002_a001	537	Pyramidal	FALSE	1
1024	11	5.75	190921_191002	p11_190921_191002_191002_a001	538	Pyramidal	1	1
1025	11	5.75	190921_191002	p11_190921_191002_191002_a001	539	Pyramidal	FALSE	FALSE
1026	11	5.75	190921_191002	p11_190921_191002_191002_a001	540	Pyramidal	FALSE	1
1027	11	5.75	190921_191002	p11_190921_191002_191002_a001	541	Pyramidal	FALSE	FALSE
1028	11	5.75	190921_191002	p11_190921_191002_191002_a001	542	Pyramidal	FALSE	1
1029	11	5.75	190921_191002	p11_190921_191002_191002_a001	543	Pyramidal	FALSE	1
1030	11	5.75	190921_191002	p11_190921_191002_191002_a001	544	Pyramidal	FALSE	1
1031	11	5.75	190921_191002	p11_190921_191002_191002_a001	545	Pyramidal	FALSE	1
1032	11	5.75	190921_191002	p11_190921_191002_191002_a001	546	Pyramidal	FALSE	1
1033	11	5.75	190921_191002	p11_190921_191002_191002_a001	547	Pyramidal	FALSE	1
1034	11	5.75	190921_191002	p11_190921_191002_191002_a001	548	Pyramidal	FALSE	1
1035	11	5.75	190921_191002	p11_190921_191002_191002_a001	549	Pyramidal	FALSE	1
1036	11	5.75	190921_191002	p11_190921_191002_191002_a001	550	Pyramidal	FALSE	1
1037	11	5.75	190921_191002	p11_190921_191002_191002_a001	551	Pyramidal	FALSE	1
1038	11	5.75	190921_191002	p11_190921_191002_191002_a001	552	Pyramidal	FALSE	1
1039	11	5.75	190921_191002	p11_190921_191002_191002_a001	553	Pyramidal	1	1
1040	11	5.75	190921_191002	p11_190921_191002_191002_a001	554	Pyramidal	FALSE	1
1041	11	5.75	190921_191002	p11_190921_191002_191002_a001	555	Pyramidal	FALSE	FALSE
1042	11	5.75	190921_191002	p11_190921_191002_191002_a001	556	Pyramidal	FALSE	1
1043	11	5.75	190921_191002	p11_190921_191002_191002_a001	557	Pyramidal	FALSE	1
1044	11	5.75	190921_191002	p11_190921_191002_191002_a001	558	Pyramidal	FALSE	1
1045	11	5.75	190921_191002	p11_190921_191002_191002_a001	559	Pyramidal	1	1
1046	11	5.75	190921_191002	p11_190921_191002_191002_a001	560	Pyramidal	FALSE	1
1047	11	5.75	190921_191002	p11_190921_191002_191002_a001	561	Pyramidal	FALSE	1
1048	11	5.75	190921_191002	p11_190921_191002_191002_a001	562	Pyramidal	FALSE	1
1049	11	5.75	190921_191002	p11_190921_191002_191002_a001	563	Pyramidal	FALSE	1
1050	11	5.75	190921_191002	p11_190921_191002_191002_a001	564	Pyramidal	FALSE	1
1051	11	5.75	190921_191002	p11_190921_191002_191002_a001	565	Pyramidal	1	1
1052	11	5.75	190921_191002	p11_190921_191002_191002_a001	566	Pyramidal	FALSE	1
1053	12	7	171029_171110	p12_171029_171110_171110_a000	0	Interneuron	FALSE	FALSE
1054	12	7	171029_171110	p12_171029_171110_171110_a000	1	Interneuron	FALSE	FALSE
1055	12	7	171029_171110	p12_171029_171110_171110_a000	2	Pyramidal	FALSE	FALSE
1056	12	7	171029_171110	p12_171029_171110_171110_a000	3	Interneuron	FALSE	FALSE
1057	12	7	171029_171110	p12_171029_171110_171110_a000	4	Interneuron	FALSE	FALSE
1058	12	7	171029_171110	p12_171029_171110_171110_a000	5	Pyramidal	FALSE	FALSE
1059	12	7	171029_171110	p12_171029_171110_171110_a000	6	Interneuron	1	FALSE
1060	12	7	171029_171110	p12_171029_171110_171110_a000	7	Interneuron	FALSE	FALSE
1061	12	7	171029_171110	p12_171029_171110_171110_a000	8	Pyramidal	FALSE	FALSE
1062	12	7	171029_171110	p12_171029_171110_171110_a000	9	Pyramidal	FALSE	1
1063	12	7	171029_171110	p12_171029_171110_171110_a000	10	Pyramidal	FALSE	FALSE
1064	12	7	171029_171110	p12_171029_171110_171110_a000	11	Pyramidal	FALSE	FALSE
1065	12	7	171029_171110	p12_171029_171110_171110_a000	12	Pyramidal	1	FALSE
1066	12	7	171029_171110	p12_171029_171110_171110_a000	13	Pyramidal	1	FALSE
1067	12	7	171029_171110	p12_171029_171110_171110_a000	14	Interneuron	FALSE	FALSE
1068	12	7	171029_171110	p12_171029_171110_171110_a000	15	Pyramidal	FALSE	FALSE
1069	12	7	171029_171110	p12_171029_171110_171110_a000	16	Interneuron	FALSE	FALSE
1070	12	7	171029_171110	p12_171029_171110_171110_a000	17	Pyramidal	FALSE	1
1071	12	7	171029_171110	p12_171029_171110_171110_a000	18	Pyramidal	FALSE	FALSE
1072	12	7	171029_171110	p12_171029_171110_171110_a000	19	Pyramidal	1	FALSE
1073	12	7	171029_171110	p12_171029_171110_171110_a000	20	Pyramidal	FALSE	FALSE
1074	12	7	171029_171110	p12_171029_171110_171110_a000	21	Pyramidal	1	1
1075	12	7	171029_171110	p12_171029_171110_171110_a000	22	Pyramidal	FALSE	FALSE
1076	12	7	171029_171110	p12_171029_171110_171110_a000	23	Pyramidal	FALSE	FALSE
1077	12	7	171029_171110	p12_171029_171110_171110_a000	24	Pyramidal	FALSE	FALSE
1078	12	7	171029_171110	p12_171029_171110_171110_a000	25	Pyramidal	FALSE	FALSE
1079	12	7	171029_171110	p12_171029_171110_171110_a000	26	Interneuron	FALSE	FALSE
1080	12	7	171029_171110	p12_171029_171110_171110_a000	27	Interneuron	1	FALSE
1081	12	7	171029_171110	p12_171029_171110_171110_a000	28	Pyramidal	FALSE	FALSE
1082	12	7	171029_171110	p12_171029_171110_171110_a000	29	Pyramidal	FALSE	FALSE
1083	12	7	171029_171110	p12_171029_171110_171110_a000	30	Interneuron	FALSE	1
1084	12	7	171029_171110	p12_171029_171110_171110_a000	31	Pyramidal	FALSE	1
1085	12	7	171029_171110	p12_171029_171110_171110_a000	32	Pyramidal	FALSE	FALSE
1086	12	7	171029_171110	p12_171029_171110_171110_a000	33	Pyramidal	FALSE	FALSE
1087	12	7	171029_171110	p12_171029_171110_171110_a000	34	Pyramidal	1	1
1088	12	7	171029_171110	p12_171029_171110_171110_a000	35	Interneuron	FALSE	FALSE
1089	12	7	171029_171110	p12_171029_171110_171110_a000	36	Pyramidal	FALSE	FALSE
1090	12	7	171029_171110	p12_171029_171110_171110_a000	37	Pyramidal	FALSE	1
1091	12	7	171029_171110	p12_171029_171110_171110_a000	38	Pyramidal	FALSE	FALSE
1092	12	7	171029_171110	p12_171029_171110_171110_a000	39	Pyramidal	FALSE	FALSE
1093	12	7	171029_171110	p12_171029_171110_171110_a000	40	Pyramidal	FALSE	FALSE
1094	12	7	171029_171110	p12_171029_171110_171110_a000	41	Pyramidal	FALSE	1
1095	12	7	171029_171110	p12_171029_171110_171110_a000	42	Pyramidal	FALSE	FALSE
1096	12	7	171029_171110	p12_171029_171110_171110_a000	43	Pyramidal	FALSE	1
1097	12	7	171029_171110	p12_171029_171110_171110_a000	44	Pyramidal	1	FALSE
1098	12	7	171029_171110	p12_171029_171110_171110_a000	45	Pyramidal	FALSE	FALSE
1099	12	7	171029_171110	p12_171029_171110_171110_a000	46	Pyramidal	FALSE	FALSE
1100	12	7	171029_171110	p12_171029_171110_171110_a000	47	Pyramidal	FALSE	1
1101	12	7	171029_171110	p12_171029_171110_171110_a000	48	Pyramidal	FALSE	FALSE
1102	12	7	171029_171110	p12_171029_171110_171110_a000	49	Pyramidal	FALSE	1
1103	12	7	171029_171110	p12_171029_171110_171110_a000	50	Pyramidal	FALSE	FALSE
1104	12	7	171029_171110	p12_171029_171110_171110_a000	51	Pyramidal	FALSE	FALSE
1105	12	7	171029_171110	p12_171029_171110_171110_a000	52	Pyramidal	FALSE	1
1106	12	7	171029_171110	p12_171029_171110_171110_a000	53	Interneuron	FALSE	FALSE
1107	12	7	171029_171110	p12_171029_171110_171110_a000	54	Pyramidal	FALSE	1
1108	12	7	171029_171110	p12_171029_171110_171110_a000	55	Pyramidal	FALSE	FALSE
1109	12	7	171029_171110	p12_171029_171110_171110_a000	56	Pyramidal	FALSE	1
1110	12	7	171029_171110	p12_171029_171110_171110_a000	57	Pyramidal	FALSE	1
1111	12	7	171029_171110	p12_171029_171110_171110_a000	58	Pyramidal	FALSE	1
1112	12	7	171029_171110	p12_171029_171110_171110_a000	59	Pyramidal	FALSE	FALSE
1113	12	7	171029_171110	p12_171029_171110_171110_a000	60	Pyramidal	FALSE	FALSE
1114	12	7	171029_171110	p12_171029_171110_171110_a000	61	Pyramidal	FALSE	FALSE
1115	12	7	171029_171110	p12_171029_171110_171110_a000	62	Pyramidal	FALSE	FALSE
1116	12	7	171029_171110	p12_171029_171110_171110_a000	63	Pyramidal	FALSE	FALSE
1117	12	7	171029_171110	p12_171029_171110_171110_a000	64	Pyramidal	FALSE	FALSE
1118	12	7	171029_171110	p12_171029_171110_171110_a000	65	Pyramidal	FALSE	FALSE
1119	12	7	171029_171110	p12_171029_171110_171110_a000	66	Interneuron	FALSE	FALSE
1120	12	7	171029_171110	p12_171029_171110_171110_a000	67	Pyramidal	FALSE	FALSE
1121	12	7	171029_171110	p12_171029_171110_171110_a000	68	Pyramidal	FALSE	FALSE
1122	12	7	171029_171110	p12_171029_171110_171110_a000	69	Pyramidal	FALSE	1
1123	12	7	171029_171110	p12_171029_171110_171110_a000	70	Pyramidal	FALSE	1
1124	12	7	171029_171110	p12_171029_171110_171110_a000	71	Pyramidal	FALSE	1
1125	12	7	171029_171110	p12_171029_171110_171110_a000	72	Pyramidal	FALSE	1
1126	12	7	171029_171110	p12_171029_171110_171110_a000	73	Pyramidal	FALSE	FALSE
1127	12	7	171029_171110	p12_171029_171110_171110_a000	74	Pyramidal	FALSE	1
1128	12	7	171029_171110	p12_171029_171110_171110_a000	75	Pyramidal	FALSE	FALSE
1129	12	7	171029_171110	p12_171029_171110_171110_a000	76	Pyramidal	FALSE	1
1130	12	7	171029_171110	p12_171029_171110_171110_a000	77	Pyramidal	FALSE	FALSE
1131	12	7	171029_171110	p12_171029_171110_171110_a000	78	Pyramidal	FALSE	FALSE
1132	12	7	171029_171110	p12_171029_171110_171110_a000	79	Pyramidal	FALSE	FALSE
1133	12	7	171029_171110	p12_171029_171110_171110_a000	80	Pyramidal	FALSE	FALSE
1134	12	7	171029_171110	p12_171029_171110_171110_a000	81	Pyramidal	FALSE	1
1135	12	7	171029_171110	p12_171029_171110_171110_a000	82	Pyramidal	FALSE	FALSE
1136	12	7	171029_171110	p12_171029_171110_171110_a000	83	Pyramidal	1	1
1137	12	7	171029_171110	p12_171029_171110_171110_a000	84	Interneuron	FALSE	FALSE
1138	12	7	171029_171110	p12_171029_171110_171110_a000	85	Pyramidal	FALSE	FALSE
1139	12	7	171029_171110	p12_171029_171110_171110_a000	86	Pyramidal	FALSE	FALSE
1140	12	7	171029_171110	p12_171029_171110_171110_a000	87	Pyramidal	FALSE	FALSE
1141	12	7	171029_171110	p12_171029_171110_171110_a000	88	Pyramidal	FALSE	FALSE
1142	12	7	171029_171110	p12_171029_171110_171110_a000	89	Pyramidal	FALSE	FALSE
1143	12	7	171029_171110	p12_171029_171110_171110_a000	90	Pyramidal	FALSE	1
1144	12	7	171029_171110	p12_171029_171110_171110_a000	91	Pyramidal	FALSE	1
1145	12	7	171029_171110	p12_171029_171110_171110_a000	92	Pyramidal	FALSE	1
1146	12	7	171029_171110	p12_171029_171110_171110_a000	93	Pyramidal	FALSE	FALSE
1147	12	7	171029_171110	p12_171029_171110_171110_a000	94	Pyramidal	1	1
1148	12	7	171029_171110	p12_171029_171110_171110_a000	95	Pyramidal	FALSE	1
1149	12	7	171029_171110	p12_171029_171110_171110_a000	96	Pyramidal	FALSE	1
1150	12	7	171029_171110	p12_171029_171110_171110_a000	97	Pyramidal	1	1
1151	12	7	171029_171110	p12_171029_171110_171110_a000	98	Pyramidal	FALSE	FALSE
1152	12	7	171029_171110	p12_171029_171110_171110_a000	99	Pyramidal	FALSE	1
1153	12	7	171029_171110	p12_171029_171110_171110_a000	100	Pyramidal	FALSE	FALSE
1154	12	7	171029_171110	p12_171029_171110_171110_a000	101	Pyramidal	FALSE	FALSE
1155	12	7	171029_171110	p12_171029_171110_171110_a000	102	Pyramidal	FALSE	FALSE
1156	12	7	171029_171110	p12_171029_171110_171110_a000	103	Interneuron	FALSE	FALSE
1157	12	7	171029_171110	p12_171029_171110_171110_a000	104	Pyramidal	FALSE	1
1158	12	7	171029_171110	p12_171029_171110_171110_a000	105	Pyramidal	FALSE	FALSE
1159	12	7	171029_171110	p12_171029_171110_171110_a000	106	Pyramidal	FALSE	FALSE
1160	12	7	171029_171110	p12_171029_171110_171110_a000	107	Pyramidal	FALSE	1
1161	12	7	171029_171110	p12_171029_171110_171110_a000	108	Pyramidal	1	1
1162	12	7	171029_171110	p12_171029_171110_171110_a000	109	Pyramidal	FALSE	1
1163	12	7	171029_171110	p12_171029_171110_171110_a000	110	Pyramidal	1	FALSE
1164	12	7	171029_171110	p12_171029_171110_171110_a000	111	Pyramidal	FALSE	1
1165	12	7	171029_171110	p12_171029_171110_171110_a000	112	Interneuron	FALSE	FALSE
1166	12	7	171029_171110	p12_171029_171110_171110_a000	113	Pyramidal	FALSE	FALSE
1167	12	7	171029_171110	p12_171029_171110_171110_a000	114	Pyramidal	FALSE	1
1168	12	7	171029_171110	p12_171029_171110_171110_a000	115	Pyramidal	FALSE	FALSE
1169	12	7	171029_171110	p12_171029_171110_171110_a000	116	Pyramidal	FALSE	FALSE
1170	12	7	171029_171110	p12_171029_171110_171110_a000	117	Pyramidal	FALSE	FALSE
1171	12	7	171029_171110	p12_171029_171110_171110_a000	118	Pyramidal	FALSE	FALSE
1172	12	7	171029_171110	p12_171029_171110_171110_a000	119	Pyramidal	FALSE	FALSE
1173	12	7	171029_171110	p12_171029_171110_171110_a000	120	Pyramidal	FALSE	1
1174	12	7	171029_171110	p12_171029_171110_171110_a000	121	Pyramidal	FALSE	FALSE
1175	12	7	171029_171110	p12_171029_171110_171110_a000	122	Pyramidal	FALSE	1
1176	12	7	171029_171110	p12_171029_171110_171110_a000	123	Pyramidal	FALSE	1
1177	12	7	171029_171110	p12_171029_171110_171110_a000	124	Pyramidal	FALSE	FALSE
1178	12	7	171029_171110	p12_171029_171110_171110_a000	125	Pyramidal	1	1
1179	12	7	171029_171110	p12_171029_171110_171110_a000	126	Pyramidal	FALSE	FALSE
1180	12	7	171029_171110	p12_171029_171110_171110_a000	127	Pyramidal	1	1
1181	12	7	171029_171110	p12_171029_171110_171110_a000	128	Pyramidal	FALSE	FALSE
1182	12	7	171029_171110	p12_171029_171110_171110_a000	129	Pyramidal	FALSE	FALSE
1183	12	7	171029_171110	p12_171029_171110_171110_a000	130	Pyramidal	FALSE	1
1184	12	7	171029_171110	p12_171029_171110_171110_a000	131	Pyramidal	FALSE	FALSE
1185	12	7	171029_171110	p12_171029_171110_171110_a000	132	Pyramidal	FALSE	FALSE
1186	12	7	171029_171110	p12_171029_171110_171110_a000	133	Pyramidal	FALSE	1
1187	12	7	171029_171110	p12_171029_171110_171110_a000	134	Pyramidal	FALSE	1
1188	12	7	171029_171110	p12_171029_171110_171110_a000	135	Pyramidal	FALSE	FALSE
1189	12	7	171029_171110	p12_171029_171110_171110_a000	136	Pyramidal	FALSE	1
1190	12	7	171029_171110	p12_171029_171110_171110_a000	137	Pyramidal	FALSE	FALSE
1191	12	7	171029_171110	p12_171029_171110_171110_a000	138	Pyramidal	1	1
1192	12	7	171029_171110	p12_171029_171110_171110_a000	139	Pyramidal	FALSE	1
1193	12	7	171029_171110	p12_171029_171110_171110_a000	140	Pyramidal	FALSE	FALSE
1194	12	7	171029_171110	p12_171029_171110_171110_a000	141	Pyramidal	FALSE	1
1195	12	7	171029_171110	p12_171029_171110_171110_a000	142	Pyramidal	FALSE	1
1196	12	7	171029_171110	p12_171029_171110_171110_a000	143	Pyramidal	FALSE	FALSE
1197	12	7	171029_171110	p12_171029_171110_171110_a000	144	Pyramidal	FALSE	FALSE
1198	12	7	171029_171110	p12_171029_171110_171110_a000	145	Pyramidal	FALSE	1
1199	12	7	171029_171110	p12_171029_171110_171110_a000	146	Pyramidal	FALSE	FALSE
1200	12	7	171029_171110	p12_171029_171110_171110_a000	147	Pyramidal	FALSE	FALSE
1201	12	7	171029_171110	p12_171029_171110_171110_a000	148	Pyramidal	FALSE	FALSE
1202	12	7	171029_171110	p12_171029_171110_171110_a000	149	Pyramidal	FALSE	FALSE
1203	12	7	171029_171110	p12_171029_171110_171110_a000	150	Pyramidal	FALSE	1
1204	12	7	171029_171110	p12_171029_171110_171110_a000	151	Pyramidal	FALSE	FALSE
1205	12	7	171029_171110	p12_171029_171110_171110_a000	152	Pyramidal	FALSE	1
1206	12	7	171029_171110	p12_171029_171110_171110_a000	153	Pyramidal	FALSE	FALSE
1207	12	7	171029_171110	p12_171029_171110_171110_a000	154	Pyramidal	FALSE	FALSE
1208	12	7	171029_171110	p12_171029_171110_171110_a000	155	Pyramidal	FALSE	1
1209	12	7	171029_171110	p12_171029_171110_171110_a000	156	Pyramidal	FALSE	1
1210	12	7	171029_171110	p12_171029_171110_171110_a000	157	Pyramidal	FALSE	FALSE
1211	12	7	171029_171110	p12_171029_171110_171110_a000	158	Pyramidal	FALSE	FALSE
1212	12	7	171029_171110	p12_171029_171110_171110_a000	159	Pyramidal	1	FALSE
1213	12	7	171029_171110	p12_171029_171110_171110_a000	160	Pyramidal	FALSE	1
1214	12	7	171029_171110	p12_171029_171110_171110_a000	161	Pyramidal	1	FALSE
1215	12	7	171029_171110	p12_171029_171110_171110_a000	162	Pyramidal	FALSE	FALSE
1216	12	7	171029_171110	p12_171029_171110_171110_a000	163	Pyramidal	FALSE	1
1217	12	7	171029_171110	p12_171029_171110_171110_a000	164	Pyramidal	FALSE	FALSE
1218	12	7	171029_171110	p12_171029_171110_171110_a000	165	Pyramidal	FALSE	FALSE
1219	12	7	171029_171110	p12_171029_171110_171110_a000	166	Pyramidal	1	1
1220	12	7	171029_171110	p12_171029_171110_171110_a000	167	Pyramidal	FALSE	FALSE
1221	12	7	171029_171110	p12_171029_171110_171110_a000	168	Pyramidal	FALSE	1
1222	12	7	171029_171110	p12_171029_171110_171110_a000	169	Pyramidal	FALSE	FALSE
1223	12	7	171029_171110	p12_171029_171110_171110_a000	170	Pyramidal	FALSE	FALSE
1224	12	7	171029_171110	p12_171029_171110_171110_a000	171	Pyramidal	FALSE	1
1225	12	7	171029_171110	p12_171029_171110_171110_a000	172	Pyramidal	FALSE	1
1226	12	7	171029_171110	p12_171029_171110_171110_a000	173	Pyramidal	FALSE	FALSE
1227	12	7	171029_171110	p12_171029_171110_171110_a000	174	Pyramidal	FALSE	FALSE
1228	12	7	171029_171110	p12_171029_171110_171110_a000	175	Pyramidal	FALSE	FALSE
1229	12	7	171029_171110	p12_171029_171110_171110_a000	176	Pyramidal	FALSE	FALSE
1230	12	7	171029_171110	p12_171029_171110_171110_a000	177	Pyramidal	FALSE	FALSE
1231	12	7	171029_171110	p12_171029_171110_171110_a000	178	Pyramidal	FALSE	FALSE
1232	12	7	171029_171110	p12_171029_171110_171110_a000	179	Pyramidal	FALSE	1
1233	12	7	171029_171110	p12_171029_171110_171110_a000	180	Pyramidal	FALSE	1
1234	12	7	171029_171110	p12_171029_171110_171110_a000	181	Pyramidal	FALSE	FALSE
1235	12	7	171029_171110	p12_171029_171110_171110_a000	182	Pyramidal	FALSE	1
1236	12	7	171029_171110	p12_171029_171110_171110_a000	183	Pyramidal	FALSE	FALSE
1237	12	7	171029_171110	p12_171029_171110_171110_a000	184	Pyramidal	FALSE	FALSE
1238	12	7	171029_171110	p12_171029_171110_171110_a000	185	Pyramidal	FALSE	FALSE
1239	12	7	171029_171110	p12_171029_171110_171110_a000	186	Pyramidal	FALSE	1
1240	12	7	171029_171110	p12_171029_171110_171110_a000	187	Pyramidal	FALSE	FALSE
1241	12	7	171029_171110	p12_171029_171110_171110_a000	188	Pyramidal	FALSE	FALSE
1242	12	7	171029_171110	p12_171029_171110_171110_a000	189	Pyramidal	FALSE	FALSE
1243	12	7	171029_171110	p12_171029_171110_171110_a000	190	Pyramidal	FALSE	FALSE
1244	12	7	171029_171110	p12_171029_171110_171110_a000	191	Pyramidal	FALSE	1
1245	12	7	171029_171110	p12_171029_171110_171110_a000	192	Pyramidal	FALSE	1
1246	12	7	171029_171110	p12_171029_171110_171110_a000	193	Pyramidal	FALSE	FALSE
1247	12	7	171029_171110	p12_171029_171110_171110_a000	194	Pyramidal	FALSE	FALSE
1248	12	7	171029_171110	p12_171029_171110_171110_a000	195	Pyramidal	FALSE	FALSE
1249	12	7	171029_171110	p12_171029_171110_171110_a000	196	Pyramidal	FALSE	1
1250	12	7	171029_171110	p12_171029_171110_171110_a000	197	Pyramidal	FALSE	FALSE
1251	12	7	171029_171110	p12_171029_171110_171110_a000	198	Pyramidal	FALSE	FALSE
1252	12	7	171029_171110	p12_171029_171110_171110_a000	199	Pyramidal	FALSE	1
1253	12	7	171029_171110	p12_171029_171110_171110_a000	200	Pyramidal	FALSE	1
1254	12	7	171029_171110	p12_171029_171110_171110_a000	201	Pyramidal	FALSE	FALSE
1255	12	7	171029_171110	p12_171029_171110_171110_a000	202	Pyramidal	FALSE	FALSE
1256	12	7	171029_171110	p12_171029_171110_171110_a000	203	Pyramidal	FALSE	1
1257	12	7	171029_171110	p12_171029_171110_171110_a000	204	Pyramidal	FALSE	1
1258	12	7	171029_171110	p12_171029_171110_171110_a000	205	Pyramidal	FALSE	FALSE
1259	12	7	171029_171110	p12_171029_171110_171110_a000	206	Pyramidal	FALSE	FALSE
1260	12	7	171029_171110	p12_171029_171110_171110_a000	207	Pyramidal	FALSE	1
1261	12	7	171029_171110	p12_171029_171110_171110_a000	208	Pyramidal	FALSE	FALSE
1262	12	7	171029_171110	p12_171029_171110_171110_a000	209	Pyramidal	FALSE	FALSE
1263	12	7	171029_171110	p12_171029_171110_171110_a000	210	Pyramidal	FALSE	FALSE
1264	12	7	171029_171110	p12_171029_171110_171110_a000	211	Pyramidal	FALSE	FALSE
1265	12	7	171029_171110	p12_171029_171110_171110_a000	212	Pyramidal	FALSE	1
1266	12	7	171029_171110	p12_171029_171110_171110_a000	213	Pyramidal	FALSE	1
1267	12	7	171029_171110	p12_171029_171110_171110_a000	214	Pyramidal	FALSE	FALSE
1268	12	7	171029_171110	p12_171029_171110_171110_a000	215	Pyramidal	FALSE	FALSE
1269	12	7	171029_171110	p12_171029_171110_171110_a000	216	Pyramidal	FALSE	FALSE
1270	12	7	171029_171110	p12_171029_171110_171110_a000	217	Pyramidal	FALSE	FALSE
1271	12	7	171029_171110	p12_171029_171110_171110_a000	218	Pyramidal	FALSE	1
1272	12	7	171029_171110	p12_171029_171110_171110_a000	219	Pyramidal	FALSE	1
1273	12	7	171029_171110	p12_171029_171110_171110_a000	220	Pyramidal	FALSE	FALSE
1274	12	7	171029_171110	p12_171029_171110_171110_a000	221	Interneuron	FALSE	FALSE
1275	12	7	171029_171110	p12_171029_171110_171110_a000	222	Pyramidal	FALSE	FALSE
1276	12	7	171029_171110	p12_171029_171110_171110_a000	223	Pyramidal	FALSE	1
1277	12	7	171029_171110	p12_171029_171110_171110_a000	224	Pyramidal	FALSE	FALSE
1278	12	7	171029_171110	p12_171029_171110_171110_a000	225	Pyramidal	FALSE	1
1279	12	7	171029_171110	p12_171029_171110_171110_a000	226	Pyramidal	FALSE	1
1280	12	7	171029_171110	p12_171029_171110_171110_a000	227	Interneuron	FALSE	FALSE
1281	12	7	171029_171110	p12_171029_171110_171110_a000	228	Pyramidal	FALSE	FALSE
1282	12	7	171029_171110	p12_171029_171110_171110_a000	229	Pyramidal	FALSE	1
1283	12	7	171029_171110	p12_171029_171110_171110_a000	230	Pyramidal	FALSE	1
1284	12	7	171029_171110	p12_171029_171110_171110_a000	231	Pyramidal	FALSE	FALSE
1285	12	7	171029_171110	p12_171029_171110_171110_a000	232	Pyramidal	FALSE	1
1286	12	7	171029_171110	p12_171029_171110_171110_a000	233	Pyramidal	FALSE	1
1287	12	7	171029_171110	p12_171029_171110_171110_a000	234	Pyramidal	FALSE	FALSE
1288	12	7	171029_171110	p12_171029_171110_171110_a000	235	Pyramidal	FALSE	1
1289	12	7	171029_171110	p12_171029_171110_171110_a000	236	Pyramidal	FALSE	1
1290	12	7	171029_171110	p12_171029_171110_171110_a000	237	Pyramidal	FALSE	FALSE
1291	12	7	171029_171110	p12_171029_171110_171110_a000	238	Pyramidal	1	1
1292	12	7	171029_171110	p12_171029_171110_171110_a000	239	Pyramidal	1	FALSE
1293	12	7	171029_171110	p12_171029_171110_171110_a000	240	Pyramidal	FALSE	FALSE
1294	12	7	171029_171110	p12_171029_171110_171110_a000	241	Pyramidal	FALSE	FALSE
1295	12	7	171029_171110	p12_171029_171110_171110_a000	242	Interneuron	FALSE	1
1296	12	7	171029_171110	p12_171029_171110_171110_a000	243	Pyramidal	FALSE	FALSE
1297	12	7	171029_171110	p12_171029_171110_171110_a000	244	Pyramidal	FALSE	1
1298	12	7	171029_171110	p12_171029_171110_171110_a000	245	Pyramidal	FALSE	1
1299	12	7	171029_171110	p12_171029_171110_171110_a000	246	Pyramidal	FALSE	FALSE
1300	12	7	171029_171110	p12_171029_171110_171110_a000	247	Pyramidal	1	1
1301	12	7	171029_171110	p12_171029_171110_171110_a000	248	Pyramidal	1	1
1302	12	7	171029_171110	p12_171029_171110_171110_a000	249	Pyramidal	FALSE	FALSE
1303	12	7	171029_171110	p12_171029_171110_171110_a000	250	Pyramidal	FALSE	FALSE
1304	12	7	171029_171110	p12_171029_171110_171110_a000	251	Pyramidal	1	1
1305	12	7	171029_171110	p12_171029_171110_171110_a000	252	Pyramidal	1	1
1306	12	7	171029_171110	p12_171029_171110_171110_a000	253	Pyramidal	FALSE	1
1307	12	7	171029_171110	p12_171029_171110_171110_a000	254	Pyramidal	FALSE	1
1308	12	7	171029_171110	p12_171029_171110_171110_a000	255	Pyramidal	FALSE	FALSE
1309	12	7	171029_171110	p12_171029_171110_171110_a000	256	Pyramidal	FALSE	FALSE
1310	12	7	171029_171110	p12_171029_171110_171110_a000	257	Pyramidal	FALSE	FALSE
1311	12	7	171029_171110	p12_171029_171110_171110_a000	258	Pyramidal	FALSE	1
1312	12	7	171029_171110	p12_171029_171110_171110_a000	259	Pyramidal	FALSE	1
1313	12	7	171029_171110	p12_171029_171110_171110_a000	260	Pyramidal	FALSE	FALSE
1314	12	7	171029_171110	p12_171029_171110_171110_a000	261	Pyramidal	FALSE	1
1315	12	7	171029_171110	p12_171029_171110_171110_a000	262	Pyramidal	FALSE	FALSE
1316	12	7	171029_171110	p12_171029_171110_171110_a000	263	Pyramidal	1	FALSE
1317	12	7	171029_171110	p12_171029_171110_171110_a000	264	Pyramidal	FALSE	1
1318	12	7	171029_171110	p12_171029_171110_171110_a000	265	Pyramidal	FALSE	1
1319	12	7	171029_171110	p12_171029_171110_171110_a000	266	Pyramidal	FALSE	FALSE
1320	12	7	171029_171110	p12_171029_171110_171110_a000	267	Pyramidal	FALSE	FALSE
1321	12	7	171029_171110	p12_171029_171110_171110_a000	268	Pyramidal	FALSE	FALSE
1322	12	7	171029_171110	p12_171029_171110_171110_a000	269	Pyramidal	FALSE	1
1323	12	7	171029_171110	p12_171029_171110_171110_a000	270	Pyramidal	FALSE	FALSE
1324	12	7	171029_171110	p12_171029_171110_171110_a000	271	Pyramidal	FALSE	1
1325	12	7	171029_171110	p12_171029_171110_171110_a000	272	Pyramidal	FALSE	1
1326	12	7	171029_171110	p12_171029_171110_171110_a000	273	Pyramidal	1	FALSE
1327	12	7	171029_171110	p12_171029_171110_171110_a000	274	Pyramidal	FALSE	1
1328	12	7	171029_171110	p12_171029_171110_171110_a000	275	Pyramidal	FALSE	1
1329	12	7	171029_171110	p12_171029_171110_171110_a000	276	Pyramidal	1	FALSE
1330	12	7	171029_171110	p12_171029_171110_171110_a000	277	Pyramidal	FALSE	FALSE
1331	12	7	171029_171110	p12_171029_171110_171110_a000	278	Pyramidal	FALSE	FALSE
1332	12	7	171029_171110	p12_171029_171110_171110_a000	279	Pyramidal	FALSE	1
1333	12	7	171029_171110	p12_171029_171110_171110_a000	280	Pyramidal	FALSE	FALSE
1334	12	7	171029_171110	p12_171029_171110_171110_a000	281	Pyramidal	1	1
1335	12	7	171029_171110	p12_171029_171110_171110_a000	282	Pyramidal	1	1
1336	12	7	171029_171110	p12_171029_171110_171110_a000	283	Pyramidal	FALSE	FALSE
1337	12	7	171029_171110	p12_171029_171110_171110_a000	284	Pyramidal	FALSE	1
1338	12	7	171029_171110	p12_171029_171110_171110_a000	285	Pyramidal	FALSE	FALSE
1339	12	7	171029_171110	p12_171029_171110_171110_a000	286	Pyramidal	1	FALSE
1340	12	7	171029_171110	p12_171029_171110_171110_a000	287	Pyramidal	FALSE	FALSE
1341	12	7	171029_171110	p12_171029_171110_171110_a000	288	Pyramidal	FALSE	FALSE
1342	12	7	171029_171110	p12_171029_171110_171110_a000	289	Pyramidal	FALSE	FALSE
1343	12	7	171029_171110	p12_171029_171110_171110_a000	290	Pyramidal	FALSE	FALSE
1344	12	7	171029_171110	p12_171029_171110_171110_a000	291	Pyramidal	FALSE	FALSE
1345	12	7	171029_171110	p12_171029_171110_171110_a000	292	Pyramidal	1	1
1346	12	7	171029_171110	p12_171029_171110_171110_a000	293	Pyramidal	FALSE	1
1347	12	7	171029_171110	p12_171029_171110_171110_a000	294	Pyramidal	FALSE	FALSE
1348	12	7	171029_171110	p12_171029_171110_171110_a000	295	Pyramidal	1	1
1349	12	7	171029_171110	p12_171029_171110_171110_a000	296	Pyramidal	FALSE	1
1350	12	7	171029_171110	p12_171029_171110_171110_a000	297	Pyramidal	FALSE	FALSE
1351	12	7	171029_171110	p12_171029_171110_171110_a000	298	Pyramidal	FALSE	1
1352	12	7	171029_171110	p12_171029_171110_171110_a000	299	Pyramidal	FALSE	1
1353	12	7	171029_171110	p12_171029_171110_171110_a000	300	Pyramidal	FALSE	1
1354	12	7	171029_171110	p12_171029_171110_171110_a000	301	Pyramidal	1	FALSE
1355	12	7	171029_171110	p12_171029_171110_171110_a000	302	Pyramidal	FALSE	FALSE
1356	12	7	171029_171110	p12_171029_171110_171110_a000	303	Pyramidal	FALSE	FALSE
1357	12	7	171029_171110	p12_171029_171110_171110_a000	304	Pyramidal	1	FALSE
1358	12	7	171029_171110	p12_171029_171110_171110_a000	305	Pyramidal	FALSE	FALSE
1359	12	7	171029_171110	p12_171029_171110_171110_a000	306	Pyramidal	FALSE	FALSE
1360	12	7	171029_171110	p12_171029_171110_171110_a000	307	Pyramidal	FALSE	1
1361	12	7	171029_171110	p12_171029_171110_171110_a000	308	Pyramidal	FALSE	FALSE
1362	12	7	171029_171110	p12_171029_171110_171110_a000	309	Pyramidal	FALSE	FALSE
1363	12	7	171029_171110	p12_171029_171110_171110_a000	310	Pyramidal	FALSE	FALSE
1364	12	7	171029_171110	p12_171029_171110_171110_a000	311	Pyramidal	FALSE	FALSE
1365	12	7	171029_171110	p12_171029_171110_171110_a000	312	Pyramidal	FALSE	FALSE
1366	12	7	171029_171110	p12_171029_171110_171110_a000	313	Pyramidal	FALSE	FALSE
1367	12	7	171029_171110	p12_171029_171110_171110_a000	314	Pyramidal	FALSE	FALSE
1368	12	7	171029_171110	p12_171029_171110_171110_a000	315	Interneuron	FALSE	FALSE
1369	12	7	171029_171110	p12_171029_171110_171110_a000	316	Pyramidal	FALSE	1
1370	12	7	171029_171110	p12_171029_171110_171110_a000	317	Pyramidal	FALSE	1
1371	12	7	171029_171110	p12_171029_171110_171110_a000	318	Pyramidal	1	FALSE
1372	12	7	171029_171110	p12_171029_171110_171110_a000	319	Pyramidal	FALSE	1
1373	12	7	171029_171110	p12_171029_171110_171110_a000	320	Pyramidal	FALSE	FALSE
1374	12	7	171029_171110	p12_171029_171110_171110_a000	321	Pyramidal	FALSE	FALSE
1375	12	7	171029_171110	p12_171029_171110_171110_a000	322	Pyramidal	FALSE	1
1376	12	7	171029_171110	p12_171029_171110_171110_a000	323	Pyramidal	FALSE	FALSE
1377	12	7	171029_171110	p12_171029_171110_171110_a000	324	Pyramidal	FALSE	FALSE
1378	12	7	171029_171110	p12_171029_171110_171110_a000	325	Pyramidal	FALSE	FALSE
1379	12	7	171029_171110	p12_171029_171110_171110_a000	326	Pyramidal	FALSE	1
1380	12	7	171029_171110	p12_171029_171110_171110_a000	327	Pyramidal	FALSE	1
1381	12	7	171029_171110	p12_171029_171110_171110_a000	328	Pyramidal	FALSE	FALSE
1382	12	7	171029_171110	p12_171029_171110_171110_a000	329	Pyramidal	1	FALSE
1383	12	7	171029_171110	p12_171029_171110_171110_a000	330	Pyramidal	FALSE	FALSE
1384	12	7	171029_171110	p12_171029_171110_171110_a000	331	Pyramidal	FALSE	FALSE
1385	12	7	171029_171110	p12_171029_171110_171110_a000	332	Pyramidal	FALSE	FALSE
1386	12	7	171029_171110	p12_171029_171110_171110_a000	333	Pyramidal	FALSE	FALSE
1387	12	7	171029_171110	p12_171029_171110_171110_a000	334	Pyramidal	FALSE	1
1388	12	7	171029_171110	p12_171029_171110_171110_a000	335	Pyramidal	FALSE	1
1389	12	7	171029_171110	p12_171029_171110_171110_a000	336	Pyramidal	FALSE	FALSE
1390	12	7	171029_171110	p12_171029_171110_171110_a000	337	Pyramidal	FALSE	1
1391	12	7	171029_171110	p12_171029_171110_171110_a000	338	Pyramidal	FALSE	1
1392	12	7	171029_171110	p12_171029_171110_171110_a000	339	Pyramidal	FALSE	FALSE
1393	12	7	171029_171110	p12_171029_171110_171110_a000	340	Pyramidal	FALSE	FALSE
1394	12	7	171029_171110	p12_171029_171110_171110_a000	341	Pyramidal	FALSE	FALSE
1395	12	7	171029_171110	p12_171029_171110_171110_a000	342	Pyramidal	1	1
1396	12	7	171029_171110	p12_171029_171110_171110_a000	343	Pyramidal	FALSE	FALSE
1397	12	7	171029_171110	p12_171029_171110_171110_a000	344	Pyramidal	1	FALSE
1398	12	7	171029_171110	p12_171029_171110_171110_a000	345	Pyramidal	FALSE	FALSE
1399	12	7	171029_171110	p12_171029_171110_171110_a000	346	Pyramidal	FALSE	1
1400	12	7	171029_171110	p12_171029_171110_171110_a000	347	Pyramidal	FALSE	1
1401	12	7	171029_171110	p12_171029_171110_171110_a000	348	Pyramidal	FALSE	FALSE
1402	12	7	171029_171110	p12_171029_171110_171110_a000	349	Pyramidal	FALSE	FALSE
1403	12	7	171029_171110	p12_171029_171110_171110_a000	350	Pyramidal	FALSE	1
1404	12	7	171029_171110	p12_171029_171110_171110_a000	351	Pyramidal	FALSE	FALSE
1405	12	7	171029_171110	p12_171029_171110_171110_a000	352	Pyramidal	FALSE	FALSE
1406	12	7	171029_171110	p12_171029_171110_171110_a000	353	Pyramidal	FALSE	FALSE
1407	12	7	171029_171110	p12_171029_171110_171110_a000	354	Pyramidal	FALSE	FALSE
1408	12	7	171029_171110	p12_171029_171110_171110_a000	355	Pyramidal	FALSE	FALSE
1409	12	7	171029_171110	p12_171029_171110_171110_a000	356	Pyramidal	1	1
1410	12	7	171029_171110	p12_171029_171110_171110_a000	357	Pyramidal	FALSE	FALSE
1411	12	7	171029_171110	p12_171029_171110_171110_a000	358	Pyramidal	FALSE	1
1412	12	7	171029_171110	p12_171029_171110_171110_a000	359	Pyramidal	FALSE	FALSE
1413	12	7	171029_171110	p12_171029_171110_171110_a000	360	Pyramidal	FALSE	FALSE
1414	12	7	171029_171110	p12_171029_171110_171110_a000	361	Pyramidal	FALSE	FALSE
1415	12	7	171029_171110	p12_171029_171110_171110_a000	362	Pyramidal	FALSE	FALSE
1416	12	7	171029_171110	p12_171029_171110_171110_a000	363	Pyramidal	FALSE	FALSE
1417	12	7	171029_171110	p12_171029_171110_171110_a000	364	Pyramidal	FALSE	FALSE
1418	12	7	171029_171110	p12_171029_171110_171110_a000	365	Pyramidal	FALSE	FALSE
1419	12	7	171029_171110	p12_171029_171110_171110_a000	366	Pyramidal	1	1
1420	12	7	171029_171110	p12_171029_171110_171110_a000	367	Pyramidal	FALSE	FALSE
1421	12	7	171029_171110	p12_171029_171110_171110_a000	368	Pyramidal	FALSE	FALSE
1422	12	7	171029_171110	p12_171029_171110_171110_a000	369	Pyramidal	FALSE	FALSE
1423	12	7	171029_171110	p12_171029_171110_171110_a000	370	Pyramidal	1	1
1424	12	7	171029_171110	p12_171029_171110_171110_a000	371	Pyramidal	FALSE	1
1425	12	7	171029_171110	p12_171029_171110_171110_a000	372	Pyramidal	1	1
1426	12	7	171029_171110	p12_171029_171110_171110_a000	373	Pyramidal	FALSE	FALSE
1427	12	7	171029_171110	p12_171029_171110_171110_a000	374	Pyramidal	FALSE	FALSE
1428	12	7	171029_171110	p12_171029_171110_171110_a000	375	Pyramidal	FALSE	FALSE
1429	12	7	171029_171110	p12_171029_171110_171110_a000	376	Pyramidal	FALSE	FALSE
1430	12	7	171029_171110	p12_171029_171110_171110_a000	377	Pyramidal	FALSE	FALSE
1431	12	7	171029_171110	p12_171029_171110_171110_a000	378	Pyramidal	FALSE	FALSE
1432	12	7	171029_171110	p12_171029_171110_171110_a000	379	Pyramidal	FALSE	1
1433	12	7	171029_171110	p12_171029_171110_171110_a000	380	Pyramidal	1	1
1434	12	7	171029_171110	p12_171029_171110_171110_a000	381	Pyramidal	FALSE	FALSE
1435	12	7	171029_171110	p12_171029_171110_171110_a000	382	Pyramidal	FALSE	1
1436	12	7	171029_171110	p12_171029_171110_171110_a000	383	Pyramidal	1	FALSE
1437	12	7	171029_171110	p12_171029_171110_171110_a000	384	Pyramidal	1	1
1438	12	7	171029_171110	p12_171029_171110_171110_a000	385	Pyramidal	1	FALSE
1439	12	7	171029_171110	p12_171029_171110_171110_a000	386	Pyramidal	FALSE	1
1440	12	7	171029_171110	p12_171029_171110_171110_a000	387	Pyramidal	FALSE	FALSE
1441	12	7	171029_171110	p12_171029_171110_171110_a000	388	Pyramidal	FALSE	1
1442	12	7	171029_171110	p12_171029_171110_171110_a000	389	Pyramidal	FALSE	1
1443	12	7	171029_171110	p12_171029_171110_171110_a000	390	Pyramidal	1	1
1444	12	7	171029_171110	p12_171029_171110_171110_a000	391	Pyramidal	FALSE	1
1445	12	7	171029_171110	p12_171029_171110_171110_a000	392	Pyramidal	FALSE	FALSE
1446	12	7	171029_171110	p12_171029_171110_171110_a000	393	Pyramidal	FALSE	1
1447	12	7	171029_171110	p12_171029_171110_171110_a000	394	Pyramidal	FALSE	1
1448	12	7	171029_171110	p12_171029_171110_171110_a000	395	Pyramidal	FALSE	FALSE
1449	12	7	171029_171110	p12_171029_171110_171110_a000	396	Pyramidal	FALSE	1
1450	12	7	171029_171110	p12_171029_171110_171110_a000	397	Pyramidal	FALSE	FALSE
1451	12	7	171029_171110	p12_171029_171110_171110_a000	398	Pyramidal	FALSE	1
1452	12	7	171029_171110	p12_171029_171110_171110_a000	399	Pyramidal	FALSE	1
1453	12	7	171029_171110	p12_171029_171110_171110_a000	400	Pyramidal	FALSE	FALSE
1454	12	7	171029_171110	p12_171029_171110_171110_a000	401	Pyramidal	FALSE	FALSE
1455	12	7	171029_171110	p12_171029_171110_171110_a000	402	Pyramidal	FALSE	1
1456	12	7	171029_171110	p12_171029_171110_171110_a000	403	Pyramidal	FALSE	1
1457	12	9.2	190828_190909	p12_190828_190909_190909_a000	0	Interneuron	1	FALSE
1458	12	9.2	190828_190909	p12_190828_190909_190909_a000	1	Pyramidal	1	FALSE
1459	12	9.2	190828_190909	p12_190828_190909_190909_a000	2	Interneuron	1	FALSE
1460	12	9.2	190828_190909	p12_190828_190909_190909_a000	3	Interneuron	1	FALSE
1461	12	9.2	190828_190909	p12_190828_190909_190909_a000	4	Pyramidal	1	FALSE
1462	12	9.2	190828_190909	p12_190828_190909_190909_a000	5	Interneuron	FALSE	FALSE
1463	12	9.2	190828_190909	p12_190828_190909_190909_a000	6	Pyramidal	FALSE	FALSE
1464	12	9.2	190828_190909	p12_190828_190909_190909_a000	7	Interneuron	FALSE	FALSE
1465	12	9.2	190828_190909	p12_190828_190909_190909_a000	8	Interneuron	FALSE	FALSE
1466	12	9.2	190828_190909	p12_190828_190909_190909_a000	9	Pyramidal	FALSE	1
1467	12	9.2	190828_190909	p12_190828_190909_190909_a000	10	Pyramidal	1	FALSE
1468	12	9.2	190828_190909	p12_190828_190909_190909_a000	11	Interneuron	1	FALSE
1469	12	9.2	190828_190909	p12_190828_190909_190909_a000	12	Pyramidal	FALSE	FALSE
1470	12	9.2	190828_190909	p12_190828_190909_190909_a000	13	Pyramidal	FALSE	FALSE
1471	12	9.2	190828_190909	p12_190828_190909_190909_a000	14	Interneuron	1	FALSE
1472	12	9.2	190828_190909	p12_190828_190909_190909_a000	15	Interneuron	1	FALSE
1473	12	9.2	190828_190909	p12_190828_190909_190909_a000	16	Pyramidal	FALSE	FALSE
1474	12	9.2	190828_190909	p12_190828_190909_190909_a000	17	Pyramidal	FALSE	FALSE
1475	12	9.2	190828_190909	p12_190828_190909_190909_a000	18	Pyramidal	FALSE	FALSE
1476	12	9.2	190828_190909	p12_190828_190909_190909_a000	19	Interneuron	1	FALSE
1477	12	9.2	190828_190909	p12_190828_190909_190909_a000	20	Pyramidal	1	FALSE
1478	12	9.2	190828_190909	p12_190828_190909_190909_a000	21	Pyramidal	FALSE	FALSE
1479	12	9.2	190828_190909	p12_190828_190909_190909_a000	22	Pyramidal	FALSE	1
1480	12	9.2	190828_190909	p12_190828_190909_190909_a000	23	Interneuron	1	FALSE
1481	12	9.2	190828_190909	p12_190828_190909_190909_a000	24	Pyramidal	FALSE	FALSE
1482	12	9.2	190828_190909	p12_190828_190909_190909_a000	25	Interneuron	1	FALSE
1483	12	9.2	190828_190909	p12_190828_190909_190909_a000	26	Pyramidal	FALSE	FALSE
1484	12	9.2	190828_190909	p12_190828_190909_190909_a000	27	Pyramidal	FALSE	FALSE
1485	12	9.2	190828_190909	p12_190828_190909_190909_a000	28	Pyramidal	FALSE	FALSE
1486	12	9.2	190828_190909	p12_190828_190909_190909_a000	29	Interneuron	FALSE	FALSE
1487	12	9.2	190828_190909	p12_190828_190909_190909_a000	30	Interneuron	FALSE	1
1488	12	9.2	190828_190909	p12_190828_190909_190909_a000	31	Pyramidal	FALSE	1
1489	12	9.2	190828_190909	p12_190828_190909_190909_a000	32	Pyramidal	FALSE	1
1490	12	9.2	190828_190909	p12_190828_190909_190909_a000	33	Pyramidal	FALSE	FALSE
1491	12	9.2	190828_190909	p12_190828_190909_190909_a000	34	Pyramidal	FALSE	FALSE
1492	12	9.2	190828_190909	p12_190828_190909_190909_a000	35	Pyramidal	FALSE	FALSE
1493	12	9.2	190828_190909	p12_190828_190909_190909_a000	36	Pyramidal	FALSE	FALSE
1494	12	9.2	190828_190909	p12_190828_190909_190909_a000	37	Interneuron	FALSE	FALSE
1495	12	9.2	190828_190909	p12_190828_190909_190909_a000	38	Pyramidal	FALSE	FALSE
1496	12	9.2	190828_190909	p12_190828_190909_190909_a000	39	Interneuron	FALSE	FALSE
1497	12	9.2	190828_190909	p12_190828_190909_190909_a000	40	Pyramidal	FALSE	FALSE
1498	12	9.2	190828_190909	p12_190828_190909_190909_a000	41	Pyramidal	FALSE	FALSE
1499	12	9.2	190828_190909	p12_190828_190909_190909_a000	42	Interneuron	FALSE	FALSE
1500	12	9.2	190828_190909	p12_190828_190909_190909_a000	43	Pyramidal	FALSE	FALSE
1501	12	9.2	190828_190909	p12_190828_190909_190909_a000	44	Pyramidal	1	FALSE
1502	12	9.2	190828_190909	p12_190828_190909_190909_a000	45	Pyramidal	1	FALSE
1503	12	9.2	190828_190909	p12_190828_190909_190909_a000	46	Pyramidal	1	FALSE
1504	12	9.2	190828_190909	p12_190828_190909_190909_a000	47	Pyramidal	FALSE	1
1505	12	9.2	190828_190909	p12_190828_190909_190909_a000	48	Pyramidal	FALSE	FALSE
1506	12	9.2	190828_190909	p12_190828_190909_190909_a000	49	Interneuron	1	FALSE
1507	12	9.2	190828_190909	p12_190828_190909_190909_a000	50	Pyramidal	1	FALSE
1508	12	9.2	190828_190909	p12_190828_190909_190909_a000	51	Pyramidal	1	FALSE
1509	12	9.2	190828_190909	p12_190828_190909_190909_a000	52	Pyramidal	FALSE	FALSE
1510	12	9.2	190828_190909	p12_190828_190909_190909_a000	53	Pyramidal	FALSE	FALSE
1511	12	9.2	190828_190909	p12_190828_190909_190909_a000	54	Interneuron	FALSE	FALSE
1512	12	9.2	190828_190909	p12_190828_190909_190909_a000	55	Pyramidal	FALSE	1
1513	12	9.2	190828_190909	p12_190828_190909_190909_a000	56	Interneuron	FALSE	FALSE
1514	12	9.2	190828_190909	p12_190828_190909_190909_a000	57	Interneuron	1	FALSE
1515	12	9.2	190828_190909	p12_190828_190909_190909_a000	58	Pyramidal	FALSE	FALSE
1516	12	9.2	190828_190909	p12_190828_190909_190909_a000	59	Pyramidal	FALSE	1
1517	12	9.2	190828_190909	p12_190828_190909_190909_a000	60	Interneuron	FALSE	FALSE
1518	12	9.2	190828_190909	p12_190828_190909_190909_a000	61	Pyramidal	FALSE	FALSE
1519	12	9.2	190828_190909	p12_190828_190909_190909_a000	62	Pyramidal	FALSE	FALSE
1520	12	9.2	190828_190909	p12_190828_190909_190909_a000	63	Interneuron	FALSE	FALSE
1521	12	9.2	190828_190909	p12_190828_190909_190909_a000	64	Pyramidal	FALSE	FALSE
1522	12	9.2	190828_190909	p12_190828_190909_190909_a000	65	Pyramidal	FALSE	FALSE
1523	12	9.2	190828_190909	p12_190828_190909_190909_a000	66	Pyramidal	FALSE	FALSE
1524	12	9.2	190828_190909	p12_190828_190909_190909_a000	67	Pyramidal	FALSE	1
1525	12	9.2	190828_190909	p12_190828_190909_190909_a000	68	Pyramidal	1	FALSE
1526	12	9.2	190828_190909	p12_190828_190909_190909_a000	69	Interneuron	FALSE	FALSE
1527	12	9.2	190828_190909	p12_190828_190909_190909_a000	70	Pyramidal	FALSE	1
1528	12	9.2	190828_190909	p12_190828_190909_190909_a000	71	Interneuron	1	FALSE
1529	12	9.2	190828_190909	p12_190828_190909_190909_a000	72	Pyramidal	FALSE	1
1530	12	9.2	190828_190909	p12_190828_190909_190909_a000	73	Pyramidal	FALSE	FALSE
1531	12	9.2	190828_190909	p12_190828_190909_190909_a000	74	Interneuron	FALSE	FALSE
1532	12	9.2	190828_190909	p12_190828_190909_190909_a000	75	Pyramidal	FALSE	FALSE
1533	12	9.2	190828_190909	p12_190828_190909_190909_a000	76	Pyramidal	1	FALSE
1534	12	9.2	190828_190909	p12_190828_190909_190909_a000	77	Pyramidal	FALSE	FALSE
1535	12	9.2	190828_190909	p12_190828_190909_190909_a000	78	Pyramidal	FALSE	FALSE
1536	12	9.2	190828_190909	p12_190828_190909_190909_a000	79	Pyramidal	FALSE	FALSE
1537	12	9.2	190828_190909	p12_190828_190909_190909_a000	80	Pyramidal	FALSE	FALSE
1538	12	9.2	190828_190909	p12_190828_190909_190909_a000	81	Interneuron	FALSE	FALSE
1539	12	9.2	190828_190909	p12_190828_190909_190909_a000	82	Pyramidal	1	FALSE
1540	12	9.2	190828_190909	p12_190828_190909_190909_a000	83	Pyramidal	FALSE	FALSE
1541	12	9.2	190828_190909	p12_190828_190909_190909_a000	84	Pyramidal	FALSE	FALSE
1542	12	9.2	190828_190909	p12_190828_190909_190909_a000	85	Pyramidal	FALSE	FALSE
1543	12	9.2	190828_190909	p12_190828_190909_190909_a000	86	Pyramidal	FALSE	FALSE
1544	12	9.2	190828_190909	p12_190828_190909_190909_a000	87	Pyramidal	FALSE	FALSE
1545	12	9.2	190828_190909	p12_190828_190909_190909_a000	88	Pyramidal	FALSE	1
1546	12	9.2	190828_190909	p12_190828_190909_190909_a000	89	Pyramidal	FALSE	1
1547	12	9.2	190828_190909	p12_190828_190909_190909_a000	90	Pyramidal	FALSE	FALSE
1548	12	9.2	190828_190909	p12_190828_190909_190909_a000	91	Pyramidal	FALSE	FALSE
1549	12	9.2	190828_190909	p12_190828_190909_190909_a000	92	Pyramidal	FALSE	FALSE
1550	12	9.2	190828_190909	p12_190828_190909_190909_a000	93	Pyramidal	FALSE	FALSE
1551	12	9.2	190828_190909	p12_190828_190909_190909_a000	94	Interneuron	FALSE	FALSE
1552	12	9.2	190828_190909	p12_190828_190909_190909_a000	95	Pyramidal	FALSE	FALSE
1553	12	9.2	190828_190909	p12_190828_190909_190909_a000	96	Pyramidal	FALSE	FALSE
1554	12	9.2	190828_190909	p12_190828_190909_190909_a000	97	Pyramidal	FALSE	1
1555	12	9.2	190828_190909	p12_190828_190909_190909_a000	98	Pyramidal	FALSE	FALSE
1556	12	9.2	190828_190909	p12_190828_190909_190909_a000	99	Interneuron	1	FALSE
1557	12	9.2	190828_190909	p12_190828_190909_190909_a000	100	Pyramidal	FALSE	1
1558	12	9.2	190828_190909	p12_190828_190909_190909_a000	101	Pyramidal	FALSE	FALSE
1559	12	9.2	190828_190909	p12_190828_190909_190909_a000	102	Pyramidal	FALSE	FALSE
1560	12	9.2	190828_190909	p12_190828_190909_190909_a000	103	Interneuron	1	FALSE
1561	12	9.2	190828_190909	p12_190828_190909_190909_a000	104	Pyramidal	FALSE	1
1562	12	9.2	190828_190909	p12_190828_190909_190909_a000	105	Pyramidal	FALSE	FALSE
1563	12	9.2	190828_190909	p12_190828_190909_190909_a000	106	Pyramidal	FALSE	1
1564	12	9.2	190828_190909	p12_190828_190909_190909_a000	107	Pyramidal	FALSE	FALSE
1565	12	9.2	190828_190909	p12_190828_190909_190909_a000	108	Pyramidal	FALSE	FALSE
1566	12	9.2	190828_190909	p12_190828_190909_190909_a000	109	Pyramidal	FALSE	1
1567	12	9.2	190828_190909	p12_190828_190909_190909_a000	110	Pyramidal	FALSE	1
1568	12	9.2	190828_190909	p12_190828_190909_190909_a000	111	Pyramidal	FALSE	1
1569	12	9.2	190828_190909	p12_190828_190909_190909_a000	112	Pyramidal	FALSE	FALSE
1570	12	9.2	190828_190909	p12_190828_190909_190909_a000	113	Pyramidal	FALSE	FALSE
1571	12	9.2	190828_190909	p12_190828_190909_190909_a000	114	Pyramidal	FALSE	FALSE
1572	12	9.2	190828_190909	p12_190828_190909_190909_a000	115	Pyramidal	FALSE	FALSE
1573	12	9.2	190828_190909	p12_190828_190909_190909_a000	116	Pyramidal	FALSE	FALSE
1574	12	9.2	190828_190909	p12_190828_190909_190909_a000	117	Interneuron	FALSE	FALSE
1575	12	9.2	190828_190909	p12_190828_190909_190909_a000	118	Pyramidal	FALSE	FALSE
1576	12	9.2	190828_190909	p12_190828_190909_190909_a000	119	Pyramidal	FALSE	1
1577	12	9.2	190828_190909	p12_190828_190909_190909_a000	120	Pyramidal	FALSE	FALSE
1578	12	9.2	190828_190909	p12_190828_190909_190909_a000	121	Pyramidal	FALSE	FALSE
1579	12	9.2	190828_190909	p12_190828_190909_190909_a000	122	Pyramidal	FALSE	1
1580	12	9.2	190828_190909	p12_190828_190909_190909_a000	123	Pyramidal	FALSE	FALSE
1581	12	9.2	190828_190909	p12_190828_190909_190909_a000	124	Interneuron	FALSE	FALSE
1582	12	9.2	190828_190909	p12_190828_190909_190909_a000	125	Pyramidal	FALSE	FALSE
1583	12	9.2	190828_190909	p12_190828_190909_190909_a000	126	Pyramidal	FALSE	FALSE
1584	12	9.2	190828_190909	p12_190828_190909_190909_a000	127	Pyramidal	FALSE	FALSE
1585	12	9.2	190828_190909	p12_190828_190909_190909_a000	128	Pyramidal	1	FALSE
1586	12	9.2	190828_190909	p12_190828_190909_190909_a000	129	Pyramidal	FALSE	FALSE
1587	12	9.2	190828_190909	p12_190828_190909_190909_a000	130	Pyramidal	FALSE	1
1588	12	9.2	190828_190909	p12_190828_190909_190909_a000	131	Pyramidal	FALSE	FALSE
1589	12	9.2	190828_190909	p12_190828_190909_190909_a000	132	Pyramidal	FALSE	FALSE
1590	12	9.2	190828_190909	p12_190828_190909_190909_a000	133	Pyramidal	FALSE	FALSE
1591	12	9.2	190828_190909	p12_190828_190909_190909_a000	134	Pyramidal	FALSE	FALSE
1592	12	9.2	190828_190909	p12_190828_190909_190909_a000	135	Pyramidal	FALSE	FALSE
1593	12	9.2	190828_190909	p12_190828_190909_190909_a000	136	Pyramidal	1	FALSE
1594	12	9.2	190828_190909	p12_190828_190909_190909_a000	137	Pyramidal	FALSE	1
1595	12	9.2	190828_190909	p12_190828_190909_190909_a000	138	Pyramidal	FALSE	FALSE
1596	12	9.2	190828_190909	p12_190828_190909_190909_a000	139	Pyramidal	FALSE	FALSE
1597	12	9.2	190828_190909	p12_190828_190909_190909_a000	140	Interneuron	FALSE	FALSE
1598	12	9.2	190828_190909	p12_190828_190909_190909_a000	141	Pyramidal	FALSE	FALSE
1599	12	9.2	190828_190909	p12_190828_190909_190909_a000	142	Interneuron	FALSE	FALSE
1600	12	9.2	190828_190909	p12_190828_190909_190909_a000	143	Pyramidal	FALSE	FALSE
1601	12	9.2	190828_190909	p12_190828_190909_190909_a000	144	Pyramidal	FALSE	FALSE
1602	12	9.2	190828_190909	p12_190828_190909_190909_a000	145	Interneuron	FALSE	FALSE
1603	12	9.2	190828_190909	p12_190828_190909_190909_a000	146	Pyramidal	FALSE	FALSE
1604	12	9.2	190828_190909	p12_190828_190909_190909_a000	147	Pyramidal	FALSE	FALSE
1605	12	9.2	190828_190909	p12_190828_190909_190909_a000	148	Pyramidal	FALSE	FALSE
1606	12	9.2	190828_190909	p12_190828_190909_190909_a000	149	Pyramidal	FALSE	FALSE
1607	12	9.2	190828_190909	p12_190828_190909_190909_a000	150	Pyramidal	FALSE	1
1608	12	9.2	190828_190909	p12_190828_190909_190909_a000	151	Pyramidal	FALSE	1
1609	12	9.2	190828_190909	p12_190828_190909_190909_a000	152	Pyramidal	FALSE	FALSE
1610	12	9.2	190828_190909	p12_190828_190909_190909_a000	153	Pyramidal	FALSE	FALSE
1611	12	9.2	190828_190909	p12_190828_190909_190909_a000	154	Pyramidal	FALSE	FALSE
1612	12	9.2	190828_190909	p12_190828_190909_190909_a000	155	Pyramidal	FALSE	FALSE
1613	12	9.2	190828_190909	p12_190828_190909_190909_a000	156	Pyramidal	FALSE	FALSE
1614	12	9.2	190828_190909	p12_190828_190909_190909_a000	157	Pyramidal	FALSE	1
1615	12	9.2	190828_190909	p12_190828_190909_190909_a000	158	Pyramidal	FALSE	1
1616	12	9.2	190828_190909	p12_190828_190909_190909_a000	159	Pyramidal	FALSE	FALSE
1617	12	9.2	190828_190909	p12_190828_190909_190909_a000	160	Interneuron	1	FALSE
1618	12	9.2	190828_190909	p12_190828_190909_190909_a000	161	Pyramidal	FALSE	FALSE
1619	12	9.2	190828_190909	p12_190828_190909_190909_a000	162	Pyramidal	FALSE	1
1620	12	9.2	190828_190909	p12_190828_190909_190909_a000	163	Pyramidal	FALSE	FALSE
1621	12	9.2	190828_190909	p12_190828_190909_190909_a000	164	Pyramidal	FALSE	FALSE
1622	12	9.2	190828_190909	p12_190828_190909_190909_a000	165	Pyramidal	FALSE	FALSE
1623	12	9.2	190828_190909	p12_190828_190909_190909_a000	166	Pyramidal	FALSE	1
1624	12	9.2	190828_190909	p12_190828_190909_190909_a000	167	Pyramidal	FALSE	FALSE
1625	12	9.2	190828_190909	p12_190828_190909_190909_a000	168	Interneuron	FALSE	FALSE
1626	12	9.2	190828_190909	p12_190828_190909_190909_a000	169	Pyramidal	FALSE	FALSE
1627	12	9.2	190828_190909	p12_190828_190909_190909_a000	170	Pyramidal	FALSE	1
1628	12	9.2	190828_190909	p12_190828_190909_190909_a000	171	Pyramidal	FALSE	FALSE
1629	12	9.2	190828_190909	p12_190828_190909_190909_a000	172	Pyramidal	FALSE	FALSE
1630	12	9.2	190828_190909	p12_190828_190909_190909_a000	173	Interneuron	FALSE	FALSE
1631	12	9.2	190828_190909	p12_190828_190909_190909_a000	174	Pyramidal	FALSE	FALSE
1632	12	9.2	190828_190909	p12_190828_190909_190909_a000	175	Pyramidal	FALSE	FALSE
1633	12	9.2	190828_190909	p12_190828_190909_190909_a000	176	Pyramidal	FALSE	1
1634	12	9.2	190828_190909	p12_190828_190909_190909_a000	177	Pyramidal	FALSE	FALSE
1635	12	9.2	190828_190909	p12_190828_190909_190909_a000	178	Pyramidal	FALSE	FALSE
1636	12	9.2	190828_190909	p12_190828_190909_190909_a000	179	Pyramidal	FALSE	FALSE
1637	12	9.2	190828_190909	p12_190828_190909_190909_a000	180	Pyramidal	FALSE	FALSE
1638	12	9.2	190828_190909	p12_190828_190909_190909_a000	181	Pyramidal	FALSE	FALSE
1639	12	9.2	190828_190909	p12_190828_190909_190909_a000	182	Pyramidal	FALSE	FALSE
1640	12	9.2	190828_190909	p12_190828_190909_190909_a000	183	Pyramidal	FALSE	FALSE
1641	12	9.2	190828_190909	p12_190828_190909_190909_a000	184	Pyramidal	FALSE	1
1642	12	9.2	190828_190909	p12_190828_190909_190909_a000	185	Pyramidal	FALSE	1
1643	12	9.2	190828_190909	p12_190828_190909_190909_a000	186	Pyramidal	1	FALSE
1644	12	9.2	190828_190909	p12_190828_190909_190909_a000	187	Pyramidal	FALSE	1
1645	12	9.2	190828_190909	p12_190828_190909_190909_a000	188	Pyramidal	FALSE	FALSE
1646	12	9.2	190828_190909	p12_190828_190909_190909_a000	189	Interneuron	1	FALSE
1647	12	9.2	190828_190909	p12_190828_190909_190909_a000	190	Pyramidal	FALSE	FALSE
1648	12	9.2	190828_190909	p12_190828_190909_190909_a000	191	Pyramidal	FALSE	1
1649	12	9.2	190828_190909	p12_190828_190909_190909_a000	192	Pyramidal	FALSE	1
1650	12	9.2	190828_190909	p12_190828_190909_190909_a000	193	Pyramidal	FALSE	1
1651	12	9.2	190828_190909	p12_190828_190909_190909_a000	194	Pyramidal	FALSE	1
1652	12	9.2	190828_190909	p12_190828_190909_190909_a000	195	Pyramidal	FALSE	1
1653	12	9.2	190828_190909	p12_190828_190909_190909_a000	196	Interneuron	1	FALSE
1654	12	9.2	190828_190909	p12_190828_190909_190909_a000	197	Pyramidal	1	FALSE
1655	12	9.2	190828_190909	p12_190828_190909_190909_a000	198	Pyramidal	FALSE	FALSE
1656	12	9.2	190828_190909	p12_190828_190909_190909_a000	199	Pyramidal	FALSE	FALSE
1657	12	9.2	190828_190909	p12_190828_190909_190909_a000	200	Pyramidal	FALSE	FALSE
1658	12	9.2	190828_190909	p12_190828_190909_190909_a000	201	Pyramidal	FALSE	FALSE
1659	12	9.2	190828_190909	p12_190828_190909_190909_a000	202	Pyramidal	FALSE	1
1660	12	9.2	190828_190909	p12_190828_190909_190909_a000	203	Pyramidal	FALSE	FALSE
1661	12	9.2	190828_190909	p12_190828_190909_190909_a000	204	Pyramidal	FALSE	1
1662	12	9.2	190828_190909	p12_190828_190909_190909_a000	205	Pyramidal	FALSE	1
1663	12	9.2	190828_190909	p12_190828_190909_190909_a000	206	Pyramidal	1	FALSE
1664	12	9.2	190828_190909	p12_190828_190909_190909_a000	207	Pyramidal	FALSE	FALSE
1665	12	9.2	190828_190909	p12_190828_190909_190909_a000	208	Pyramidal	FALSE	FALSE
1666	12	9.2	190828_190909	p12_190828_190909_190909_a000	209	Pyramidal	1	FALSE
1667	12	9.2	190828_190909	p12_190828_190909_190909_a000	210	Interneuron	FALSE	FALSE
1668	12	9.2	190828_190909	p12_190828_190909_190909_a000	211	Interneuron	FALSE	FALSE
1669	12	9.2	190828_190909	p12_190828_190909_190909_a000	212	Pyramidal	1	FALSE
1670	12	9.2	190828_190909	p12_190828_190909_190909_a000	213	Pyramidal	FALSE	FALSE
1671	12	9.2	190828_190909	p12_190828_190909_190909_a000	214	Pyramidal	1	FALSE
1672	12	9.2	190828_190909	p12_190828_190909_190909_a000	215	Pyramidal	1	1
1673	12	9.2	190828_190909	p12_190828_190909_190909_a000	216	Pyramidal	FALSE	FALSE
1674	12	9.2	190828_190909	p12_190828_190909_190909_a000	217	Pyramidal	FALSE	FALSE
1675	12	9.2	190828_190909	p12_190828_190909_190909_a000	218	Pyramidal	FALSE	FALSE
1676	12	9.2	190828_190909	p12_190828_190909_190909_a000	219	Pyramidal	FALSE	1
1677	12	9.2	190828_190909	p12_190828_190909_190909_a000	220	Pyramidal	FALSE	FALSE
1678	12	9.2	190828_190909	p12_190828_190909_190909_a000	221	Pyramidal	FALSE	FALSE
1679	12	9.2	190828_190909	p12_190828_190909_190909_a000	222	Pyramidal	FALSE	FALSE
1680	12	9.2	190828_190909	p12_190828_190909_190909_a000	223	Pyramidal	FALSE	FALSE
1681	12	9.2	190828_190909	p12_190828_190909_190909_a000	224	Pyramidal	FALSE	FALSE
1682	12	9.2	190828_190909	p12_190828_190909_190909_a000	225	Pyramidal	FALSE	FALSE
1683	12	9.2	190828_190909	p12_190828_190909_190909_a000	226	Pyramidal	FALSE	FALSE
1684	12	9.2	190828_190909	p12_190828_190909_190909_a000	227	Pyramidal	FALSE	1
1685	12	9.2	190828_190909	p12_190828_190909_190909_a000	228	Pyramidal	FALSE	1
1686	12	9.2	190828_190909	p12_190828_190909_190909_a000	229	Pyramidal	FALSE	FALSE
1687	12	9.2	190828_190909	p12_190828_190909_190909_a000	230	Pyramidal	FALSE	1
1688	12	9.2	190828_190909	p12_190828_190909_190909_a000	231	Pyramidal	FALSE	FALSE
1689	12	9.2	190828_190909	p12_190828_190909_190909_a000	232	Pyramidal	FALSE	FALSE
1690	12	9.2	190828_190909	p12_190828_190909_190909_a000	233	Pyramidal	FALSE	FALSE
1691	12	9.2	190828_190909	p12_190828_190909_190909_a000	234	Interneuron	FALSE	FALSE
1692	12	9.2	190828_190909	p12_190828_190909_190909_a000	235	Pyramidal	FALSE	FALSE
1693	12	9.2	190828_190909	p12_190828_190909_190909_a000	236	Pyramidal	FALSE	1
1694	12	9.2	190828_190909	p12_190828_190909_190909_a000	237	Interneuron	FALSE	FALSE
1695	12	9.2	190828_190909	p12_190828_190909_190909_a000	238	Pyramidal	FALSE	FALSE
1696	12	9.2	190828_190909	p12_190828_190909_190909_a000	239	Pyramidal	FALSE	1
1697	12	9.2	190828_190909	p12_190828_190909_190909_a000	240	Pyramidal	FALSE	FALSE
1698	12	9.2	190828_190909	p12_190828_190909_190909_a000	241	Pyramidal	FALSE	FALSE
1699	12	9.2	190828_190909	p12_190828_190909_190909_a000	242	Pyramidal	FALSE	FALSE
1700	12	9.2	190828_190909	p12_190828_190909_190909_a000	243	Pyramidal	FALSE	FALSE
1701	12	9.2	190828_190909	p12_190828_190909_190909_a000	244	Pyramidal	FALSE	FALSE
1702	12	9.2	190828_190909	p12_190828_190909_190909_a000	245	Pyramidal	FALSE	1
1703	12	9.2	190828_190909	p12_190828_190909_190909_a000	246	Pyramidal	FALSE	FALSE
1704	12	9.2	190828_190909	p12_190828_190909_190909_a000	247	Interneuron	FALSE	FALSE
1705	12	9.2	190828_190909	p12_190828_190909_190909_a000	248	Pyramidal	FALSE	1
1706	12	9.2	190828_190909	p12_190828_190909_190909_a000	249	Pyramidal	FALSE	FALSE
1707	12	9.2	190828_190909	p12_190828_190909_190909_a000	250	Pyramidal	FALSE	FALSE
1708	12	9.2	190828_190909	p12_190828_190909_190909_a000	251	Interneuron	1	FALSE
1709	12	9.2	190828_190909	p12_190828_190909_190909_a000	252	Pyramidal	FALSE	FALSE
1710	12	9.2	190828_190909	p12_190828_190909_190909_a000	253	Pyramidal	FALSE	FALSE
1711	12	9.2	190828_190909	p12_190828_190909_190909_a000	254	Pyramidal	FALSE	FALSE
1712	12	9.2	190828_190909	p12_190828_190909_190909_a000	255	Pyramidal	1	FALSE
1713	12	9.2	190828_190909	p12_190828_190909_190909_a000	256	Pyramidal	FALSE	FALSE
1714	12	9.2	190828_190909	p12_190828_190909_190909_a000	257	Pyramidal	FALSE	FALSE
1715	12	9.2	190828_190909	p12_190828_190909_190909_a000	258	Pyramidal	FALSE	FALSE
1716	12	9.2	190828_190909	p12_190828_190909_190909_a000	259	Pyramidal	FALSE	FALSE
1717	12	9.2	190828_190909	p12_190828_190909_190909_a000	260	Pyramidal	1	FALSE
1718	12	9.2	190828_190909	p12_190828_190909_190909_a000	261	Pyramidal	FALSE	FALSE
1719	12	9.2	190828_190909	p12_190828_190909_190909_a000	262	Pyramidal	FALSE	FALSE
1720	12	9.2	190828_190909	p12_190828_190909_190909_a000	263	Pyramidal	1	FALSE
1721	12	9.2	190828_190909	p12_190828_190909_190909_a000	264	Interneuron	FALSE	1
1722	12	9.2	190828_190909	p12_190828_190909_190909_a000	265	Interneuron	FALSE	FALSE
1723	12	9.2	190828_190909	p12_190828_190909_190909_a000	266	Pyramidal	FALSE	1
1724	12	9.2	190828_190909	p12_190828_190909_190909_a000	267	Pyramidal	FALSE	FALSE
1725	12	9.2	190828_190909	p12_190828_190909_190909_a000	268	Pyramidal	FALSE	FALSE
1726	12	9.2	190828_190909	p12_190828_190909_190909_a000	269	Pyramidal	FALSE	FALSE
1727	12	9.2	190828_190909	p12_190828_190909_190909_a000	270	Pyramidal	FALSE	FALSE
1728	12	9.2	190828_190909	p12_190828_190909_190909_a000	271	Pyramidal	FALSE	1
1729	12	9.2	190828_190909	p12_190828_190909_190909_a000	272	Pyramidal	FALSE	FALSE
1730	12	9.2	190828_190909	p12_190828_190909_190909_a000	273	Pyramidal	FALSE	FALSE
1731	12	9.2	190828_190909	p12_190828_190909_190909_a000	274	Pyramidal	FALSE	1
1732	12	9.2	190828_190909	p12_190828_190909_190909_a000	275	Pyramidal	FALSE	1
1733	12	9.2	190828_190909	p12_190828_190909_190909_a000	276	Pyramidal	FALSE	FALSE
1734	12	9.2	190828_190909	p12_190828_190909_190909_a000	277	Pyramidal	FALSE	1
1735	12	9.2	190828_190909	p12_190828_190909_190909_a000	278	Pyramidal	FALSE	1
1736	12	9.2	190828_190909	p12_190828_190909_190909_a000	279	Pyramidal	FALSE	FALSE
1737	12	9.2	190828_190909	p12_190828_190909_190909_a000	280	Pyramidal	FALSE	FALSE
1738	12	9.2	190828_190909	p12_190828_190909_190909_a000	281	Pyramidal	FALSE	FALSE
1739	12	9.2	190828_190909	p12_190828_190909_190909_a000	282	Pyramidal	FALSE	FALSE
1740	12	9.2	190828_190909	p12_190828_190909_190909_a000	283	Pyramidal	FALSE	FALSE
1741	12	9.2	190828_190909	p12_190828_190909_190909_a000	284	Pyramidal	FALSE	FALSE
1742	12	9.2	190828_190909	p12_190828_190909_190909_a000	285	Pyramidal	FALSE	FALSE
1743	12	9.2	190828_190909	p12_190828_190909_190909_a000	286	Pyramidal	FALSE	FALSE
1744	12	9.2	190828_190909	p12_190828_190909_190909_a000	287	Pyramidal	FALSE	FALSE
1745	12	9.2	190828_190909	p12_190828_190909_190909_a000	288	Pyramidal	FALSE	FALSE
1746	12	9.2	190828_190909	p12_190828_190909_190909_a000	289	Pyramidal	FALSE	FALSE
1747	12	9.2	190828_190909	p12_190828_190909_190909_a000	290	Pyramidal	FALSE	1
1748	12	9.2	190828_190909	p12_190828_190909_190909_a000	291	Pyramidal	FALSE	1
1749	12	9.2	190828_190909	p12_190828_190909_190909_a000	292	Pyramidal	FALSE	FALSE
1750	12	9.2	190828_190909	p12_190828_190909_190909_a000	293	Pyramidal	FALSE	1
1751	12	9.2	190828_190909	p12_190828_190909_190909_a000	294	Pyramidal	FALSE	FALSE
1752	12	9.2	190828_190909	p12_190828_190909_190909_a000	295	Pyramidal	FALSE	FALSE
1753	12	9.2	190828_190909	p12_190828_190909_190909_a000	296	Pyramidal	FALSE	FALSE
1754	12	9.2	190828_190909	p12_190828_190909_190909_a000	297	Pyramidal	FALSE	1
1755	12	9.2	190828_190909	p12_190828_190909_190909_a000	298	Pyramidal	FALSE	FALSE
1756	12	9.2	190828_190909	p12_190828_190909_190909_a000	299	Pyramidal	FALSE	1
1757	12	9.2	190828_190909	p12_190828_190909_190909_a000	300	Pyramidal	FALSE	FALSE
1758	12	9.2	190828_190909	p12_190828_190909_190909_a000	301	Pyramidal	FALSE	FALSE
1759	12	9.2	190828_190909	p12_190828_190909_190909_a000	302	Pyramidal	FALSE	FALSE
1760	12	9.2	190828_190909	p12_190828_190909_190909_a000	303	Interneuron	FALSE	FALSE
1761	12	9.2	190828_190909	p12_190828_190909_190909_a000	304	Pyramidal	FALSE	FALSE
1762	12	9.2	190828_190909	p12_190828_190909_190909_a000	305	Pyramidal	FALSE	FALSE
1763	12	9.2	190828_190909	p12_190828_190909_190909_a000	306	Pyramidal	FALSE	FALSE
1764	12	9.2	190828_190909	p12_190828_190909_190909_a000	307	Pyramidal	FALSE	FALSE
1765	12	9.2	190828_190909	p12_190828_190909_190909_a000	308	Pyramidal	FALSE	FALSE
1766	12	9.2	190828_190909	p12_190828_190909_190909_a000	309	Pyramidal	FALSE	1
1767	12	9.2	190828_190909	p12_190828_190909_190909_a000	310	Pyramidal	FALSE	FALSE
1768	12	9.2	190828_190909	p12_190828_190909_190909_a000	311	Pyramidal	FALSE	FALSE
1769	12	9.2	190828_190909	p12_190828_190909_190909_a000	312	Pyramidal	FALSE	1
1770	12	9.2	190828_190909	p12_190828_190909_190909_a000	313	Pyramidal	FALSE	FALSE
1771	12	9.2	190828_190909	p12_190828_190909_190909_a000	314	Pyramidal	FALSE	FALSE
1772	12	9.2	190828_190909	p12_190828_190909_190909_a000	315	Pyramidal	FALSE	FALSE
1773	12	9.2	190828_190909	p12_190828_190909_190909_a000	316	Pyramidal	FALSE	FALSE
1774	12	9.2	190828_190909	p12_190828_190909_190909_a000	317	Pyramidal	FALSE	1
1775	12	9.2	190828_190909	p12_190828_190909_190909_a000	318	Pyramidal	FALSE	FALSE
1776	12	9.2	190828_190909	p12_190828_190909_190909_a000	319	Pyramidal	FALSE	1
1777	12	9.2	190828_190909	p12_190828_190909_190909_a000	320	Pyramidal	FALSE	FALSE
1778	12	9.2	190828_190909	p12_190828_190909_190909_a000	321	Pyramidal	FALSE	FALSE
1779	12	9.2	190828_190909	p12_190828_190909_190909_a000	322	Pyramidal	FALSE	FALSE
1780	12	9.2	190828_190909	p12_190828_190909_190909_a000	323	Interneuron	FALSE	FALSE
1781	12	9.2	190828_190909	p12_190828_190909_190909_a000	324	Pyramidal	FALSE	FALSE
1782	12	9.2	190828_190909	p12_190828_190909_190909_a000	325	Pyramidal	FALSE	FALSE
1783	12	9.2	190828_190909	p12_190828_190909_190909_a000	326	Pyramidal	FALSE	FALSE
1784	12	9.2	190828_190909	p12_190828_190909_190909_a000	327	Pyramidal	FALSE	1
1785	12	9.2	190828_190909	p12_190828_190909_190909_a000	328	Pyramidal	FALSE	1
1786	12	9.2	190828_190909	p12_190828_190909_190909_a000	329	Pyramidal	FALSE	FALSE
1787	12	9.2	190828_190909	p12_190828_190909_190909_a000	330	Pyramidal	FALSE	FALSE
1788	12	9.2	190828_190909	p12_190828_190909_190909_a000	331	Pyramidal	FALSE	1
1789	12	9.2	190828_190909	p12_190828_190909_190909_a000	332	Pyramidal	FALSE	FALSE
1790	12	9.2	190828_190909	p12_190828_190909_190909_a000	333	Pyramidal	FALSE	1
1791	12	9.2	190828_190909	p12_190828_190909_190909_a000	334	Pyramidal	FALSE	1
1792	12	9.2	190828_190909	p12_190828_190909_190909_a000	335	Pyramidal	1	1
1793	12	9.2	190828_190909	p12_190828_190909_190909_a000	336	Pyramidal	FALSE	FALSE
1794	12	9.2	190828_190909	p12_190828_190909_190909_a000	337	Pyramidal	FALSE	FALSE
1795	12	9.2	190828_190909	p12_190828_190909_190909_a000	338	Pyramidal	FALSE	FALSE
1796	12	9.2	190828_190909	p12_190828_190909_190909_a000	339	Pyramidal	FALSE	FALSE
1797	12	9.2	190828_190909	p12_190828_190909_190909_a000	340	Pyramidal	1	FALSE
1798	12	9.2	190828_190909	p12_190828_190909_190909_a000	341	Pyramidal	FALSE	FALSE
1799	12	9.2	190828_190909	p12_190828_190909_190909_a000	342	Pyramidal	FALSE	1
1800	12	9.2	190828_190909	p12_190828_190909_190909_a000	343	Pyramidal	FALSE	1
1801	12	9.2	190828_190909	p12_190828_190909_190909_a000	344	Pyramidal	FALSE	1
1802	12	9.2	190828_190909	p12_190828_190909_190909_a000	345	Pyramidal	FALSE	FALSE
1803	12	9.2	190828_190909	p12_190828_190909_190909_a000	346	Pyramidal	FALSE	FALSE
1804	12	9.2	190828_190909	p12_190828_190909_190909_a000	347	Pyramidal	FALSE	1
1805	12	9.2	190828_190909	p12_190828_190909_190909_a000	348	Pyramidal	FALSE	FALSE
1806	12	9.2	190828_190909	p12_190828_190909_190909_a000	349	Pyramidal	FALSE	FALSE
1807	12	9.2	190828_190909	p12_190828_190909_190909_a000	350	Pyramidal	FALSE	1
1808	12	9.2	190828_190909	p12_190828_190909_190909_a000	351	Pyramidal	1	FALSE
1809	12	9.2	190828_190909	p12_190828_190909_190909_a000	352	Pyramidal	1	1
1810	12	9.2	190828_190909	p12_190828_190909_190909_a000	353	Pyramidal	FALSE	FALSE
1811	12	9.2	190828_190909	p12_190828_190909_190909_a000	354	Pyramidal	FALSE	FALSE
1812	12	9.2	190828_190909	p12_190828_190909_190909_a000	355	Pyramidal	FALSE	FALSE
1813	12	9.2	190828_190909	p12_190828_190909_190909_a000	356	Pyramidal	FALSE	FALSE
1814	12	9.2	190828_190909	p12_190828_190909_190909_a000	357	Pyramidal	FALSE	FALSE
1815	12	9.2	190828_190909	p12_190828_190909_190909_a000	358	Pyramidal	1	FALSE
1816	12	9.2	190828_190909	p12_190828_190909_190909_a000	359	Pyramidal	FALSE	1
1817	12	9.2	190828_190909	p12_190828_190909_190909_a000	360	Pyramidal	FALSE	FALSE
1818	12	9.2	190828_190909	p12_190828_190909_190909_a000	361	Pyramidal	FALSE	FALSE
1819	12	9.2	190828_190909	p12_190828_190909_190909_a000	362	Pyramidal	FALSE	1
1820	12	9.2	190828_190909	p12_190828_190909_190909_a000	363	Pyramidal	FALSE	FALSE
1821	12	9.2	190828_190909	p12_190828_190909_190909_a000	364	Pyramidal	1	1
1822	12	9.2	190828_190909	p12_190828_190909_190909_a000	365	Pyramidal	FALSE	FALSE
1823	12	9.2	190828_190909	p12_190828_190909_190909_a000	366	Pyramidal	FALSE	FALSE
1824	12	9.2	190828_190909	p12_190828_190909_190909_a000	367	Pyramidal	FALSE	1
1825	12	9.2	190828_190909	p12_190828_190909_190909_a000	368	Pyramidal	FALSE	FALSE
1826	12	9.2	190828_190909	p12_190828_190909_190909_a000	369	Pyramidal	FALSE	FALSE
1827	12	9.2	190828_190909	p12_190828_190909_190909_a000	370	Pyramidal	1	FALSE
1828	12	9.2	190828_190909	p12_190828_190909_190909_a000	371	Pyramidal	FALSE	1
1829	12	9.2	190828_190909	p12_190828_190909_190909_a000	372	Pyramidal	FALSE	FALSE
1830	12	9.2	190828_190909	p12_190828_190909_190909_a000	373	Interneuron	FALSE	FALSE
1831	12	9.2	190828_190909	p12_190828_190909_190909_a000	374	Pyramidal	FALSE	FALSE
1832	12	9.2	190828_190909	p12_190828_190909_190909_a000	375	Pyramidal	1	FALSE
1833	12	9.2	190828_190909	p12_190828_190909_190909_a000	376	Pyramidal	FALSE	1
1834	12	9.2	190828_190909	p12_190828_190909_190909_a000	377	Pyramidal	FALSE	FALSE
1835	12	9.2	190828_190909	p12_190828_190909_190909_a000	378	Pyramidal	FALSE	1
1836	12	9.2	190828_190909	p12_190828_190909_190909_a000	379	Pyramidal	FALSE	FALSE
1837	12	9.2	190828_190909	p12_190828_190909_190909_a000	380	Pyramidal	FALSE	FALSE
1838	12	9.2	190828_190909	p12_190828_190909_190909_a000	381	Pyramidal	FALSE	FALSE
1839	12	9.2	190828_190909	p12_190828_190909_190909_a000	382	Pyramidal	FALSE	FALSE
1840	12	9.2	190828_190909	p12_190828_190909_190909_a000	383	Pyramidal	1	FALSE
1841	12	9.2	190828_190909	p12_190828_190909_190909_a000	384	Pyramidal	FALSE	FALSE
1842	12	9.2	190828_190909	p12_190828_190909_190909_a000	385	Pyramidal	FALSE	FALSE
1843	12	9.2	190828_190909	p12_190828_190909_190909_a000	386	Pyramidal	FALSE	FALSE
1844	12	9.2	190828_190909	p12_190828_190909_190909_a000	387	Pyramidal	FALSE	FALSE
1845	12	9.2	190828_190909	p12_190828_190909_190909_a000	388	Pyramidal	FALSE	FALSE
1846	12	9.2	190828_190909	p12_190828_190909_190909_a000	389	Pyramidal	FALSE	1
1847	12	9.2	190828_190909	p12_190828_190909_190909_a000	390	Pyramidal	1	1
1848	12	9.2	190828_190909	p12_190828_190909_190909_a000	391	Pyramidal	FALSE	1
1849	12	9.2	190828_190909	p12_190828_190909_190909_a000	392	Pyramidal	FALSE	FALSE
1850	12	9.2	190828_190909	p12_190828_190909_190909_a000	393	Pyramidal	FALSE	FALSE
1851	12	9.2	190828_190909	p12_190828_190909_190909_a000	394	Pyramidal	FALSE	FALSE
1852	12	9.2	190828_190909	p12_190828_190909_190909_a000	395	Pyramidal	1	FALSE
1853	12	9.2	190828_190909	p12_190828_190909_190909_a001	0	Interneuron	FALSE	1
1854	12	9.2	190828_190909	p12_190828_190909_190909_a001	1	Interneuron	1	FALSE
1855	12	9.2	190828_190909	p12_190828_190909_190909_a001	2	Interneuron	1	FALSE
1856	12	9.2	190828_190909	p12_190828_190909_190909_a001	3	Pyramidal	FALSE	FALSE
1857	12	9.2	190828_190909	p12_190828_190909_190909_a001	4	Interneuron	1	FALSE
1858	12	9.2	190828_190909	p12_190828_190909_190909_a001	5	Pyramidal	FALSE	1
1859	12	9.2	190828_190909	p12_190828_190909_190909_a001	6	Pyramidal	FALSE	FALSE
1860	12	9.2	190828_190909	p12_190828_190909_190909_a001	7	Pyramidal	FALSE	FALSE
1861	12	9.2	190828_190909	p12_190828_190909_190909_a001	8	Pyramidal	1	FALSE
1862	12	9.2	190828_190909	p12_190828_190909_190909_a001	9	Pyramidal	FALSE	FALSE
1863	12	9.2	190828_190909	p12_190828_190909_190909_a001	10	Pyramidal	FALSE	FALSE
1864	12	9.2	190828_190909	p12_190828_190909_190909_a001	11	Pyramidal	FALSE	FALSE
1865	12	9.2	190828_190909	p12_190828_190909_190909_a001	12	Pyramidal	FALSE	FALSE
1866	12	9.2	190828_190909	p12_190828_190909_190909_a001	13	Pyramidal	FALSE	FALSE
1867	12	9.2	190828_190909	p12_190828_190909_190909_a001	14	Pyramidal	1	FALSE
1868	12	9.2	190828_190909	p12_190828_190909_190909_a001	15	Interneuron	1	FALSE
1869	12	9.2	190828_190909	p12_190828_190909_190909_a001	16	Interneuron	1	FALSE
1870	12	9.2	190828_190909	p12_190828_190909_190909_a001	17	Pyramidal	FALSE	FALSE
1871	12	9.2	190828_190909	p12_190828_190909_190909_a001	18	Pyramidal	FALSE	1
1872	12	9.2	190828_190909	p12_190828_190909_190909_a001	19	Interneuron	1	FALSE
1873	12	9.2	190828_190909	p12_190828_190909_190909_a001	20	Interneuron	1	FALSE
1874	12	9.2	190828_190909	p12_190828_190909_190909_a001	21	Pyramidal	FALSE	1
1875	12	9.2	190828_190909	p12_190828_190909_190909_a001	22	Pyramidal	FALSE	1
1876	12	9.2	190828_190909	p12_190828_190909_190909_a001	23	Pyramidal	FALSE	FALSE
1877	12	9.2	190828_190909	p12_190828_190909_190909_a001	24	Pyramidal	1	FALSE
1878	12	9.2	190828_190909	p12_190828_190909_190909_a001	25	Interneuron	FALSE	1
1879	12	9.2	190828_190909	p12_190828_190909_190909_a001	26	Pyramidal	FALSE	1
1880	12	9.2	190828_190909	p12_190828_190909_190909_a001	27	Pyramidal	FALSE	FALSE
1881	12	9.2	190828_190909	p12_190828_190909_190909_a001	28	Pyramidal	FALSE	1
1882	12	9.2	190828_190909	p12_190828_190909_190909_a001	29	Pyramidal	FALSE	FALSE
1883	12	9.2	190828_190909	p12_190828_190909_190909_a001	30	Pyramidal	FALSE	1
1884	12	9.2	190828_190909	p12_190828_190909_190909_a001	31	Pyramidal	1	FALSE
1885	12	9.2	190828_190909	p12_190828_190909_190909_a001	32	Pyramidal	1	FALSE
1886	12	9.2	190828_190909	p12_190828_190909_190909_a001	33	Interneuron	FALSE	1
1887	12	9.2	190828_190909	p12_190828_190909_190909_a001	34	Pyramidal	FALSE	FALSE
1888	12	9.2	190828_190909	p12_190828_190909_190909_a001	35	Pyramidal	FALSE	FALSE
1889	12	9.2	190828_190909	p12_190828_190909_190909_a001	36	Pyramidal	1	FALSE
1890	12	9.2	190828_190909	p12_190828_190909_190909_a001	37	Pyramidal	FALSE	FALSE
1891	12	9.2	190828_190909	p12_190828_190909_190909_a001	38	Interneuron	1	FALSE
1892	12	9.2	190828_190909	p12_190828_190909_190909_a001	39	Pyramidal	FALSE	FALSE
1893	12	9.2	190828_190909	p12_190828_190909_190909_a001	40	Pyramidal	FALSE	1
1894	12	9.2	190828_190909	p12_190828_190909_190909_a001	41	Pyramidal	FALSE	FALSE
1895	12	9.2	190828_190909	p12_190828_190909_190909_a001	42	Pyramidal	FALSE	1
1896	12	9.2	190828_190909	p12_190828_190909_190909_a001	43	Pyramidal	FALSE	1
1897	12	9.2	190828_190909	p12_190828_190909_190909_a001	44	Pyramidal	FALSE	FALSE
1898	12	9.2	190828_190909	p12_190828_190909_190909_a001	45	Pyramidal	FALSE	FALSE
1899	12	9.2	190828_190909	p12_190828_190909_190909_a001	46	Pyramidal	FALSE	FALSE
1900	12	9.2	190828_190909	p12_190828_190909_190909_a001	47	Pyramidal	FALSE	FALSE
1901	12	9.2	190828_190909	p12_190828_190909_190909_a001	48	Pyramidal	FALSE	FALSE
1902	12	9.2	190828_190909	p12_190828_190909_190909_a001	49	Pyramidal	FALSE	FALSE
1903	12	9.2	190828_190909	p12_190828_190909_190909_a001	50	Pyramidal	FALSE	FALSE
1904	12	9.2	190828_190909	p12_190828_190909_190909_a001	51	Pyramidal	FALSE	FALSE
1905	12	9.2	190828_190909	p12_190828_190909_190909_a001	52	Pyramidal	1	FALSE
1906	12	9.2	190828_190909	p12_190828_190909_190909_a001	53	Pyramidal	1	FALSE
1907	12	9.2	190828_190909	p12_190828_190909_190909_a001	54	Pyramidal	FALSE	1
1908	12	9.2	190828_190909	p12_190828_190909_190909_a001	55	Pyramidal	FALSE	FALSE
1909	12	9.2	190828_190909	p12_190828_190909_190909_a001	56	Pyramidal	FALSE	FALSE
1910	12	9.2	190828_190909	p12_190828_190909_190909_a001	57	Pyramidal	FALSE	FALSE
1911	12	9.2	190828_190909	p12_190828_190909_190909_a001	58	Pyramidal	FALSE	FALSE
1912	12	9.2	190828_190909	p12_190828_190909_190909_a001	59	Pyramidal	FALSE	FALSE
1913	12	9.2	190828_190909	p12_190828_190909_190909_a001	60	Pyramidal	FALSE	FALSE
1914	12	9.2	190828_190909	p12_190828_190909_190909_a001	61	Pyramidal	FALSE	FALSE
1915	12	9.2	190828_190909	p12_190828_190909_190909_a001	62	Interneuron	FALSE	FALSE
1916	12	9.2	190828_190909	p12_190828_190909_190909_a001	63	Pyramidal	FALSE	FALSE
1917	12	9.2	190828_190909	p12_190828_190909_190909_a001	64	Pyramidal	FALSE	FALSE
1918	12	9.2	190828_190909	p12_190828_190909_190909_a001	65	Interneuron	FALSE	FALSE
1919	12	9.2	190828_190909	p12_190828_190909_190909_a001	66	Pyramidal	FALSE	1
1920	12	9.2	190828_190909	p12_190828_190909_190909_a001	67	Pyramidal	FALSE	1
1921	12	9.2	190828_190909	p12_190828_190909_190909_a001	68	Pyramidal	FALSE	FALSE
1922	12	9.2	190828_190909	p12_190828_190909_190909_a001	69	Pyramidal	FALSE	FALSE
1923	12	9.2	190828_190909	p12_190828_190909_190909_a001	70	Pyramidal	FALSE	1
1924	12	9.2	190828_190909	p12_190828_190909_190909_a001	71	Pyramidal	FALSE	1
1925	12	9.2	190828_190909	p12_190828_190909_190909_a001	72	Pyramidal	FALSE	FALSE
1926	12	9.2	190828_190909	p12_190828_190909_190909_a001	73	Pyramidal	FALSE	FALSE
1927	12	9.2	190828_190909	p12_190828_190909_190909_a001	74	Pyramidal	FALSE	FALSE
1928	12	9.2	190828_190909	p12_190828_190909_190909_a001	75	Pyramidal	FALSE	1
1929	12	9.2	190828_190909	p12_190828_190909_190909_a001	76	Interneuron	FALSE	1
1930	12	9.2	190828_190909	p12_190828_190909_190909_a001	77	Pyramidal	FALSE	1
1931	12	9.2	190828_190909	p12_190828_190909_190909_a001	78	Pyramidal	1	1
1932	12	9.2	190828_190909	p12_190828_190909_190909_a001	79	Pyramidal	FALSE	FALSE
1933	12	9.2	190828_190909	p12_190828_190909_190909_a001	80	Pyramidal	FALSE	1
1934	12	9.2	190828_190909	p12_190828_190909_190909_a001	81	Pyramidal	FALSE	FALSE
1935	12	9.2	190828_190909	p12_190828_190909_190909_a001	82	Pyramidal	FALSE	1
1936	12	9.2	190828_190909	p12_190828_190909_190909_a001	83	Pyramidal	FALSE	1
1937	12	9.2	190828_190909	p12_190828_190909_190909_a001	84	Pyramidal	FALSE	FALSE
1938	12	9.2	190828_190909	p12_190828_190909_190909_a001	85	Interneuron	FALSE	FALSE
1939	12	9.2	190828_190909	p12_190828_190909_190909_a001	86	Pyramidal	FALSE	FALSE
1940	12	9.2	190828_190909	p12_190828_190909_190909_a001	87	Pyramidal	FALSE	1
1941	12	9.2	190828_190909	p12_190828_190909_190909_a001	88	Pyramidal	FALSE	FALSE
1942	12	9.2	190828_190909	p12_190828_190909_190909_a001	89	Pyramidal	FALSE	FALSE
1943	12	9.2	190828_190909	p12_190828_190909_190909_a001	90	Pyramidal	FALSE	FALSE
1944	12	9.2	190828_190909	p12_190828_190909_190909_a001	91	Pyramidal	FALSE	FALSE
1945	12	9.2	190828_190909	p12_190828_190909_190909_a001	92	Pyramidal	FALSE	1
1946	12	9.2	190828_190909	p12_190828_190909_190909_a001	93	Pyramidal	FALSE	FALSE
1947	12	9.2	190828_190909	p12_190828_190909_190909_a001	94	Pyramidal	FALSE	FALSE
1948	12	9.2	190828_190909	p12_190828_190909_190909_a001	95	Pyramidal	FALSE	FALSE
1949	12	9.2	190828_190909	p12_190828_190909_190909_a001	96	Interneuron	1	FALSE
1950	12	9.2	190828_190909	p12_190828_190909_190909_a001	97	Pyramidal	1	FALSE
1951	12	9.2	190828_190909	p12_190828_190909_190909_a001	98	Pyramidal	FALSE	1
1952	12	9.2	190828_190909	p12_190828_190909_190909_a001	99	Pyramidal	FALSE	FALSE
1953	12	9.2	190828_190909	p12_190828_190909_190909_a001	100	Pyramidal	FALSE	FALSE
1954	12	9.2	190828_190909	p12_190828_190909_190909_a001	101	Pyramidal	FALSE	FALSE
1955	12	9.2	190828_190909	p12_190828_190909_190909_a001	102	Pyramidal	FALSE	1
1956	12	9.2	190828_190909	p12_190828_190909_190909_a001	103	Pyramidal	FALSE	FALSE
1957	12	9.2	190828_190909	p12_190828_190909_190909_a001	104	Interneuron	1	FALSE
1958	12	9.2	190828_190909	p12_190828_190909_190909_a001	105	Pyramidal	FALSE	FALSE
1959	12	9.2	190828_190909	p12_190828_190909_190909_a001	106	Pyramidal	FALSE	1
1960	12	9.2	190828_190909	p12_190828_190909_190909_a001	107	Pyramidal	FALSE	FALSE
1961	12	9.2	190828_190909	p12_190828_190909_190909_a001	108	Interneuron	FALSE	FALSE
1962	12	9.2	190828_190909	p12_190828_190909_190909_a001	109	Pyramidal	1	FALSE
1963	12	9.2	190828_190909	p12_190828_190909_190909_a001	110	Pyramidal	FALSE	1
1964	12	9.2	190828_190909	p12_190828_190909_190909_a001	111	Pyramidal	FALSE	FALSE
1965	12	9.2	190828_190909	p12_190828_190909_190909_a001	112	Pyramidal	FALSE	FALSE
1966	12	9.2	190828_190909	p12_190828_190909_190909_a001	113	Pyramidal	FALSE	1
1967	12	9.2	190828_190909	p12_190828_190909_190909_a001	114	Pyramidal	FALSE	FALSE
1968	12	9.2	190828_190909	p12_190828_190909_190909_a001	115	Pyramidal	FALSE	1
1969	12	9.2	190828_190909	p12_190828_190909_190909_a001	116	Pyramidal	FALSE	FALSE
1970	12	9.2	190828_190909	p12_190828_190909_190909_a001	117	Pyramidal	FALSE	FALSE
1971	12	9.2	190828_190909	p12_190828_190909_190909_a001	118	Interneuron	1	FALSE
1972	12	9.2	190828_190909	p12_190828_190909_190909_a001	119	Pyramidal	FALSE	1
1973	12	9.2	190828_190909	p12_190828_190909_190909_a001	120	Pyramidal	FALSE	FALSE
1974	12	9.2	190828_190909	p12_190828_190909_190909_a001	121	Pyramidal	FALSE	FALSE
1975	12	9.2	190828_190909	p12_190828_190909_190909_a001	122	Pyramidal	FALSE	FALSE
1976	12	9.2	190828_190909	p12_190828_190909_190909_a001	123	Pyramidal	FALSE	1
1977	12	9.2	190828_190909	p12_190828_190909_190909_a001	124	Pyramidal	FALSE	1
1978	12	9.2	190828_190909	p12_190828_190909_190909_a001	125	Pyramidal	FALSE	FALSE
1979	12	9.2	190828_190909	p12_190828_190909_190909_a001	126	Pyramidal	FALSE	FALSE
1980	12	9.2	190828_190909	p12_190828_190909_190909_a001	127	Pyramidal	FALSE	FALSE
1981	12	9.2	190828_190909	p12_190828_190909_190909_a001	128	Pyramidal	FALSE	1
1982	12	9.2	190828_190909	p12_190828_190909_190909_a001	129	Pyramidal	FALSE	1
1983	12	9.2	190828_190909	p12_190828_190909_190909_a001	130	Pyramidal	FALSE	1
1984	12	9.2	190828_190909	p12_190828_190909_190909_a001	131	Pyramidal	1	FALSE
1985	12	9.2	190828_190909	p12_190828_190909_190909_a001	132	Pyramidal	FALSE	1
1986	12	9.2	190828_190909	p12_190828_190909_190909_a001	133	Pyramidal	FALSE	FALSE
1987	12	9.2	190828_190909	p12_190828_190909_190909_a001	134	Pyramidal	FALSE	FALSE
1988	12	9.2	190828_190909	p12_190828_190909_190909_a001	135	Pyramidal	FALSE	FALSE
1989	12	9.2	190828_190909	p12_190828_190909_190909_a001	136	Pyramidal	FALSE	1
1990	12	9.2	190828_190909	p12_190828_190909_190909_a001	137	Pyramidal	FALSE	FALSE
1991	12	9.2	190828_190909	p12_190828_190909_190909_a001	138	Pyramidal	1	FALSE
1992	12	9.2	190828_190909	p12_190828_190909_190909_a001	139	Pyramidal	FALSE	1
1993	12	9.2	190828_190909	p12_190828_190909_190909_a001	140	Pyramidal	FALSE	FALSE
1994	12	9.2	190828_190909	p12_190828_190909_190909_a001	141	Pyramidal	FALSE	FALSE
1995	12	9.2	190828_190909	p12_190828_190909_190909_a001	142	Pyramidal	FALSE	FALSE
1996	12	9.2	190828_190909	p12_190828_190909_190909_a001	143	Pyramidal	FALSE	1
1997	12	9.2	190828_190909	p12_190828_190909_190909_a001	144	Interneuron	FALSE	FALSE
1998	12	9.2	190828_190909	p12_190828_190909_190909_a001	145	Pyramidal	FALSE	FALSE
[truncated: 27,132 more rows]

## Sheet: sumury
AGE	ANIMAL ID	# RED INS	# INS	# PYR	# CELLS	# MVT ASSOCIATED R-INS	% MVT ASSOCIATED R-INS	# MVT ASSOCIATED INS	% MVT ASSOCIATED INS	# MVT ASSOCIATED PYR	% MVT ASSOCIATED PYR	# MVT ASSOCIATED CELLS	% MVT ASSOCIATED CELLS	# REST ASSOCIATED R-INS	% REST ASSOCIATED R-INS	# REST ASSOCIATED INS	% REST ASSOCIATED INS	# REST ASSOCIATED PYR	% REST ASSOCIATED PYR	# REST ASSOCIATED CELLS	% REST ASSOCIATED CELLS
5	190320_190325	0	64	1488	1552	NA	#VALUE!	35	54.6875	731	49.1263	766	49.3557	NA	#VALUE!	2	3.125	389	26.1425	391	25.1933
5	191205_191210_0	23	163	258	444	20	86.9565	122	74.8466	112	43.4109	254	57.2072	0	0	2	1.22699	8	3.10078	10	2.25225
5	191205_191210_1	17	152	460	629	16	94.1176	96	63.1579	233	50.6522	345	54.849	0	0	8	5.26316	54	11.7391	62	9.85692
5	200306_200311	10	161	489	660	7	70	111	68.9441	273	55.8282	391	59.2424	0	0	5	3.10559	27	5.52147	32	4.84848
6	180201_180207	0	65	907	972	NA	#VALUE!	35	53.8462	149	16.4278	184	18.93	NA	#VALUE!	3	4.61538	82	9.04079	85	8.74486
6	191205_191211_1	3	77	881	961	3	100	38	49.3506	214	24.2906	255	26.5349	0	0	5	6.49351	56	6.35641	61	6.34755
7	180201_180208	0	153	2572	2725	NA	#VALUE!	40	26.1438	250	9.72006	290	10.6422	NA	#VALUE!	9	5.88235	305	11.8585	314	11.5229
7	190226_190305	0	42	368	410	NA	#VALUE!	19	45.2381	99	26.9022	118	28.7805	NA	#VALUE!	7	16.6667	157	42.663	164	40
7	190320_190327	0	125	2032	2157	NA	#VALUE!	40	32	485	23.8681	525	24.3394	NA	#VALUE!	13	10.4	593	29.1831	606	28.0946
7	200103_200110_0	5	178	756	939	2	40	90	50.5618	327	43.254	419	44.6219	0	0	1	0.561798	39	5.15873	40	4.25985
7	200206_200213	22	61	850	933	20	90.9091	54	88.5246	494	58.1176	568	60.8789	0	0	0	0	53	6.23529	53	5.6806
8	181009_181017	0	124	1091	1215	NA	#VALUE!	82	66.129	313	28.6893	395	32.5103	NA	#VALUE!	0	0	91	8.34097	91	7.48971
8	181016_181024	0	55	510	565	NA	#VALUE!	30	54.5455	100	19.6078	130	23.0088	NA	#VALUE!	4	7.27273	94	18.4314	98	17.3451
8	190921_190929_1	14	13	671	698	10	71.4286	0	0	52	7.74963	62	8.88252	0	0	5	38.4615	274	40.8346	279	39.9713
8	191205_191213	9	153	847	1009	9	100	52	33.9869	146	17.2373	207	20.5154	1	11.1111	12	7.84314	148	17.4734	161	15.9564
8	191212_191220	6	170	981	1157	4	66.6667	93	54.7059	380	38.736	477	41.2273	0	0	4	2.35294	32	3.26198	36	3.1115
9	171211_171220	0	28	344	372	NA	#VALUE!	13	46.4286	79	22.9651	92	24.7312	NA	#VALUE!	1	3.57143	54	15.6977	55	14.7849
9	190211_190220_0	0	129	2801	2930	NA	#VALUE!	56	43.4109	660	23.563	716	24.4369	NA	#VALUE!	14	10.8527	380	13.5666	394	13.4471
9	190305_190314	0	52	891	943	NA	#VALUE!	14	26.9231	93	10.4377	107	11.3468	NA	#VALUE!	11	21.1538	229	25.7015	240	25.4507
9	190313_190322	0	45	1495	1540	NA	#VALUE!	13	28.8889	216	14.4482	229	14.8701	NA	#VALUE!	20	44.4444	661	44.214	681	44.2208
9	190921_190930	11	84	1804	1899	4	36.3636	28	33.3333	200	11.0865	232	12.217	2	18.1818	12	14.2857	492	27.2727	506	26.6456
10	190921_191001	8	44	434	486	3	37.5	15	34.0909	30	6.91244	48	9.87654	0	0	16	36.3636	265	61.0599	281	57.8189
11	190921_191002	3	56	508	567	3	100	12	21.4286	47	9.25197	62	10.9347	0	0	8	14.2857	288	56.6929	296	52.2046
12	171029_171110	0	21	383	404	NA	#VALUE!	2	9.52381	46	12.0104	48	11.8812	NA	#VALUE!	2	9.52381	153	39.9478	155	38.3663
12	190828_190909	0	78	748	826	NA	#VALUE!	29	37.1795	71	9.49198	100	12.1065	NA	#VALUE!	9	11.5385	224	29.9465	233	28.2082
12	190911_190923	0	30	383	413	NA	#VALUE!	15	50	33	8.61619	48	11.6223	NA	#VALUE!	4	13.3333	173	45.1697	177	42.8571
12	190921_191003	7	53	234	294	1	14.2857	12	22.6415	15	6.41026	28	9.52381	2	28.5714	13	24.5283	98	41.8803	113	38.4354
12	191122_191204	4	175	1253	1432	1	25	52	29.7143	130	10.3751	183	12.7793	1	25	52	29.7143	732	58.4198	785	54.8184
