# Supplementary material for: The rapid developmental rise of somatic inhibition disengages hippocampal dynamics from self-motion
Source: eLife. 2022 Jul 20;11:e78116. doi: 10.7554/eLife.78116 (PMC9363116; doi:10.7554/eLife.78116)
Supplement: Figure 3—source data 1. — ‘example_FoVs’: images used for illustration in Figure 3. ‘example_raster_plots’: two Calcium Imaging Complete Automated Data Analysis (CICADA) configuration files necessary to reproduce the raster plots used for illustration in Figure 3. ‘psths’: numerical data used to plot Figure 3 peri-movement time histograms (PMTHs) and the CICADA configuration file necessary to reproduce the analysis. [file elife-78116-fig3-data1.zip]

Archive with 15 entries (11 files):
- Figure3 - Source Data 1/
- Figure3 - Source Data 1/example_FoVs/
- Figure3 - Source Data 1/example_FoVs/example_P12_composite.tif
- Figure3 - Source Data 1/example_FoVs/example_P12_tdtomato.tif
- Figure3 - Source Data 1/example_FoVs/example_P5_composite.tif
- Figure3 - Source Data 1/example_FoVs/example_P5_tdtomato.tif
- Figure3 - Source Data 1/example_raster_plots/
- Figure3 - Source Data 1/example_raster_plots/Raster_2022_01_31.18-06-28.yaml
- Figure3 - Source Data 1/example_raster_plots/Raster_2022_01_31.18-08-25.yaml
- Figure3 - Source Data 1/psths/
- Figure3 - Source Data 1/psths/data_and_rnd_psth_10-12_all_movesINs_all.xlsx
- Figure3 - Source Data 1/psths/data_and_rnd_psth_10-12_all_movesPYRs.xlsx
- Figure3 - Source Data 1/psths/data_and_rnd_psth_5-8_all_movesINs_all.xlsx
- Figure3 - Source Data 1/psths/data_and_rnd_psth_5-8_all_movesPYRs.xlsx
- Figure3 - Source Data 1/psths/Population level PSTH_2022_01_30.14-36-40.yaml
