# Supplementary material for: The rapid developmental rise of somatic inhibition disengages hippocampal dynamics from self-motion
Source: eLife. 2022 Jul 20;11:e78116. doi: 10.7554/eLife.78116 (PMC9363116; doi:10.7554/eLife.78116)
Supplement: Figure 3—source data 1. — ‘example_FoVs’: images used for illustration in Figure 3. ‘example_raster_plots’: two Calcium Imaging Complete Automated Data Analysis (CICADA) configuration files necessary to reproduce the raster plots used for illustration in Figure 3. ‘psths’: numerical data used to plot Figure 3 peri-movement time histograms (PMTHs) and the CICADA configuration file necessary to reproduce the analysis. [file elife-78116-fig3-data1.zip › Figure3 - Source Data 1/example_raster_plots/Raster_2022_01_31.18-06-28.yaml]

CICADA_VERSION: 1.0.6
activity_sum_plot_color:
  _final_value: !!python/tuple
  - 0.27450980392156865
  - 0.27450980392156865
  - 0.27450980392156865
  - 1.0
  arg_name: activity_sum_plot_color
  default_value: !!python/tuple
  - 1
  - 1
  - 1
  - 1.0
  family_widget: raster_config
  long_description: null
  order_index: 22
  short_description: Activity sum plot color
  value_type: color_with_alpha
activity_sum_specified_y_lim:
  _final_value: true
  arg_name: activity_sum_specified_y_lim
  default_value: false
  family_widget: raster_config
  long_description: null
  order_index: 36
  short_description: Manually set y-axis limit on activity sum plot
  value_type: bool
activity_sum_yaxis_lim:
  _final_value: 20
  arg_name: activity_sum_yaxis_lim
  default_value: 20
  family_widget: raster_config
  long_description: null
  max_value: 40
  min_value: 5
  order_index: 37
  short_description: Max value on activity sum plot
  value_type: int
analysis_description:
  _final_value: 'Display neuronal data


    Save plots of neuronal data as a cells by times raster of discrete (like spikes)
    or continuous data (like fluorescence signal).


    It is possible to specify epochs that will be colored accordingly.'
  arg_name: analysis_description
  default_value: <p align="center"><b>Display neuronal data</b></p><br>Save plots
    of neuronal data as a cells by times raster of discrete (like spikes) or continuous
    data (like fluorescence signal).<br><br>It is possible to specify epochs that
    will be colored accordingly.
  mandatory: true
  order_index: 0
  read_only: true
  short_description: Analysis description
  value_type: text
axes_label_color:
  _final_value: !!python/tuple
  - 0.27450980392156865
  - 0.27450980392156865
  - 0.27450980392156865
  - 1.0
  arg_name: axes_label_color
  default_value: !!python/tuple
  - 1
  - 1
  - 1
  - 1.0
  family_widget: raster_config
  long_description: null
  order_index: 27
  short_description: Axes label color
  value_type: color_with_alpha
background_color:
  _final_value: !!python/tuple
  - 1.0
  - 1.0
  - 1.0
  - 1.0
  arg_name: background_color
  default_value: !!python/tuple
  - 0
  - 0
  - 0
  - 1.0
  family_widget: raster_config
  long_description: null
  order_index: 21
  short_description: background color
  value_type: color_with_alpha
bin_size_ms_for_spikes_sum:
  _final_value: 150
  arg_name: bin_size_ms_for_spikes_sum
  default_value: 150
  family_widget: raster_config
  long_description: null
  max_value: 500
  min_value: 10
  order_index: 30
  short_description: Bin size in ms for activity sum
  value_type: int
cells_groups:
  _final_value:
    ins:
    - - red_ins
      - interneuron
    - !!python/tuple
      - 0.6666666666666666
      - 0.0
      - 0.0
      - 1.0
    pyrs:
    - - pyramidal
    - !!python/tuple
      - 0.0
      - 0.0
      - 0.0
      - 1.0
  add_custom_group_field: true
  arg_name: cells_groups
  choices_for_groups:
  - red_ins
  - pyramidal
  - interneuron
  custom_group_processor_fct: null
  custom_group_validation_fct: !!python/name:cicada.utils.misc.validate_indices_in_string_format ''
  family_widget: cell_type
  long_description: Select cells's groups you want to color in the raster
  mandatory: false
  order_index: 5
  short_description: Groups of cells
  with_color: true
display_dashed_line_with_traces:
  _final_value: false
  arg_name: display_dashed_line_with_traces
  default_value: false
  family_widget: traces
  long_description: Display a dashline representing the mean value of each cell fluoresence'
    signal
  order_index: 20
  short_description: Dashlines with traces
  value_type: bool
dpi:
  _final_value: 500
  arg_name: dpi
  default_value: 200
  family_widget: image_format
  long_description: Dots per inches (dpi) determines how many pixels the figure comprises
  max_value: 800
  min_value: 50
  order_index: 39
  short_description: Dpi (Dots per inches)
  value_type: int
first_frame:
  _final_value: 5000
  arg_name: first_frame
  default_value: 0
  family_widget: frames_to_plot_frames
  long_description: null
  max_value: 50000
  min_value: 0
  order_index: 12
  short_description: First CI frame to plot
  value_type: int
height_fig:
  _final_value: 9
  arg_name: height_fig
  default_value: 8
  family_widget: image_format
  long_description: null
  max_value: 50
  min_value: 5
  order_index: 41
  short_description: Height figure
  value_type: int
hide_raster_y_ticks_labels:
  _final_value: true
  arg_name: hide_raster_y_ticks_labels
  default_value: true
  family_widget: raster_config
  long_description: null
  order_index: 32
  short_description: Hide raster y ticks labels
  value_type: bool
hide_x_ticks_labels:
  _final_value: false
  arg_name: hide_x_ticks_labels
  default_value: false
  family_widget: raster_config
  long_description: null
  order_index: 31
  short_description: Hide x ticks labels
  value_type: bool
interval_names:
  _final_value:
    moves:
    - - Xcomplexe_movements
      - Xstartles
      - Xtwitches
    - !!python/tuple
      - 0.5294117647058824
      - 0.5294117647058824
      - 0.5294117647058824
      - 1.0
  add_custom_group_field: false
  arg_name: interval_names
  choices_for_groups:
  - !!python/object/apply:numpy.core.multiarray.scalar
    - !!python/object/apply:numpy.dtype
      args:
      - U19
      - 0
      - 1
      state: !!python/tuple
      - 3
      - <
      - null
      - null
      - null
      - 76
      - 4
      - 8
    - !!binary |
      WAAAAGMAAABvAAAAbQAAAHAAAABsAAAAZQAAAHgAAABlAAAAXwAAAG0AAABvAAAAdgAAAGUAAABt
      AAAAZQAAAG4AAAB0AAAAcwAAAA==
  - !!python/object/apply:numpy.core.multiarray.scalar
    - !!python/object/apply:numpy.dtype
      args:
      - U9
      - 0
      - 1
      state: !!python/tuple
      - 3
      - <
      - null
      - null
      - null
      - 36
      - 4
      - 8
    - !!binary |
      WAAAAHMAAAB0AAAAYQAAAHIAAAB0AAAAbAAAAGUAAABzAAAA
  - !!python/object/apply:numpy.core.multiarray.scalar
    - !!python/object/apply:numpy.dtype
      args:
      - U9
      - 0
      - 1
      state: !!python/tuple
      - 3
      - <
      - null
      - null
      - null
      - 36
      - 4
      - 8
    - !!binary |
      WAAAAHQAAAB3AAAAaQAAAHQAAABjAAAAaAAAAGUAAABzAAAA
  - !!python/object/apply:numpy.core.multiarray.scalar
    - !!python/object/apply:numpy.dtype
      args:
      - U21
      - 0
      - 1
      state: !!python/tuple
      - 3
      - <
      - null
      - null
      - null
      - 84
      - 4
      - 8
    - !!binary |
      YwAAAGkAAABfAAAAcgAAAGUAAABjAAAAbwAAAHIAAABkAAAAaQAAAG4AAABnAAAAXwAAAG8AAABu
      AAAAXwAAAHAAAABhAAAAdQAAAHMAAABlAAAA
  - !!python/object/apply:numpy.core.multiarray.scalar
    - !!python/object/apply:numpy.dtype
      args:
      - U13
      - 0
      - 1
      state: !!python/tuple
      - 3
      - <
      - null
      - null
      - null
      - 52
      - 4
      - 8
    - !!binary |
      aQAAAG4AAAB2AAAAYQAAAGwAAABpAAAAZAAAAF8AAAB0AAAAaQAAAG0AAABlAAAAcwAAAA==
  custom_group_processor_fct: null
  custom_group_validation_fct: null
  family_widget: epochs
  long_description: Select epochs you want to color in the raster
  mandatory: false
  order_index: 2
  short_description: Epochs
  with_color: true
intervals_alpha_color:
  _final_value: 50
  arg_name: intervals_alpha_color
  default_value: 50
  family_widget: epochs
  long_description: null
  max_value: 100
  min_value: 1
  order_index: 3
  short_description: Transparency of color bands
  value_type: int
last_frame:
  _final_value: 7500
  arg_name: last_frame
  default_value: 0
  family_widget: frames_to_plot_frames
  long_description: null
  max_value: 100000
  min_value: 0
  order_index: 13
  short_description: Last CI frame to plot
  value_type: int
n_frames:
  _final_value: 5000
  arg_name: n_frames
  default_value: 5000
  family_widget: frames_to_plot_block
  long_description: null
  max_value: 15000
  min_value: 10
  order_index: 11
  short_description: Size of the block to pick in frames
  value_type: int
n_rnd_cells:
  _final_value: 5
  arg_name: n_rnd_cells
  default_value: 5
  family_widget: cells_to_plot
  long_description: null
  max_value: 500
  min_value: 1
  order_index: 8
  short_description: Number of random cells to plot
  value_type: int
pick_n_random_cells:
  _final_value: false
  arg_name: pick_n_random_cells
  default_value: false
  family_widget: cells_to_plot
  long_description: null
  order_index: 7
  short_description: Plot only 'n' random cells
  value_type: bool
raster_y_axis_label:
  _final_value: CEL (#)
  arg_name: raster_y_axis_label
  default_value: ''
  family_widget: raster_config
  long_description: null
  order_index: 25
  short_description: Raster y axis label
  value_type: str
raster_y_axis_label_size:
  _final_value: 10
  arg_name: raster_y_axis_label_size
  default_value: 10
  family_widget: raster_config
  long_description: null
  max_value: 100
  min_value: 1
  order_index: 26
  short_description: Raster y axis label size
  value_type: int
results_path:
  _final_value: //169.254.242.249/PicardoTeam/ROBIN_HNE_paper/HNE_paper_eLife_submission/results_cicada
  arg_name: results_path
  default_value: D:/Robin/data_hne/results_cicada
  mandatory: false
  order_index: 1000
  short_description: Directory to save the results
  value_type: dir
roi_response_series:
  _final_value:
  - ophys
  - fluorescence_all_cells
  - raster dur v26_5_v37_6
  arg_name: roi_response_series
  choices:
    p5_191205_191210_0_191210_a000:
      ophys:
        fluorescence_all_cells:
        - raster dur v26_5_v37_6
        - raw_traces
        - raw_traces_wo
  family_widget: null
  mandatory: false
  multiple_choices: false
  order_index: 1
  short_description: Neural activity to use
sample_frames_selection:
  _final_value: define_first_last
  arg_name: sample_frames_selection
  choices:
  - block
  - define_first_last
  default_value: block
  family_widget: frames_to_plot
  long_description: null
  multiple_choices: false
  order_index: 10
  short_description: Method to sample CI frames
save_formats:
  _final_value:
  - pdf
  - png
  - tiff
  - eps
  arg_name: save_formats
  choices:
  - pdf
  - png
  - tiff
  - eps
  default_value: pdf
  family_widget: image_format
  multiple_choices: true
  order_index: 38
  short_description: Formats in which to save the figures
session_identifiers:
- p5_191205_191210_0_191210_a000
sort_raster_by_cell_type:
  _final_value: true
  arg_name: sort_raster_by_cell_type
  default_value: false
  family_widget: cell_type
  long_description: null
  order_index: 6
  short_description: 'Sort raster cells'' groups '
  value_type: bool
span_area_only_on_raster:
  _final_value: false
  arg_name: span_area_only_on_raster
  default_value: false
  family_widget: epochs
  long_description: If checked, means the span will also be displayed in the sum of
    activity plot if existing
  order_index: 4
  short_description: Span only on raster
  value_type: bool
spike_shape:
  _final_value: '|'
  arg_name: spike_shape
  choices:
  - '|'
  - o
  - .
  - '*'
  default_value: '|'
  family_widget: spikes
  long_description: null
  multiple_choices: false
  order_index: 14
  short_description: Spikes shape
spike_size:
  _final_value: 75
  arg_name: spike_size
  default_value: 5
  family_widget: spikes
  long_description: null
  max_value: 500
  min_value: 5
  order_index: 15
  short_description: Spike size
  value_type: int
spikes_color:
  _final_value: !!python/tuple
  - 0.0
  - 0.0
  - 0.0
  - 1.0
  arg_name: spikes_color
  default_value: !!python/tuple
  - 1
  - 1
  - 1
  - 1.0
  family_widget: spikes
  long_description: null
  order_index: 16
  short_description: spikes color
  value_type: color_with_alpha
subplot_frames:
  _final_value: true
  arg_name: subplot_frames
  default_value: false
  family_widget: frames_to_plot
  long_description: null
  order_index: 9
  short_description: Plot sample of frames
  value_type: bool
sum_as_percentage:
  _final_value: true
  arg_name: sum_as_percentage
  default_value: true
  family_widget: raster_config
  long_description: null
  order_index: 35
  short_description: Show sum of active cell as percentage
  value_type: bool
trace_normalization:
  _final_value: df/f
  arg_name: trace_normalization
  choices:
  - z-score
  - df/f
  - raw
  default_value: df/f
  family_widget: traces
  long_description: null
  multiple_choices: false
  order_index: 17
  short_description: Traces normalization method
traces_lw:
  _final_value: 30
  arg_name: traces_lw
  default_value: 30
  family_widget: traces
  long_description: null
  max_value: 500
  min_value: 1
  order_index: 18
  short_description: Traces line width
  value_type: int
use_brewer_colors_for_traces:
  _final_value: true
  arg_name: use_brewer_colors_for_traces
  default_value: true
  family_widget: traces
  long_description: If False, will use spikes color
  order_index: 19
  short_description: Use brewer colors for traces
  value_type: bool
verbose:
  _final_value: true
  arg_name: verbose
  default_value: true
  long_description: If selected, some information might be printed during the analysis.
  order_index: 43
  short_description: Verbose
  value_type: bool
width_fig:
  _final_value: 5
  arg_name: width_fig
  default_value: 15
  family_widget: image_format
  long_description: null
  max_value: 50
  min_value: 5
  order_index: 40
  short_description: Width figure
  value_type: int
with_activity_sum:
  _final_value: true
  arg_name: with_activity_sum
  default_value: true
  family_widget: raster_config
  long_description: null
  order_index: 34
  short_description: With activity sum plot
  value_type: bool
with_ticks:
  _final_value: false
  arg_name: with_ticks
  default_value: false
  family_widget: raster_config
  long_description: null
  order_index: 33
  short_description: Ticks on plots
  value_type: bool
with_timestamp_in_file_name:
  _final_value: true
  arg_name: with_timestamp_in_file_name
  default_value: true
  long_description: If selected, a timestamp will be added to filename to identify
    it.
  order_index: 44
  short_description: Timestamp in filename
  value_type: bool
x_axis_ticks_label_size:
  _final_value: 10
  arg_name: x_axis_ticks_label_size
  default_value: 8
  family_widget: raster_config
  long_description: null
  max_value: 50
  min_value: 1
  order_index: 28
  short_description: X axis ticks label size
  value_type: int
x_ticks_labels_color:
  _final_value: !!python/tuple
  - 0.27450980392156865
  - 0.27450980392156865
  - 0.27450980392156865
  - 1.0
  arg_name: x_ticks_labels_color
  default_value: !!python/tuple
  - 1
  - 1
  - 1
  - 1.0
  family_widget: raster_config
  long_description: null
  order_index: 24
  short_description: X axis ticks labels color
  value_type: color_with_alpha
xkcd_mode:
  _final_value: false
  arg_name: xkcd_mode
  default_value: false
  family_widget: image_format
  long_description: 'For best results, the ''Humor Sans'' font should be installed:
    it is not included with matplotlib.'
  order_index: 42
  short_description: Turn on xkcd sketch-style drawing mode
  value_type: bool
y_axis_ticks_label_size:
  _final_value: 10
  arg_name: y_axis_ticks_label_size
  default_value: 8
  family_widget: raster_config
  long_description: null
  max_value: 50
  min_value: 1
  order_index: 29
  short_description: Y axis ticks label size
  value_type: int
y_ticks_labels_color:
  _final_value: !!python/tuple
  - 0.27450980392156865
  - 0.27450980392156865
  - 0.27450980392156865
  - 1.0
  arg_name: y_ticks_labels_color
  default_value: !!python/tuple
  - 1
  - 1
  - 1
  - 1.0
  family_widget: raster_config
  long_description: null
  order_index: 23
  short_description: Y axis ticks labels color
  value_type: color_with_alpha
