# Supplementary material for: The rapid developmental rise of somatic inhibition disengages hippocampal dynamics from self-motion
Source: eLife. 2022 Jul 20;11:e78116. doi: 10.7554/eLife.78116 (PMC9363116; doi:10.7554/eLife.78116)
Supplement: Figure 3—source data 1. — ‘example_FoVs’: images used for illustration in Figure 3. ‘example_raster_plots’: two Calcium Imaging Complete Automated Data Analysis (CICADA) configuration files necessary to reproduce the raster plots used for illustration in Figure 3. ‘psths’: numerical data used to plot Figure 3 peri-movement time histograms (PMTHs) and the CICADA configuration file necessary to reproduce the analysis. [file elife-78116-fig3-data1.zip › Figure3 - Source Data 1/psths/Population level PSTH_2022_01_30.14-36-40.yaml]

CICADA_VERSION: 1.0.6
average_all_traces:
  _final_value: false
  arg_name: average_all_traces
  default_value: false
  family_widget: psth_config
  long_description: null
  order_index: 16
  short_description: Average all traces to do psth on mean trace signal
  value_type: bool
average_fig:
  _final_value: false
  arg_name: average_fig
  default_value: false
  family_widget: plot_config
  long_description: null
  order_index: 19
  short_description: Add a figure that average all sessions
  value_type: bool
axes_border_color:
  _final_value: !!python/tuple
  - 0.6666666666666666
  - 1.0
  - 1.0
  - 1.0
  arg_name: axes_border_color
  default_value: !!python/tuple
  - 0
  - 0
  - 0
  - 1.0
  family_widget: police
  long_description: null
  order_index: 43
  short_description: Axes' border color
  value_type: color_with_alpha
axes_label_color:
  _final_value: !!python/tuple
  - 0.6666666666666666
  - 1.0
  - 1.0
  - 1.0
  arg_name: axes_label_color
  default_value: !!python/tuple
  - 0
  - 0
  - 0
  - 1.0
  family_widget: police
  long_description: null
  order_index: 38
  short_description: Axes' label color
  value_type: color_with_alpha
axis_label_pad:
  _final_value: 20
  arg_name: axis_label_pad
  default_value: 20
  family_widget: police
  long_description: null
  max_value: 50
  min_value: 1
  order_index: 30
  short_description: Axis' label pad
  value_type: int
axis_label_size:
  _final_value: 30
  arg_name: axis_label_size
  default_value: 30
  family_widget: police
  long_description: null
  max_value: 100
  min_value: 1
  order_index: 29
  short_description: Axis' label size
  value_type: int
background_color:
  _final_value: !!python/tuple
  - 0.0
  - 0.0
  - 0.0
  - 1.0
  arg_name: background_color
  default_value: !!python/tuple
  - 1
  - 1
  - 1
  - 1.0
  family_widget: police
  long_description: null
  order_index: 34
  short_description: Background color
  value_type: color_with_alpha
bottom_border_visible:
  _final_value: false
  arg_name: bottom_border_visible
  default_value: false
  family_widget: police
  long_description: null
  order_index: 40
  short_description: Bottom border visible
  value_type: bool
cells_groups:
  _final_value:
    INs_all:
    - - red_ins
      - interneuron
    - !!python/tuple
      - 1.0
      - 1.0
      - 1.0
      - 1.0
    PYRs:
    - - pyramidal
    - !!python/tuple
      - 1.0
      - 1.0
      - 1.0
      - 1.0
  add_custom_group_field: true
  arg_name: cells_groups
  choices_for_groups:
  - interneuron
  - red_ins
  - pyramidal
  custom_group_processor_fct: null
  custom_group_validation_fct: &id002 !!python/name:cicada.utils.misc.validate_indices_in_string_format ''
  family_widget: cell_type
  long_description: If you select cells's groups, a PSTH will be created for each
    cells'group and session. You can indicate the cell indices in text field, such
    as '1-4 6 15-17'to make a group with cell 1 to 4, 6 and 15 to 17.
  mandatory: false
  order_index: 7
  short_description: Groups of cells
  with_color: true
color_ticks:
  _final_value: !!python/tuple
  - 0.6666666666666666
  - 1.0
  - 1.0
  - 1.0
  arg_name: color_ticks
  default_value: !!python/tuple
  - 0
  - 0
  - 0
  - 1.0
  family_widget: police
  long_description: null
  order_index: 37
  short_description: Ticks' color
  value_type: color_with_alpha
color_v_line:
  _final_value: !!python/tuple
  - 0.0
  - 1.0
  - 1.0
  - 1.0
  arg_name: color_v_line
  default_value: !!python/tuple
  - 0
  - 0
  - 0
  - 1.0
  family_widget: police
  long_description: null
  order_index: 35
  short_description: Color of the zero vertical line
  value_type: color_with_alpha
color_v_line_width:
  _final_value: 5
  arg_name: color_v_line_width
  default_value: 5
  family_widget: police
  long_description: null
  max_value: 10
  min_value: 1
  order_index: 36
  short_description: Width of the zero vertical line
  value_type: int
do_fusion_epochs:
  _final_value: false
  arg_name: do_fusion_epochs
  default_value: false
  family_widget: epochs
  long_description: If checked, within a group epochs that overlap will be fused so
    they represent then one epoch.
  order_index: 5
  short_description: Fusion epochs ?
  value_type: bool
do_psth_on_one_epoch:
  _final_value: false
  arg_name: do_psth_on_one_epoch
  default_value: false
  family_widget: main epochs
  long_description: If yes, build the PSTH only from the behavioral epochs occurring
    in this selected main epoch
  order_index: 2
  short_description: Build PSTH from ONE main epoch ?
  value_type: bool
dpi:
  _final_value: 400
  arg_name: dpi
  default_value: 200
  family_widget: image_format
  long_description: Dots per inches (dpi) determines how many pixels the figure comprises
  max_value: 800
  min_value: 50
  order_index: 45
  short_description: Dpi (Dots per inches)
  value_type: int
epochs_names:
  _final_value:
    all_moves:
    - - Cmplx_movements
      - Cmplx_mvts
      - Startle
      - Twitches
      - Walk-Run
      - Xcomplexe_movements
      - Xcplx_mvt
      - Xmouth
      - Xrun
      - Xrun_walk
      - Xstartle
      - Xstartles
      - Xtwitch
      - Xtwitches
      - butt_mvt
      - complex_mvt
      - long_movement
      - mvt_forelimb_left
      - mvt_forelimb_right
      - mvt_hindlimb_left
      - mvt_hindlimb_right
      - startle
      - tail_mvt
      - twitch_forelimb_left
      - twitch_forelimb_right
      - twitch_hindlimb_left
      - twitch_hindlimb_right
      - twitch_tail
      - twitches
      - unclassified_movement
    - null
  add_custom_group_field: false
  arg_name: epochs_names
  choices_for_groups: &id001
  - !!python/object/apply:numpy.core.multiarray.scalar
    - !!python/object/apply:numpy.dtype
      args:
      - U15
      - 0
      - 1
      state: !!python/tuple
      - 3
      - <
      - null
      - null
      - null
      - 60
      - 4
      - 8
    - !!binary |
      QwAAAG0AAABwAAAAbAAAAHgAAABfAAAAbQAAAG8AAAB2AAAAZQAAAG0AAABlAAAAbgAAAHQAAABz
      AAAA
  - !!python/object/apply:numpy.core.multiarray.scalar
    - !!python/object/apply:numpy.dtype
      args:
      - U10
      - 0
      - 1
      state: !!python/tuple
      - 3
      - <
      - null
      - null
      - null
      - 40
      - 4
      - 8
    - !!binary |
      QwAAAG0AAABwAAAAbAAAAHgAAABfAAAAbQAAAHYAAAB0AAAAcwAAAA==
  - !!python/object/apply:numpy.core.multiarray.scalar
    - !!python/object/apply:numpy.dtype
      args:
      - U7
      - 0
      - 1
      state: !!python/tuple
      - 3
      - <
      - null
      - null
      - null
      - 28
      - 4
      - 8
    - !!binary |
      UwAAAHQAAABhAAAAcgAAAHQAAABsAAAAZQAAAA==
  - !!python/object/apply:numpy.core.multiarray.scalar
    - !!python/object/apply:numpy.dtype
      args:
      - U8
      - 0
      - 1
      state: !!python/tuple
      - 3
      - <
      - null
      - null
      - null
      - 32
      - 4
      - 8
    - !!binary |
      VAAAAHcAAABpAAAAdAAAAGMAAABoAAAAZQAAAHMAAAA=
  - !!python/object/apply:numpy.core.multiarray.scalar
    - !!python/object/apply:numpy.dtype
      args:
      - U8
      - 0
      - 1
      state: !!python/tuple
      - 3
      - <
      - null
      - null
      - null
      - 32
      - 4
      - 8
    - !!binary |
      VwAAAGEAAABsAAAAawAAAC0AAABSAAAAdQAAAG4AAAA=
  - !!python/object/apply:numpy.core.multiarray.scalar
    - !!python/object/apply:numpy.dtype
      args:
      - U19
      - 0
      - 1
      state: !!python/tuple
      - 3
      - <
      - null
      - null
      - null
      - 76
      - 4
      - 8
    - !!binary |
      WAAAAGMAAABvAAAAbQAAAHAAAABsAAAAZQAAAHgAAABlAAAAXwAAAG0AAABvAAAAdgAAAGUAAABt
      AAAAZQAAAG4AAAB0AAAAcwAAAA==
  - !!python/object/apply:numpy.core.multiarray.scalar
    - !!python/object/apply:numpy.dtype
      args:
      - U9
      - 0
      - 1
      state: !!python/tuple
      - 3
      - <
      - null
      - null
      - null
      - 36
      - 4
      - 8
    - !!binary |
      WAAAAGMAAABwAAAAbAAAAHgAAABfAAAAbQAAAHYAAAB0AAAA
  - !!python/object/apply:numpy.core.multiarray.scalar
    - !!python/object/apply:numpy.dtype
      args:
      - U6
      - 0
      - 1
      state: !!python/tuple
      - 3
      - <
      - null
      - null
      - null
      - 24
      - 4
      - 8
    - !!binary |
      WAAAAG0AAABvAAAAdQAAAHQAAABoAAAA
  - !!python/object/apply:numpy.core.multiarray.scalar
    - !!python/object/apply:numpy.dtype
      args:
      - U4
      - 0
      - 1
      state: !!python/tuple
      - 3
      - <
      - null
      - null
      - null
      - 16
      - 4
      - 8
    - !!binary |
      WAAAAHIAAAB1AAAAbgAAAA==
  - !!python/object/apply:numpy.core.multiarray.scalar
    - !!python/object/apply:numpy.dtype
      args:
      - U9
      - 0
      - 1
      state: !!python/tuple
      - 3
      - <
      - null
      - null
      - null
      - 36
      - 4
      - 8
    - !!binary |
      WAAAAHIAAAB1AAAAbgAAAF8AAAB3AAAAYQAAAGwAAABrAAAA
  - !!python/object/apply:numpy.core.multiarray.scalar
    - !!python/object/apply:numpy.dtype
      args:
      - U8
      - 0
      - 1
      state: !!python/tuple
      - 3
      - <
      - null
      - null
      - null
      - 32
      - 4
      - 8
    - !!binary |
      WAAAAHMAAAB0AAAAYQAAAHIAAAB0AAAAbAAAAGUAAAA=
  - !!python/object/apply:numpy.core.multiarray.scalar
    - !!python/object/apply:numpy.dtype
      args:
      - U9
      - 0
      - 1
      state: !!python/tuple
      - 3
      - <
      - null
      - null
      - null
      - 36
      - 4
      - 8
    - !!binary |
      WAAAAHMAAAB0AAAAYQAAAHIAAAB0AAAAbAAAAGUAAABzAAAA
  - !!python/object/apply:numpy.core.multiarray.scalar
    - !!python/object/apply:numpy.dtype
      args:
      - U7
      - 0
      - 1
      state: !!python/tuple
      - 3
      - <
      - null
      - null
      - null
      - 28
      - 4
      - 8
    - !!binary |
      WAAAAHQAAAB3AAAAaQAAAHQAAABjAAAAaAAAAA==
  - !!python/object/apply:numpy.core.multiarray.scalar
    - !!python/object/apply:numpy.dtype
      args:
      - U9
      - 0
      - 1
      state: !!python/tuple
      - 3
      - <
      - null
      - null
      - null
      - 36
      - 4
      - 8
    - !!binary |
      WAAAAHQAAAB3AAAAaQAAAHQAAABjAAAAaAAAAGUAAABzAAAA
  - !!python/object/apply:numpy.core.multiarray.scalar
    - !!python/object/apply:numpy.dtype
      args:
      - U8
      - 0
      - 1
      state: !!python/tuple
      - 3
      - <
      - null
      - null
      - null
      - 32
      - 4
      - 8
    - !!binary |
      YgAAAHUAAAB0AAAAdAAAAF8AAABtAAAAdgAAAHQAAAA=
  - !!python/object/apply:numpy.core.multiarray.scalar
    - !!python/object/apply:numpy.dtype
      args:
      - U21
      - 0
      - 1
      state: !!python/tuple
      - 3
      - <
      - null
      - null
      - null
      - 84
      - 4
      - 8
    - !!binary |
      YwAAAGkAAABfAAAAcgAAAGUAAABjAAAAbwAAAHIAAABkAAAAaQAAAG4AAABnAAAAXwAAAG8AAABu
      AAAAXwAAAHAAAABhAAAAdQAAAHMAAABlAAAA
  - !!python/object/apply:numpy.core.multiarray.scalar
    - !!python/object/apply:numpy.dtype
      args:
      - U11
      - 0
      - 1
      state: !!python/tuple
      - 3
      - <
      - null
      - null
      - null
      - 44
      - 4
      - 8
    - !!binary |
      YwAAAG8AAABtAAAAcAAAAGwAAABlAAAAeAAAAF8AAABtAAAAdgAAAHQAAAA=
  - !!python/object/apply:numpy.core.multiarray.scalar
    - !!python/object/apply:numpy.dtype
      args:
      - U13
      - 0
      - 1
      state: !!python/tuple
      - 3
      - <
      - null
      - null
      - null
      - 52
      - 4
      - 8
    - !!binary |
      aQAAAG4AAAB2AAAAYQAAAGwAAABpAAAAZAAAAF8AAAB0AAAAaQAAAG0AAABlAAAAcwAAAA==
  - !!python/object/apply:numpy.core.multiarray.scalar
    - !!python/object/apply:numpy.dtype
      args:
      - U13
      - 0
      - 1
      state: !!python/tuple
      - 3
      - <
      - null
      - null
      - null
      - 52
      - 4
      - 8
    - !!binary |
      bAAAAG8AAABuAAAAZwAAAF8AAABtAAAAbwAAAHYAAABlAAAAbQAAAGUAAABuAAAAdAAAAA==
  - !!python/object/apply:numpy.core.multiarray.scalar
    - !!python/object/apply:numpy.dtype
      args:
      - U17
      - 0
      - 1
      state: !!python/tuple
      - 3
      - <
      - null
      - null
      - null
      - 68
      - 4
      - 8
    - !!binary |
      bQAAAHYAAAB0AAAAXwAAAGYAAABvAAAAcgAAAGUAAABsAAAAaQAAAG0AAABiAAAAXwAAAGwAAABl
      AAAAZgAAAHQAAAA=
  - !!python/object/apply:numpy.core.multiarray.scalar
    - !!python/object/apply:numpy.dtype
      args:
      - U18
      - 0
      - 1
      state: !!python/tuple
      - 3
      - <
      - null
      - null
      - null
      - 72
      - 4
      - 8
    - !!binary |
      bQAAAHYAAAB0AAAAXwAAAGYAAABvAAAAcgAAAGUAAABsAAAAaQAAAG0AAABiAAAAXwAAAHIAAABp
      AAAAZwAAAGgAAAB0AAAA
  - !!python/object/apply:numpy.core.multiarray.scalar
    - !!python/object/apply:numpy.dtype
      args:
      - U17
      - 0
      - 1
      state: !!python/tuple
      - 3
      - <
      - null
      - null
      - null
      - 68
      - 4
      - 8
    - !!binary |
      bQAAAHYAAAB0AAAAXwAAAGgAAABpAAAAbgAAAGQAAABsAAAAaQAAAG0AAABiAAAAXwAAAGwAAABl
      AAAAZgAAAHQAAAA=
  - !!python/object/apply:numpy.core.multiarray.scalar
    - !!python/object/apply:numpy.dtype
      args:
      - U18
      - 0
      - 1
      state: !!python/tuple
      - 3
      - <
      - null
      - null
      - null
      - 72
      - 4
      - 8
    - !!binary |
      bQAAAHYAAAB0AAAAXwAAAGgAAABpAAAAbgAAAGQAAABsAAAAaQAAAG0AAABiAAAAXwAAAHIAAABp
      AAAAZwAAAGgAAAB0AAAA
  - !!python/object/apply:numpy.core.multiarray.scalar
    - !!python/object/apply:numpy.dtype
      args:
      - U9
      - 0
      - 1
      state: !!python/tuple
      - 3
      - <
      - null
      - null
      - null
      - 36
      - 4
      - 8
    - !!binary |
      cgAAAGUAAABtAAAAIAAAAHMAAABsAAAAZQAAAGUAAABwAAAA
  - !!python/object/apply:numpy.core.multiarray.scalar
    - !!python/object/apply:numpy.dtype
      args:
      - U7
      - 0
      - 1
      state: !!python/tuple
      - 3
      - <
      - null
      - null
      - null
      - 28
      - 4
      - 8
    - !!binary |
      cwAAAHQAAABhAAAAcgAAAHQAAABsAAAAZQAAAA==
  - !!python/object/apply:numpy.core.multiarray.scalar
    - !!python/object/apply:numpy.dtype
      args:
      - U8
      - 0
      - 1
      state: !!python/tuple
      - 3
      - <
      - null
      - null
      - null
      - 32
      - 4
      - 8
    - !!binary |
      dAAAAGEAAABpAAAAbAAAAF8AAABtAAAAdgAAAHQAAAA=
  - !!python/object/apply:numpy.core.multiarray.scalar
    - !!python/object/apply:numpy.dtype
      args:
      - U20
      - 0
      - 1
      state: !!python/tuple
      - 3
      - <
      - null
      - null
      - null
      - 80
      - 4
      - 8
    - !!binary |
      dAAAAHcAAABpAAAAdAAAAGMAAABoAAAAXwAAAGYAAABvAAAAcgAAAGUAAABsAAAAaQAAAG0AAABi
      AAAAXwAAAGwAAABlAAAAZgAAAHQAAAA=
  - !!python/object/apply:numpy.core.multiarray.scalar
    - !!python/object/apply:numpy.dtype
      args:
      - U21
      - 0
      - 1
      state: !!python/tuple
      - 3
      - <
      - null
      - null
      - null
      - 84
      - 4
      - 8
    - !!binary |
      dAAAAHcAAABpAAAAdAAAAGMAAABoAAAAXwAAAGYAAABvAAAAcgAAAGUAAABsAAAAaQAAAG0AAABi
      AAAAXwAAAHIAAABpAAAAZwAAAGgAAAB0AAAA
  - !!python/object/apply:numpy.core.multiarray.scalar
    - !!python/object/apply:numpy.dtype
      args:
      - U20
      - 0
      - 1
      state: !!python/tuple
      - 3
      - <
      - null
      - null
      - null
      - 80
      - 4
      - 8
    - !!binary |
      dAAAAHcAAABpAAAAdAAAAGMAAABoAAAAXwAAAGgAAABpAAAAbgAAAGQAAABsAAAAaQAAAG0AAABi
      AAAAXwAAAGwAAABlAAAAZgAAAHQAAAA=
  - !!python/object/apply:numpy.core.multiarray.scalar
    - !!python/object/apply:numpy.dtype
      args:
      - U21
      - 0
      - 1
      state: !!python/tuple
      - 3
      - <
      - null
      - null
      - null
      - 84
      - 4
      - 8
    - !!binary |
      dAAAAHcAAABpAAAAdAAAAGMAAABoAAAAXwAAAGgAAABpAAAAbgAAAGQAAABsAAAAaQAAAG0AAABi
      AAAAXwAAAHIAAABpAAAAZwAAAGgAAAB0AAAA
  - !!python/object/apply:numpy.core.multiarray.scalar
    - !!python/object/apply:numpy.dtype
      args:
      - U11
      - 0
      - 1
      state: !!python/tuple
      - 3
      - <
      - null
      - null
      - null
      - 44
      - 4
      - 8
    - !!binary |
      dAAAAHcAAABpAAAAdAAAAGMAAABoAAAAXwAAAHQAAABhAAAAaQAAAGwAAAA=
  - !!python/object/apply:numpy.core.multiarray.scalar
    - !!python/object/apply:numpy.dtype
      args:
      - U8
      - 0
      - 1
      state: !!python/tuple
      - 3
      - <
      - null
      - null
      - null
      - 32
      - 4
      - 8
    - !!binary |
      dAAAAHcAAABpAAAAdAAAAGMAAABoAAAAZQAAAHMAAAA=
  - !!python/object/apply:numpy.core.multiarray.scalar
    - !!python/object/apply:numpy.dtype
      args:
      - U17
      - 0
      - 1
      state: !!python/tuple
      - 3
      - <
      - null
      - null
      - null
      - 68
      - 4
      - 8
    - !!binary |
      dAAAAHcAAABpAAAAdAAAAGMAAABoAAAAZQAAAHMAAABfAAAAYgAAAGwAAAB1AAAAbQAAAGIAAABl
      AAAAcgAAAGcAAAA=
  - !!python/object/apply:numpy.core.multiarray.scalar
    - !!python/object/apply:numpy.dtype
      args:
      - U21
      - 0
      - 1
      state: !!python/tuple
      - 3
      - <
      - null
      - null
      - null
      - 84
      - 4
      - 8
    - !!binary |
      dQAAAG4AAABjAAAAbAAAAGEAAABzAAAAcwAAAGkAAABmAAAAaQAAAGUAAABkAAAAXwAAAG0AAABv
      AAAAdgAAAGUAAABtAAAAZQAAAG4AAAB0AAAA
  - !!python/object/apply:numpy.core.multiarray.scalar
    - !!python/object/apply:numpy.dtype
      args:
      - U4
      - 0
      - 1
      state: !!python/tuple
      - 3
      - <
      - null
      - null
      - null
      - 16
      - 4
      - 8
    - !!binary |
      dwAAAGEAAABrAAAAZQAAAA==
  - !!python/object/apply:numpy.core.multiarray.scalar
    - !!python/object/apply:numpy.dtype
      args:
      - U21
      - 0
      - 1
      state: !!python/tuple
      - 3
      - <
      - null
      - null
      - null
      - 84
      - 4
      - 8
    - !!binary |
      dwAAAGEAAABrAAAAZQAAAC0AAABzAAAAbAAAAGUAAABlAAAAcAAAAC0AAAB0AAAAcgAAAGEAAABu
      AAAAcwAAAGkAAAB0AAAAaQAAAG8AAABuAAAA
  custom_group_processor_fct: null
  custom_group_validation_fct: null
  family_widget: epochs
  long_description: Select epochs for which you want to build PSTH
  mandatory: false
  order_index: 4
  short_description: Epochs
  with_color: false
filter_consecutive_movements:
  _final_value: false
  arg_name: filter_consecutive_movements
  default_value: false
  family_widget: epochs
  long_description: null
  order_index: 6
  short_description: Remove movements separated by less time than psth range
  value_type: bool
height_fig:
  _final_value: 8
  arg_name: height_fig
  default_value: 8
  family_widget: image_format
  long_description: null
  max_value: 50
  min_value: 5
  order_index: 47
  short_description: Height figure
  value_type: int
high_percentile:
  _final_value: 75
  arg_name: high_percentile
  default_value: 75
  family_widget: psth_config
  long_description: null
  max_value: 99
  min_value: 51
  order_index: 12
  short_description: High percentile
  value_type: int
high_percentile_surrogate:
  _final_value: 95
  arg_name: high_percentile_surrogate
  default_value: 95
  family_widget: surrogates
  long_description: null
  max_value: 99
  min_value: 51
  order_index: 26
  short_description: High percentile in surrogate
  value_type: int
left_border_visible:
  _final_value: false
  arg_name: left_border_visible
  default_value: false
  family_widget: police
  long_description: null
  order_index: 42
  short_description: Left border visible
  value_type: bool
legend_police_size:
  _final_value: 20
  arg_name: legend_police_size
  default_value: 20
  family_widget: police
  long_description: null
  max_value: 50
  min_value: 1
  order_index: 31
  short_description: Legend's police size
  value_type: int
low_percentile:
  _final_value: 25
  arg_name: low_percentile
  default_value: 25
  family_widget: psth_config
  long_description: null
  max_value: 49
  min_value: 1
  order_index: 11
  short_description: Low percentile
  value_type: int
low_percentile_surrogate:
  _final_value: 5
  arg_name: low_percentile_surrogate
  default_value: 5
  family_widget: surrogates
  long_description: null
  max_value: 49
  min_value: 1
  order_index: 25
  short_description: Low percentile in surrogate
  value_type: int
n_surrogates:
  _final_value: 500
  arg_name: n_surrogates
  default_value: 500
  family_widget: surrogates
  long_description: null
  max_value: 10000
  min_value: 10
  order_index: 24
  short_description: Number of surrogates
  value_type: int
one_fig_by_group_and_epoch:
  _final_value: false
  arg_name: one_fig_by_group_and_epoch
  default_value: false
  family_widget: plot_config
  long_description: null
  order_index: 20
  short_description: Plot a single figure for each group and each type of epoch
  value_type: bool
plot_style_option:
  _final_value: lines
  arg_name: plot_style_option
  choices:
  - lines
  - bars
  default_value: lines
  family_widget: plot_config
  long_description: null
  multiple_choices: false
  order_index: 17
  short_description: Options to display the PSTH
plots_with_same_y_scale:
  _final_value: true
  arg_name: plots_with_same_y_scale
  default_value: true
  family_widget: plot_config
  long_description: null
  order_index: 18
  short_description: Same scale for Y axis
  value_type: bool
psth_period:
  _final_value: {}
  add_custom_group_field: false
  arg_name: psth_period
  choices_for_groups: *id001
  custom_group_processor_fct: null
  custom_group_validation_fct: null
  family_widget: main epochs
  long_description: Select 1 epoch to restrict PSTH analysis to the behavioral epochs
    occurring during this epoch
  mandatory: false
  order_index: 3
  short_description: Select 1 epoch to build PSTH on this main epoch
  with_color: false
psth_range:
  _final_value: 10000
  arg_name: psth_range
  default_value: 10000
  family_widget: psth_config
  long_description: null
  max_value: 20000
  min_value: 50
  order_index: 10
  short_description: Range of the PSTH (ms)
  value_type: int
ref_in_epoch:
  _final_value: start
  arg_name: ref_in_epoch
  choices:
  - start
  - end
  - middle
  default_value: start
  family_widget: psth_config
  long_description: Determine which part of the epoch to center the PSTH on
  multiple_choices: false
  order_index: 13
  short_description: Reference point to center PSTH
results_path:
  _final_value: //169.254.242.249/PicardoTeam/ROBIN_HNE_paper/HNE_paper_eLife_submission/results_cicada
  arg_name: results_path
  default_value: D:/Robin/data_hne/results_cicada
  mandatory: false
  order_index: 1000
  short_description: Directory to save the results
  value_type: dir
right_border_visible:
  _final_value: false
  arg_name: right_border_visible
  default_value: false
  family_widget: police
  long_description: null
  order_index: 41
  short_description: Right border visible
  value_type: bool
roi_response_series:
  _final_value:
    p10_190921_191001_191001_a000:
    - ophys
    - fluorescence_all_cells
    - raster dur v26_5_v37_6
    p11_190921_191002_191002_a001:
    - ophys
    - fluorescence_all_cells
    - raster dur v26_5_v37_6
    p12_171029_171110_171110_a000:
    - ophys
    - fluorescence_all_cells
    - raster dur v26_5_v37_6
    p12_190828_190909_190909_a000:
    - ophys
    - fluorescence_all_cells
    - raster dur v26_5_v37_6
    p12_190828_190909_190909_a001:
    - ophys
    - fluorescence_all_cells
    - raster dur v26_5_v37_6
    p12_190911_190923_190923_a001:
    - ophys
    - fluorescence_all_cells
    - raster dur v26_5_v37_6
    p12_190921_191003_191003_a001:
    - ophys
    - fluorescence_all_cells
    - raster dur v26_5_v37_6
    p12_191122_191204_191204_a000:
    - ophys
    - fluorescence_all_cells
    - raster dur v26_5_v37_6
    p12_191122_191204_191204_a001:
    - ophys
    - fluorescence_all_cells
    - raster dur v26_5_v37_6
    p5_190320_190325_190325_a000:
    - ophys
    - fluorescence_all_cells
    - raster dur v26_5_v37_6
    p5_190320_190325_190325_a001:
    - ophys
    - fluorescence_all_cells
    - raster dur v26_5_v37_6
    p5_191205_191210_0_191210_a000:
    - ophys
    - fluorescence_all_cells
    - raster dur v26_5_v37_6
    p5_191205_191210_0_191210_a001:
    - ophys
    - fluorescence_all_cells
    - raster dur v26_5_v37_6
    p5_191205_191210_1_191210_a000:
    - ophys
    - fluorescence_all_cells
    - raster dur v26_5_v37_6
    p5_191205_191210_1_191210_a001:
    - ophys
    - fluorescence_all_cells
    - raster dur v26_5_v37_6
    p5_200306_200311_200311_a000:
    - ophys
    - fluorescence_all_cells
    - raster dur v26_5_v37_6
    p5_200306_200311_200311_a001:
    - ophys
    - fluorescence_all_cells
    - raster dur v26_5_v37_6
    p6_180201_180207_180207_a001:
    - ophys
    - fluorescence_all_cells
    - raster dur v26_5_v37_6
    p6_180201_180207_180207_a002:
    - ophys
    - fluorescence_all_cells
    - raster dur v26_5_v37_6
    p6_190921_190927_1_190927_a000:
    - ophys
    - fluorescence_all_cells
    - raster dur v26_5_v37_6
    p6_191205_191211_1_191211_a000:
    - ophys
    - fluorescence_all_cells
    - raster dur v26_5_v37_6
    p6_191205_191211_1_191211_a001:
    - ophys
    - fluorescence_all_cells
    - raster dur v26_5_v37_6
    p7_180201_180208_180208_a000:
    - ophys
    - fluorescence_all_cells
    - raster dur v26_5_v37_6
    p7_180201_180208_180208_a001:
    - ophys
    - fluorescence_all_cells
    - raster dur v26_5_v37_6
    p7_180201_180208_180208_a002:
    - ophys
    - fluorescence_all_cells
    - raster dur v26_5_v37_6
    p7_180201_180208_180208_a003:
    - ophys
    - fluorescence_all_cells
    - raster dur v26_5_v37_6
    p7_190226_190305_190305_a000:
    - ophys
    - fluorescence_all_cells
    - raster dur v26_5_v37_6
    p7_190320_190327_190327_a000:
    - ophys
    - fluorescence_all_cells
    - raster dur v26_5_v37_6
    p7_190320_190327_190327_a001:
    - ophys
    - fluorescence_all_cells
    - raster dur v26_5_v37_6
    p7_190320_190327_190327_a002:
    - ophys
    - fluorescence_all_cells
    - raster dur v26_5_v37_6
    p7_200103_200110_0_200110_a000:
    - ophys
    - fluorescence_all_cells
    - raster dur v26_5_v37_6
    p7_200103_200110_0_200110_a001:
    - ophys
    - fluorescence_all_cells
    - raster dur v26_5_v37_6
    p7_200206_200213_200213_a000:
    - ophys
    - fluorescence_all_cells
    - raster dur v26_5_v37_6
    p7_200206_200213_200213_a001:
    - ophys
    - fluorescence_all_cells
    - raster dur v26_5_v37_6
    p8_181009_181017_181017_a000:
    - ophys
    - fluorescence_all_cells
    - raster dur v26_5_v37_6
    p8_181009_181017_181017_a001:
    - ophys
    - fluorescence_all_cells
    - raster dur v26_5_v37_6
    p8_181016_181024_181024_a005:
    - ophys
    - fluorescence_all_cells
    - raster dur v26_5_v37_6
    p8_190921_190929_1_190929_a000:
    - ophys
    - fluorescence_all_cells
    - raster dur v26_5_v37_6
    p8_191205_191213_191213_a000:
    - ophys
    - fluorescence_all_cells
    - raster dur v26_5_v37_6
    p8_191205_191213_191213_a001:
    - ophys
    - fluorescence_all_cells
    - raster dur v26_5_v37_6
    p8_191212_191220_191220_a001:
    - ophys
    - fluorescence_all_cells
    - raster dur v26_5_v37_6
    p8_191212_191220_191220_a003:
    - ophys
    - fluorescence_all_cells
    - raster dur v26_5_v37_6
    p9_171211_171220_171220_a001:
    - ophys
    - fluorescence_all_cells
    - raster dur v26_5_v37_6
    p9_190211_190220_0_190220_a000:
    - ophys
    - fluorescence_all_cells
    - raster dur v26_5_v37_6
    p9_190211_190220_0_190220_a001:
    - ophys
    - fluorescence_all_cells
    - raster dur v26_5_v37_6
    p9_190211_190220_0_190220_a002:
    - ophys
    - fluorescence_all_cells
    - raster dur v26_5_v37_6
    p9_190211_190220_0_190220_a003:
    - ophys
    - fluorescence_all_cells
    - raster dur v26_5_v37_6
    p9_190305_190314_190314_a000:
    - ophys
    - fluorescence_all_cells
    - raster dur v26_5_v37_6
    p9_190305_190314_190314_a001:
    - ophys
    - fluorescence_all_cells
    - raster dur v26_5_v37_6
    p9_190313_190322_190322_a000:
    - ophys
    - fluorescence_all_cells
    - raster dur v26_5_v37_6
    p9_190313_190322_190322_a001:
    - ophys
    - fluorescence_all_cells
    - raster dur v26_5_v37_6
    p9_190921_190930_190930_a001:
    - ophys
    - fluorescence_all_cells
    - raster dur v26_5_v37_6
    p9_190921_190930_190930_a003:
    - ophys
    - fluorescence_all_cells
    - raster dur v26_5_v37_6
  arg_name: roi_response_series
  choices:
    p10_190921_191001_191001_a000:
      ophys:
        fluorescence_all_cells:
        - raster dur v26_5_v37_6
        - raw_traces
        - raw_traces_wo
    p11_190921_191002_191002_a001:
      ophys:
        fluorescence_all_cells:
        - raster dur v26_5_v37_6
        - raw_traces
        - raw_traces_wo
    p12_171029_171110_171110_a000:
      ophys:
        fluorescence_all_cells:
        - raster dur v26_5_v37_6
        - raw_traces
        - raw_traces_wo
    p12_190828_190909_190909_a000:
      ophys:
        fluorescence_all_cells:
        - raster dur v26_5_v37_6
        - raw_traces
        - raw_traces_wo
    p12_190828_190909_190909_a001:
      ophys:
        fluorescence_all_cells:
        - raster dur v26_5_v37_6
        - raw_traces
        - raw_traces_wo
    p12_190911_190923_190923_a001:
      ophys:
        fluorescence_all_cells:
        - raster dur v26_5_v37_6
        - raw_traces
        - raw_traces_wo
    p12_190921_191003_191003_a001:
      ophys:
        fluorescence_all_cells:
        - raster dur v26_5_v37_6
        - raw_traces
        - raw_traces_wo
    p12_191122_191204_191204_a000:
      ophys:
        fluorescence_all_cells:
        - raster dur v26_5_v37_6
        - raw_traces
        - raw_traces_wo
    p12_191122_191204_191204_a001:
      ophys:
        fluorescence_all_cells:
        - raster dur v26_5_v37_6
        - raw_traces
        - raw_traces_wo
    p5_190320_190325_190325_a000:
      ophys:
        fluorescence_all_cells:
        - raster dur v26_5_v37_6
        - raw_traces
        - raw_traces_wo
    p5_190320_190325_190325_a001:
      ophys:
        fluorescence_all_cells:
        - raster dur v26_5_v37_6
        - raw_traces
        - raw_traces_wo
        - spks_suite2p
    p5_191205_191210_0_191210_a000:
      ophys:
        fluorescence_all_cells:
        - raster dur v26_5_v37_6
        - raw_traces
        - raw_traces_wo
    p5_191205_191210_0_191210_a001:
      ophys:
        fluorescence_all_cells:
        - raster dur v26_5_v37_6
        - raw_traces
        - raw_traces_wo
    p5_191205_191210_1_191210_a000:
      ophys:
        fluorescence_all_cells:
        - raster dur v26_5_v37_6
        - raw_traces
        - raw_traces_wo
    p5_191205_191210_1_191210_a001:
      ophys:
        fluorescence_all_cells:
        - raster dur v26_5_v37_6
        - raw_traces
        - raw_traces_wo
    p5_200306_200311_200311_a000:
      ophys:
        fluorescence_all_cells:
        - raster dur v26_5_v37_6
        - raw_traces
        - raw_traces_wo
    p5_200306_200311_200311_a001:
      ophys:
        fluorescence_all_cells:
        - raster dur v26_5_v37_6
        - raw_traces
        - raw_traces_wo
    p6_180201_180207_180207_a001:
      ophys:
        fluorescence_all_cells:
        - raster dur v26_5_v37_6
        - raw_traces
        - raw_traces_wo
    p6_180201_180207_180207_a002:
      ophys:
        fluorescence_all_cells:
        - raster dur v26_5_v37_6
        - raw_traces
        - raw_traces_wo
    p6_190921_190927_1_190927_a000:
      ophys:
        fluorescence_all_cells:
        - raster dur v26_5_v37_6
        - raw_traces
        - raw_traces_wo
    p6_191205_191211_1_191211_a000:
      ophys:
        fluorescence_all_cells:
        - raster dur v26_5_v37_6
        - raw_traces
        - raw_traces_wo
    p6_191205_191211_1_191211_a001:
      ophys:
        fluorescence_all_cells:
        - raster dur v26_5_v37_6
        - raw_traces
        - raw_traces_wo
    p7_180201_180208_180208_a000:
      ophys:
        fluorescence_all_cells:
        - raster dur v26_5_v37_6
        - raw_traces
        - raw_traces_wo
    p7_180201_180208_180208_a001:
      ophys:
        fluorescence_all_cells:
        - raster dur v26_5_v37_6
        - raw_traces
        - raw_traces_wo
    p7_180201_180208_180208_a002:
      ophys:
        fluorescence_all_cells:
        - raster dur v26_5_v37_6
        - raw_traces
        - raw_traces_wo
        - spks_suite2p
    p7_180201_180208_180208_a003:
      ophys:
        fluorescence_all_cells:
        - raster dur v26_5_v37_6
        - raw_traces
        - raw_traces_wo
        - spks_suite2p
    p7_190226_190305_190305_a000:
      ophys:
        fluorescence_all_cells:
        - raster dur v26_5_v37_6
        - raw_traces
        - raw_traces_wo
    p7_190320_190327_190327_a000:
      ophys:
        fluorescence_all_cells:
        - raster dur v26_5_v37_6
        - raw_traces
        - raw_traces_wo
    p7_190320_190327_190327_a001:
      ophys:
        fluorescence_all_cells:
        - raster dur v26_5_v37_6
        - raw_traces
        - raw_traces_wo
    p7_190320_190327_190327_a002:
      ophys:
        fluorescence_all_cells:
        - raster dur v26_5_v37_6
        - raw_traces
        - raw_traces_wo
    p7_200103_200110_0_200110_a000:
      ophys:
        fluorescence_all_cells:
        - raster dur v26_5_v37_6
        - raw_traces
        - raw_traces_wo
    p7_200103_200110_0_200110_a001:
      ophys:
        fluorescence_all_cells:
        - raster dur v26_5_v37_6
        - raw_traces
        - raw_traces_wo
    p7_200206_200213_200213_a000:
      ophys:
        fluorescence_all_cells:
        - raster dur v26_5_v37_6
        - raw_traces
        - raw_traces_wo
    p7_200206_200213_200213_a001:
      ophys:
        fluorescence_all_cells:
        - raster dur v26_5_v37_6
        - raw_traces
        - raw_traces_wo
    p8_181009_181017_181017_a000:
      ophys:
        fluorescence_all_cells:
        - raster dur v26_5_v37_6
        - raw_traces
        - raw_traces_wo
    p8_181009_181017_181017_a001:
      ophys:
        fluorescence_all_cells:
        - raster dur v26_5_v37_6
        - raw_traces
        - raw_traces_wo
    p8_181016_181024_181024_a005:
      ophys:
        fluorescence_all_cells:
        - raster dur v26_5_v37_6
        - raw_traces
        - raw_traces_wo
    p8_190921_190929_1_190929_a000:
      ophys:
        fluorescence_all_cells:
        - raster dur v26_5_v37_6
        - raw_traces
        - raw_traces_wo
    p8_191205_191213_191213_a000:
      ophys:
        fluorescence_all_cells:
        - raster dur v26_5_v37_6
        - raw_traces
        - raw_traces_wo
    p8_191205_191213_191213_a001:
      ophys:
        fluorescence_all_cells:
        - raster dur v26_5_v37_6
        - raw_traces
        - raw_traces_wo
    p8_191212_191220_191220_a001:
      ophys:
        fluorescence_all_cells:
        - raster dur v26_5_v37_6
        - raw_traces
        - raw_traces_wo
    p8_191212_191220_191220_a003:
      ophys:
        fluorescence_all_cells:
        - raster dur v26_5_v37_6
        - raw_traces
        - raw_traces_wo
    p9_171211_171220_171220_a001:
      ophys:
        fluorescence_all_cells:
        - raster dur v26_5_v37_6
        - raw_traces
        - raw_traces_wo
    p9_190211_190220_0_190220_a000:
      ophys:
        fluorescence_all_cells:
        - raster dur v26_5_v37_6
        - raw_traces
        - raw_traces_wo
    p9_190211_190220_0_190220_a001:
      ophys:
        fluorescence_all_cells:
        - raster dur v26_5_v37_6
        - raw_traces
        - raw_traces_wo
    p9_190211_190220_0_190220_a002:
      ophys:
        fluorescence_all_cells:
        - raster dur v26_5_v37_6
        - raw_traces
        - raw_traces_wo
        - spks_suite2p
    p9_190211_190220_0_190220_a003:
      ophys:
        fluorescence_all_cells:
        - raster dur v26_5_v37_6
        - raw_traces
        - raw_traces_wo
    p9_190305_190314_190314_a000:
      ophys:
        fluorescence_all_cells:
        - raster dur v26_5_v37_6
        - raw_traces
        - raw_traces_wo
    p9_190305_190314_190314_a001:
      ophys:
        fluorescence_all_cells:
        - raster dur v26_5_v37_6
        - raw_traces
        - raw_traces_wo
        - spks_suite2p
    p9_190313_190322_190322_a000:
      ophys:
        fluorescence_all_cells:
        - raster dur v26_5_v37_6
        - raw_traces
        - raw_traces_wo
    p9_190313_190322_190322_a001:
      ophys:
        fluorescence_all_cells:
        - raster dur v26_5_v37_6
        - raw_traces
        - raw_traces_wo
    p9_190921_190930_190930_a001:
      ophys:
        fluorescence_all_cells:
        - raster dur v26_5_v37_6
        - raw_traces
        - raw_traces_wo
    p9_190921_190930_190930_a003:
      ophys:
        fluorescence_all_cells:
        - raster dur v26_5_v37_6
        - raw_traces
        - raw_traces_wo
  family_widget: null
  mandatory: false
  multiple_choices: false
  order_index: 0
  short_description: Neural activity to use
save_formats:
  _final_value:
  - png
  arg_name: save_formats
  choices:
  - pdf
  - png
  - tiff
  - eps
  default_value: pdf
  family_widget: image_format
  multiple_choices: true
  order_index: 44
  short_description: Formats in which to save the figures
session_color_choice:
  _final_value: default_color
  arg_name: session_color_choice
  choices:
  - default_color
  - brewer
  - spectral
  default_value: default_color
  family_widget: session_color_config
  long_description: null
  multiple_choices: false
  order_index: 8
  short_description: Colors for session plots
session_default_color:
  _final_value: !!python/tuple
  - 0.0
  - 0.3333333333333333
  - 0.4980392156862745
  - 1.0
  arg_name: session_default_color
  default_value: !!python/tuple
  - 0
  - 0
  - 0
  - 1.0
  family_widget: session_color_config
  long_description: null
  order_index: 9
  short_description: Default color for session
  value_type: color_with_alpha
session_identifiers:
- p10_190921_191001_191001_a000
- p11_190921_191002_191002_a001
- p12_171029_171110_171110_a000
- p12_190828_190909_190909_a000
- p12_190828_190909_190909_a001
- p12_190911_190923_190923_a001
- p12_190921_191003_191003_a001
- p12_191122_191204_191204_a000
- p12_191122_191204_191204_a001
- p5_190320_190325_190325_a000
- p5_190320_190325_190325_a001
- p5_191205_191210_0_191210_a000
- p5_191205_191210_0_191210_a001
- p5_191205_191210_1_191210_a000
- p5_191205_191210_1_191210_a001
- p5_200306_200311_200311_a000
- p5_200306_200311_200311_a001
- p6_180201_180207_180207_a001
- p6_180201_180207_180207_a002
- p6_190921_190927_1_190927_a000
- p6_191205_191211_1_191211_a000
- p6_191205_191211_1_191211_a001
- p7_180201_180208_180208_a000
- p7_180201_180208_180208_a001
- p7_180201_180208_180208_a002
- p7_180201_180208_180208_a003
- p7_190226_190305_190305_a000
- p7_190320_190327_190327_a000
- p7_190320_190327_190327_a001
- p7_190320_190327_190327_a002
- p7_200103_200110_0_200110_a000
- p7_200103_200110_0_200110_a001
- p7_200206_200213_200213_a000
- p7_200206_200213_200213_a001
- p8_181009_181017_181017_a000
- p8_181009_181017_181017_a001
- p8_181016_181024_181024_a005
- p8_190921_190929_1_190929_a000
- p8_191205_191213_191213_a000
- p8_191205_191213_191213_a001
- p8_191212_191220_191220_a001
- p8_191212_191220_191220_a003
- p9_171211_171220_171220_a001
- p9_190211_190220_0_190220_a000
- p9_190211_190220_0_190220_a001
- p9_190211_190220_0_190220_a002
- p9_190211_190220_0_190220_a003
- p9_190305_190314_190314_a000
- p9_190305_190314_190314_a001
- p9_190313_190322_190322_a000
- p9_190313_190322_190322_a001
- p9_190921_190930_190930_a001
- p9_190921_190930_190930_a003
sessions_grouped_by_age:
  _final_value:
    10-12:
    - - '10'
      - '11'
      - '12'
    - null
    5-8:
    - - '5'
      - '6'
      - '7'
      - '8'
    - null
  add_custom_group_field: true
  arg_name: sessions_grouped_by_age
  choices_for_groups: !!python/object/apply:numpy.core.multiarray._reconstruct
    args:
    - !!python/name:numpy.ndarray ''
    - !!python/tuple
      - 0
    - !!binary |
      Yg==
    state: !!python/tuple
    - 1
    - !!python/tuple
      - 8
    - !!python/object/apply:numpy.dtype
      args:
      - i4
      - 0
      - 1
      state: !!python/tuple
      - 3
      - <
      - null
      - null
      - null
      - -1
      - -1
      - 0
    - false
    - !!binary |
      BQAAAAYAAAAHAAAACAAAAAkAAAAKAAAACwAAAAwAAAA=
  custom_group_processor_fct: null
  custom_group_validation_fct: *id002
  family_widget: session_selection
  long_description: If you select group of ages, PSTH will be produced averaging PSTH
    over the session in that age. You can indicate the ages in text field, such as
    '1-4 6 15-17'to make a group with age 1 to 4, 6 and 15 to 17. If None are selected,
    then a PSTH will be produce for each session.
  mandatory: false
  order_index: 1
  short_description: Grouped by age
  with_color: false
surrogate_color:
  _final_value: !!python/tuple
  - 0.3100022888532845
  - 0.0
  - 0.0
  - 1.0
  arg_name: surrogate_color
  default_value: !!python/tuple
  - 0.31
  - 0
  - 0
  - 1.0
  family_widget: surrogates
  long_description: null
  order_index: 27
  short_description: Default color for surrogate
  value_type: color_with_alpha
surrogate_method:
  _final_value: single cell roll
  arg_name: surrogate_method
  choices:
  - single cell roll
  - population roll
  default_value: single cell roll
  family_widget: surrogates
  long_description: 'How the roll will be done: either roll each cell independently(will
    conserve a structured activity at single cell level but remove structure at population
    level) or roll all cells by the same value (population roll: it willpreserve structured
    activity at population level, synchronousevent are still observed but at random
    time point compared to stimulation)'
  multiple_choices: false
  order_index: 23
  short_description: Option for roll
ticks_labels_size:
  _final_value: 20
  arg_name: ticks_labels_size
  default_value: 20
  family_widget: police
  long_description: null
  max_value: 50
  min_value: 1
  order_index: 28
  short_description: Ticks' label size
  value_type: int
ticks_length:
  _final_value: 6
  arg_name: ticks_length
  default_value: 6
  family_widget: police
  long_description: null
  max_value: 20
  min_value: 1
  order_index: 32
  short_description: Ticks' length
  value_type: int
ticks_width:
  _final_value: 2
  arg_name: ticks_width
  default_value: 2
  family_widget: police
  long_description: null
  max_value: 5
  min_value: 1
  order_index: 33
  short_description: Ticks' width
  value_type: int
top_border_visible:
  _final_value: false
  arg_name: top_border_visible
  default_value: false
  family_widget: police
  long_description: null
  order_index: 39
  short_description: Top border visible
  value_type: bool
traces_normalization:
  _final_value: df/f
  arg_name: traces_normalization
  choices:
  - raw
  - df/f
  - z-score
  default_value: df/f
  family_widget: psth_config
  long_description: null
  multiple_choices: false
  order_index: 15
  short_description: Normalize traces for PSTH
verbose:
  _final_value: true
  arg_name: verbose
  default_value: true
  long_description: If selected, some information might be printed during the analysis.
  order_index: 49
  short_description: Verbose
  value_type: bool
width_fig:
  _final_value: 8
  arg_name: width_fig
  default_value: 15
  family_widget: image_format
  long_description: null
  max_value: 50
  min_value: 5
  order_index: 46
  short_description: Width figure
  value_type: int
with_surrogates:
  _final_value: true
  arg_name: with_surrogates
  default_value: false
  family_widget: surrogates
  long_description: null
  order_index: 22
  short_description: Use surrogate to define a threshold of activation
  value_type: bool
with_timestamp_in_file_name:
  _final_value: true
  arg_name: with_timestamp_in_file_name
  default_value: true
  long_description: If selected, a timestamp will be added to filename to identify
    it.
  order_index: 50
  short_description: Timestamp in filename
  value_type: bool
work_on_traces:
  _final_value: false
  arg_name: work_on_traces
  default_value: false
  family_widget: psth_config
  long_description: null
  order_index: 14
  short_description: Do PSTH on traces
  value_type: bool
x_axis_scale:
  _final_value: sec
  arg_name: x_axis_scale
  choices:
  - ms
  - sec
  - min
  default_value: sec
  family_widget: plot_config
  long_description: null
  multiple_choices: false
  order_index: 21
  short_description: X-axis scale
xkcd_mode:
  _final_value: false
  arg_name: xkcd_mode
  default_value: false
  family_widget: image_format
  long_description: 'For best results, the ''Humor Sans'' font should be installed:
    it is not included with matplotlib.'
  order_index: 48
  short_description: Turn on xkcd sketch-style drawing mode
  value_type: bool
