# Supplementary material for: The rapid developmental rise of somatic inhibition disengages hippocampal dynamics from self-motion
Source: eLife. 2022 Jul 20;11:e78116. doi: 10.7554/eLife.78116 (PMC9363116; doi:10.7554/eLife.78116)
Supplement: Figure 4—source data 1. — (A) Images used for illustration in Figure 4A. (B) Numerical data of the plot in Figure 4B. (C) Calcium Imaging Complete Automated Data Analysis (CICADA) configuration file necessary to plot the contour map shown in Figure 4C. (D) Numerical data used to plot Figure 4C peri-movement time histogram (PMTH) and the CICADA configuration file necessary to reproduce the analysis. [file elife-78116-fig4-data1.zip]

Archive with 15 entries (10 files):
- Figure4  - Source Data 1/
- Figure4  - Source Data 1/4A/
- Figure4  - Source Data 1/4A/p11_composite.tif
- Figure4  - Source Data 1/4A/p11_dapi.tif
- Figure4  - Source Data 1/4A/p11_syt2.tif
- Figure4  - Source Data 1/4A/p7_composite.tif
- Figure4  - Source Data 1/4A/p7_dapi.tif
- Figure4  - Source Data 1/4A/p7_syt2.tif
- Figure4  - Source Data 1/4B/
- Figure4  - Source Data 1/4B/logitudinal_rings.pzf
- Figure4  - Source Data 1/4C/
- Figure4  - Source Data 1/4C/Cells map_2022_01_30.15-55-26.yaml
- Figure4  - Source Data 1/4D/
- Figure4  - Source Data 1/4D/data_and_rnd_psth_9-10_all_moves_no_cell_type_groups_.xlsx
- Figure4  - Source Data 1/4D/Population level PSTH_2021_12_31.16-42-49.yaml
