# Supplementary material for: The rapid developmental rise of somatic inhibition disengages hippocampal dynamics from self-motion
Source: eLife. 2022 Jul 20;11:e78116. doi: 10.7554/eLife.78116 (PMC9363116; doi:10.7554/eLife.78116)
Supplement: Figure 4—source data 1. — (A) Images used for illustration in Figure 4A. (B) Numerical data of the plot in Figure 4B. (C) Calcium Imaging Complete Automated Data Analysis (CICADA) configuration file necessary to plot the contour map shown in Figure 4C. (D) Numerical data used to plot Figure 4C peri-movement time histogram (PMTH) and the CICADA configuration file necessary to reproduce the analysis. [file elife-78116-fig4-data1.zip › Figure4 - Source Data 1/4C/Cells map_2022_01_30.15-55-26.yaml]

CICADA_VERSION: 1.0.6
adjust_brightness:
  _final_value: false
  arg_name: adjust_brightness
  default_value: false
  family_widget: colors
  long_description: null
  order_index: 14
  short_description: Adjust contrast of CI movie average in background
  value_type: bool
background_color:
  _final_value: !!python/tuple
  - 0.0
  - 0.0
  - 0.0
  - 1.0
  arg_name: background_color
  default_value: !!python/tuple
  - 0
  - 0
  - 0
  - 1.0
  family_widget: colors
  long_description: If calcium imaging movie background selected, the background won't
    matter
  order_index: 12
  short_description: Background color
  value_type: color_with_alpha
cell_assemblies_file:
  _final_value: null
  arg_name: cell_assemblies_file
  extensions: txt
  family_widget: cell assemblies
  mandatory: false
  order_index: 20
  short_description: Txt file with results from kmean cell assemblies analysis
  value_type: file
cell_numbers_color:
  _final_value: !!python/tuple
  - 0.41199359121080337
  - 0.41199359121080337
  - 0.41199359121080337
  - 1.0
  arg_name: cell_numbers_color
  default_value: !!python/tuple
  - 0.412
  - 0.412
  - 0.412
  - 1.0
  family_widget: colors
  order_index: 11
  short_description: Cells' number color
  value_type: color
cells_color:
  _final_value: !!python/tuple
  - 1.0
  - 1.0
  - 1.0
  - 1.0
  arg_name: cells_color
  default_value: !!python/tuple
  - 1
  - 1
  - 1
  - 1.0
  family_widget: colors
  order_index: 8
  short_description: Cells' color
  value_type: color_with_alpha
cells_groups:
  _final_value: {}
  add_custom_group_field: true
  arg_name: cells_groups
  choices_for_groups: []
  custom_group_processor_fct: null
  custom_group_validation_fct: !!python/name:cicada.utils.misc.validate_indices_in_string_format ''
  family_widget: cell_type
  long_description: Select cells's groups you want to color in the map. It has priority
    on other options, except cell assemblies
  mandatory: false
  order_index: 7
  short_description: Groups of cells to color
  with_color: true
ci_movie:
  _final_value: motion_corrected_ci_movie
  arg_name: ci_movie
  choices:
    p9_210226_210307_1_210307_a000: motion_corrected_ci_movie
  long_description: Only useful if the average calcium imaging is displayed on the
    background
  mandatory: false
  multiple_choices: false
  order_index: 27
  short_description: Calcium imaging movie to use
color_cell_assemblies:
  _final_value: brewer
  arg_name: color_cell_assemblies
  choices:
  - cmap nipy_spectral
  - brewer
  default_value: brewer
  family_widget: cell assemblies
  long_description: null
  multiple_choices: false
  order_index: 21
  short_description: Set of colors for cell assemblies
display_img_on_background:
  _final_value: false
  arg_name: display_img_on_background
  default_value: false
  family_widget: colors
  order_index: 13
  short_description: Use average movie image as background
  value_type: bool
dont_fill_cells_not_in_groups:
  _final_value: false
  arg_name: dont_fill_cells_not_in_groups
  default_value: false
  family_widget: colors
  order_index: 9
  short_description: Display only edges for cells not in a group
  value_type: bool
dpi:
  _final_value: 400
  arg_name: dpi
  default_value: 200
  family_widget: image_format
  long_description: Dots per inches (dpi) determines how many pixels the figure comprises
  max_value: 800
  min_value: 50
  order_index: 2
  short_description: Dpi (Dots per inches)
  value_type: int
edge_color:
  _final_value: !!python/tuple
  - 1.0
  - 1.0
  - 1.0
  - 1.0
  arg_name: edge_color
  default_value: !!python/tuple
  - 1
  - 1
  - 1
  - 1.0
  family_widget: colors
  order_index: 10
  short_description: Cells' edge color
  value_type: color_with_alpha
epsilon_factor_for_open_cv_approx:
  _final_value: 10
  arg_name: epsilon_factor_for_open_cv_approx
  default_value: 10
  family_widget: contours
  long_description: Specifying the approximation accuracy for open cv contours, the
    smaller the more precise.
  max_value: 1000
  min_value: 1
  order_index: 6
  short_description: Contours approximation
  value_type: int
fill_polygons:
  _final_value: false
  arg_name: fill_polygons
  default_value: false
  family_widget: cell assemblies
  order_index: 23
  short_description: Fill the polygon that covers the cells of a same cell assembly
  value_type: bool
gradient_color_by_firing_rate:
  _final_value: false
  arg_name: gradient_color_by_firing_rate
  default_value: false
  family_widget: gradient_color
  long_description: null
  order_index: 18
  short_description: Color cell by firing rate
  value_type: bool
invert_xy_coord:
  _final_value: false
  arg_name: invert_xy_coord
  default_value: false
  long_description: Could be useful if the coordinates are inverted
  order_index: 24
  short_description: Invert xy coords
  value_type: bool
max_img_sat:
  _final_value: 1
  arg_name: max_img_sat
  default_value: 1
  family_widget: colors
  long_description: How many saturating pixels are in the image after brigthnessadjustment
  max_value: 5
  min_value: 1
  order_index: 15
  short_description: Per thousand of saturating pixels
  value_type: int
polygon_or_pixel_mask:
  _final_value:
  - pixel masks
  arg_name: polygon_or_pixel_mask
  choices:
  - polygons
  - pixel masks
  default_value: polygons
  family_widget: contours
  long_description: if both are selected, then 2 figures will be produce
  multiple_choices: true
  order_index: 4
  short_description: Technique use to draw the cells
real_size_image_on_bg:
  _final_value: true
  arg_name: real_size_image_on_bg
  default_value: true
  family_widget: colors
  order_index: 16
  short_description: Scale the figure to the background image resolution
  value_type: bool
results_path:
  _final_value: //169.254.242.249/PicardoTeam/ROBIN_HNE_paper/HNE_paper_eLife_submission/results_cicada
  arg_name: results_path
  default_value: D:/Robin/data_hne/results_cicada
  mandatory: false
  order_index: 1000
  short_description: Directory to save the results
  value_type: dir
roi_response_series:
  _final_value:
  - ophys
  - fluorescence_all_cells
  - raw_traces
  arg_name: roi_response_series
  choices:
    p9_210226_210307_1_210307_a000:
      ophys:
        fluorescence_all_cells:
        - raw_traces
        - raw_traces_wo
  family_widget: gradient_color
  mandatory: false
  multiple_choices: false
  order_index: 19
  short_description: Raster to encode color
save_formats:
  _final_value:
  - png
  arg_name: save_formats
  choices:
  - pdf
  - png
  - tiff
  - eps
  default_value: pdf
  family_widget: image_format
  multiple_choices: true
  order_index: 1
  short_description: Formats in which to save the figures
segmentation:
  _final_value:
  - ophys
  - all_cells
  - my_plane_seg
  arg_name: segmentation
  choices:
    p9_210226_210307_1_210307_a000:
      ophys:
        all_cells:
        - my_plane_seg
  mandatory: false
  multiple_choices: false
  order_index: 26
  short_description: Segmentation to use
session_identifiers:
- p9_210226_210307_1_210307_a000
show_polygons:
  _final_value: false
  arg_name: show_polygons
  default_value: false
  family_widget: cell assemblies
  order_index: 22
  short_description: Show a polygon that covers the cells of a same cell assembly
  value_type: bool
use_open_cv_approx_for_contours:
  _final_value: true
  arg_name: use_open_cv_approx_for_contours
  default_value: true
  family_widget: contours
  long_description: Use open cv to approximate contours drawn. approximates a curve
    or a polygon with another curve/polygon with less vertices so that the distance
    between them is less or equal to the specified precision. It uses the Douglas-Peucker
    algorithm <http://en.wikipedia.org/wiki/Ramer-Douglas-Peucker_algorithm>
  order_index: 5
  short_description: Open cv contours
  value_type: bool
use_welsh_powell_coloring:
  _final_value: true
  arg_name: use_welsh_powell_coloring
  default_value: false
  family_widget: colors
  long_description: If chosen, then groups of cells will be decide by the algorithm.
    As well as colors, except for isolated cell, whose color will be the cells' color
    choosen.
  order_index: 17
  short_description: Use welsh powell algorithm to color cells
  value_type: bool
verbose:
  _final_value: true
  arg_name: verbose
  default_value: true
  long_description: If selected, some information might be printed during the analysis.
  order_index: 25
  short_description: Verbose
  value_type: bool
with_cell_numbers:
  _final_value: false
  arg_name: with_cell_numbers
  default_value: true
  order_index: 0
  short_description: Display cell numbers
  value_type: bool
xkcd_mode:
  _final_value: false
  arg_name: xkcd_mode
  default_value: false
  family_widget: image_format
  long_description: 'For best results, the ''Humor Sans'' font should be installed:
    it is not included with matplotlib.'
  order_index: 3
  short_description: Turn on xkcd sketch-style drawing mode
  value_type: bool
